# Supplementary material for: What impact do new homologs have on detecting interdomain horizontal gene transfer in eukaryotes? A reassessment of Katz (2015)
Source: Biol Open. 2026 Mar 25;15(3):bio062387. doi: 10.1242/bio.062387 (PMC13054926; doi:10.1242/bio.062387)
Supplement: Table S1. The table reports results obtained using the AVP pipeline for all evaluated candidates. Columns are defined as follows: query name, identifier of the focal eukaryotic sequence; donor, inferred donor lineage; ingroup, taxonomic group containing the query sequence; AI (Alien Index), a score  [file biolopen-15-062387-TableS1.xlsx]

## Sheet: ST1
Supplementary Table 1. The table reports results obtained using the AVP pipeline for all evaluated candidates. Columns are defined as follows: query name, identifier of the focal eukaryotic sequence; donor, inferred donor lineage; ingroup, taxonomic group containing the query sequence; AI (Alien Index), a score quantifying the relative similarity of the query to non-ingroup versus ingroup homolog…
query name	donor	ingroup	AI	HGT_index	query hits number	AHS	outg_pct	Result
OG5_126669	WP_301170058.1	WP_028196710.1	-0.0913963	-3.12e-26	243	-5.15788e-06	79	NO
OG5_127065	WP_010880154.1	KAI7249086.1	-0.329401	-9.66e-21	400	-4.30031e-07	56	NO
OG5_127115	EGF26095.1	KAF9144201.1	0.726192	-6.81e-26	298	-1.19669e-05	77	NO
OG5_127292	WP_010880094.1	CAJ1412169.1	-0.191177	-4.58e-67	335	-8.8e-09	76	NO
OG5_127485	WP_004081574.1	KAF9140047.1	-0.238411	-4.91e-88	400	-1.02502e-59	75	NO
OG5_127635	WP_010933713.1	CAE7226019.1	-0.079865	-3.44e-55	400	-3.44e-55	78	NO
OG5_127928	WP_004081049.1	KAF1855910.1	-0.133531	-4.32e-25	400	-1.60753e-06	76	NO
OG5_128023	WP_010880828.1	CAJ1391775.1	1.28741	-8.06e-06	215	-8.06e-06	99	HGT
OG5_128364	WP_010881359.1	GLC62383.1	-0.115832	-8.89e-54	400	-3.44e-39	75	NO
OG5_128410	QIP28255.1	KAF4326150.1	-0.0815499	-1.27e-27	400	-3.8659e-09	60	NO
OG5_128451	WP_001161566.1	Not ingroup infered	-5.1985	1.33e-122	200	5.5611e-21	100	HGT
OG5_128582	WP_004082162.1	KAJ3197876.1	0.329862	-6.44e-49	400	-4.74487e-27	54	NO
OG5_128593	TXI74105.1	Not ingroup infered	-5.9135	2.72e-24	400	2.48288e-11	100	HGT
OG5_128614	WP_164921395.1	TNV71663.1	-0.0196325	-2.38e-144	400	-9.98893e-56	50	NO
OG5_128712	WP_274532233.1	KAF1853562.1	0.587787	-1.85e-56	243	-6.76e-15	96	HGT
OG5_128913	WP_010881390.1	OAO89092.1	1.73672	-3.93e-60	400	-1.60229e-20	64	NO
OG5_128970	WP_004080848.1	XP_008869030.1	0.0867824	-4.12e-47	400	-2.74446e-45	97	NO
OG5_129134	WP_031707779.1	PRP78023.1	-0.0473314	-3.23e-98	400	-2.94e-95	76	NO
OG5_129334	WP_004080606.1	KAI3490430.1	0.180363	-6.67e-146	400	-5.5626e-21	78	NO
OG5_129352	WP_076933788.1	XP_042923875.1	0.805667	-7.13e-54	400	-7.60363e-49	89	NO
OG5_129402	WP_010880932.1	KAG6336150.1	-0.116018	-5.24e-32	244	-4.78002e-06	78	NO
OG5_129566	AAD00775.1	KAF4326201.1	-0.196475	-1.58e-16	237	-2.19609e-06	75	NO
OG5_129763	WP_010880372.1	KAF4516037.1	0.0648114	-7.2e-120	400	-2.11081e-18	78	NO
OG5_129770	WP_010941223.1	Not ingroup infered	-5.69036	1.11e-191	200	1.69023e-42	100	HGT
OG5_129780	WP_011003280.1	Not ingroup infered	-5.99645	4.89e-211	205	2.13027e-121	100	HGT
OG5_129848	WP_010941358.1	RWV76826.1	-0.073905	-1.52e-21	400	-1.52e-21	78	NO
OG5_129851	WP_031746654.1	KAF5272942.1	-0.0169291	-1.55e-92	400	-1.95216e-06	58	NO
OG5_129900	WP_010883215.1	XP_039828436.1	0.890678	-4.45e-19	400	-1.21477e-13	59	NO
OG5_129910	WP_011954401.1	Not ingroup infered	-6.03069	2.22e-205	285	7.91206e-35	100	HGT
OG5_129913	WP_010936322.1	KAF9124374.1	-0.0495538	-4.49e-91	400	-8.63982e-73	49	NO
OG5_129917	WBO95537.1	KAG6335926.1	-0.275282	-7.53e-35	246	7.78229e-06	91	HGT
OG5_129919	WP_010933558.1	XP_001295755.1	-0.371025	-6e-16	175	2.07e-07	99	HGT
OG5_129975	WP_010879995.1	CAD7238302.1	-0.00470589	-1.53e-46	233	-1.58569e-06	78	NO
OG5_129982	WP_161109474.1	KAI7258634.1	-0.348878	-4.06e-65	400	-8.7413e-35	49	NO
OG5_130014	WP_010881386.1	PKC52970.1	-0.0139862	-1.3e-66	400	-9.85265e-28	52	NO
OG5_130030	WP_011123170.1	GLC62987.1	0	-1.52e-82	400	-3.60003e-07	76	NO
OG5_130032	WP_010880427.1	KAF9404163.1	-0.00417537	-1.51e-96	400	-2.58578e-87	75	NO
OG5_130067	AAF11741.1	CAE7756991.1	-0.122455	-2.29e-67	204	-2.15e-17	74	NO
OG5_130126	WP_010880011.1	KAF4529762.1	0	-1.36e-51	400	-1.34e-31	77	NO
OG5_130152	WP_010880655.1	KAF1852919.1	-0.00781254	-4.37e-108	400	-2.56361e-23	68	NO
OG5_130200	WP_010887189.1	KAF9123946.1	-0.0744145	-1.69e-10	208	-1.35e-06	71	NO
OG5_130231	WP_004082181.1	KMZ96329.1	-0.107169	-1.94e-29	400	-1.42011e-24	78	NO
OG5_130293	WP_010973219.1	Not ingroup infered	-5.63479	8.37e-140	202	1.65589e-43	100	HGT
OG5_130298	WP_010973675.1	KAF1853618.1	1.57022	-7.97e-18	400	-8.20568e-09	47	NO
OG5_130301	CAD71680.1	CAE7755893.1	-0.240415	-8.63e-137	400	-2.83058e-73	75	NO
OG5_130305	WP_010880279.1	CAJ1412172.1	-0.0168071	-2.44e-09	206	1.54601e-08	99	HGT
OG5_130330	WP_010880369.1	KAF1855671.1	0	-4.06e-39	400	-3.61143e-20	74	NO
OG5_130366	WP_010890570.1	CAF2142793.1	-0.00961546	-2.12e-22	222	-3.52002e-06	72	NO
OG5_130368	WP_010883999.1	CAE7267178.1	0.428536	-5.18e-43	400	-2.14653e-31	93	HGT
OG5_130382	WP_029049907.1	CAE7247382.1	-0.467023	-1.28998e-16	400	-2.88528e-17	79	NO
OG5_130464	WP_010880807.1	CAJ1391097.1	0.66251	-3.52e-38	400	-9.35591e-25	51	NO
OG5_130469	WP_051618904.1	Not ingroup infered	-5.95324	3.31e-191	200	1.63412e-38	100	HGT
OG5_130541	WP_010880088.1	CAJ1372754.1	1.28388	-4.72e-115	394	-3.37e-21	96	HGT
OG5_130642	WP_011003240.1	EEF25969.1	0.0795874	-8.33e-34	400	-1.17724e-17	78	NO
OG5_130643	WP_010880813.1	CAG8923803.1	0.264744	-3.1e-43	400	-2.28315e-29	78	NO
OG5_130658	WP_010880046.1	KAF4325812.1	-0.199001	-1.18e-06	205	-1.18e-06	74	NO
OG5_130703	WP_010932825.1	CAD7926070.1	-0.81093	-1.03e-11	374	-1.03e-11	77	NO
OG5_130709	WP_008193812.1	CAI8048649.1	-0.129212	-2.67e-14	202	-3.65476e-11	76	NO
OG5_130711	WP_010880531.1	Not ingroup infered	-4.14313	7.26e-30	200	7.52883e-12	100	HGT
OG5_130801	WP_075275668.1	KAJ8144178.1	0.222313	-8.87e-101	400	-4.1897e-31	50	NO
OG5_130840	O67358.1	KAF1857051.1	0.746113	-5.29e-24	208	-6.27e-08	97	NO
OG5_130886	WP_010880761.1	CAI8043624.1	0.193621	-8.99e-192	400	-1.14041e-175	57	NO
OG5_130915	Not donor infered	XP_015623766.1	4.98361	-1.52e-64	119	-3.14575e-05	0	NO
OG5_130948	WP_010881265.1	KAF9140286.1	0.617095	-1.78e-16	223	-1.3307e-05	91	NO
OG5_130961	WP_010880179.1	KAF4515837.1	-0.0331981	-1.96e-64	400	-4.18533e-34	57	NO
OG5_130966	WP_010887810.1	CAD7638058.1	0.695817	-2.12e-14	211	-4.34e-07	98	NO
OG5_130983	WP_004080846.1	Not ingroup infered	-4.93447	5.59e-62	202	5.81575e-07	100	HGT
OG5_130995	WP_004082289.1	WP_028199989.1	0.0406836	-2.32e-46	216	-3.75e-06	94	HGT
OG5_131026	AGL29299.1	Not ingroup infered	-5.2933	7.13e-102	400	2.34926e-89	100	HGT
OG5_131028	WP_013988941.1	KAJ8145990.1	1.10082	-5.71e-37	400	-1.09657e-24	46	NO
OG5_131043	WP_010880309.1	CAE7242913.1	1.28621	-1.08e-38	400	-1.08e-38	99	HGT
OG5_131049	TNF24098.1	Not ingroup infered	-5.99894	7.54e-146	400	1.81687e-93	100	HGT
OG5_131132	RNC94181.1	Not ingroup infered	-5.66643	6.6e-163	102	4.15054e-06	100	HGT
OG5_131146	WP_010881212.1	KAI7262141.1	0.001514	-9.06e-243	356	-3e-06	65	NO
OG5_131193	WP_010880361.1	KAF4516155.1	0.0173165	-1.25e-90	253	-3.45003e-08	82	HGT
OG5_131199	WP_011120550.1	CAE7508558.1	0.210721	-3.08e-72	400	-4.78232e-19	97	NO
OG5_131215	WP_010880325.1	KAG0958847.1	0.0288588	-3.55e-127	400	-5.0928e-89	53	NO
OG5_131262	WP_010880052.1	Not ingroup infered	-5.32788	1.14e-107	200	5.60218e-15	100	HGT
OG5_131263	WP_010880176.1	Not ingroup infered	-4.85981	1.61e-82	202	4.0946e-16	100	HGT
OG5_131265	WP_010880510.1	CAI8026443.1	-0.111226	-9.65e-11	216	-6.26557e-06	73	NO
OG5_131267	WP_010880817.1	KAF4529804.1	0.264913	-5.01e-120	400	-6.83074e-82	78	NO
OG5_131336	AEA24237.1	KAJ0410315.1	-1.45365	-2.65e-06	205	-4.70688e-06	78	NO
OG5_131344	O67631.1	KAF9119523.1	0.03122	-3.38e-108	400	-1.49028e-74	93	HGT
OG5_131372	WP_004081728.1	CAD7234988.1	0.0297871	-2.46e-175	400	-2.47531e-129	52	NO
OG5_131401	WP_190340060.1	XP_024368599.1	0.460273	6.93e-55	400	3.23981e-46	56	NO
OG5_131433	WP_011127566.1	CAE7312842.1	0.790545	-2.29e-50	336	-2.7e-09	97	NO
OG5_131515	WP_164930864.1	KAH0436108.1	0.652873	-8.89e-27	400	-1.02005e-20	73	NO
OG5_131519	WP_010881392.1	CAI8023667.1	0.0209798	-1.47e-60	249	-3.1e-08	83	HGT
OG5_131583	WP_004080839.1	PKC52376.1	-0.0335515	-1.01e-108	400	-9.03703e-18	53	NO
OG5_131597	WP_010879963.1	CAD7236686.1	0.19432	-1.33e-102	400	-2.61e-31	83	HGT
OG5_131612	PYK96541.1	Not ingroup infered	-6.08677	4.62e-124	400	4.25776e-41	100	HGT
OG5_131637	WP_010880784.1	CEM04229.1	-0.164504	-3.77e-26	400	-3.76999e-26	70	NO
OG5_131641	WP_010881308.1	KAF9140914.1	-0.765178	-1.71e-26	224	-1.98573e-10	70	NO
OG5_131674	WP_010932672.1	XP_004334346.1	-0.128519	-1.52e-35	400	-2.39481e-24	70	NO
OG5_131675	WP_010880993.1	KAG9550698.1	0.341749	-1.06e-60	400	-3.1364e-41	92	NO
OG5_131696	WP_010879935.1	Not ingroup infered	-4.29046	1.23e-32	172	0.000152996	100	HGT
OG5_131701	WP_087601293.1	KAG6332845.1	0.503657	-6.52e-104	236	-1.08e-08	96	COMPLEX
OG5_131740	WP_290887106.1	Not ingroup infered	-4.80402	1.75e-24	400	4.98264e-20	100	HGT
OG5_131749	O66474.1	CAD7233451.1	-0.11294	-1.21e-13	400	-1.23913e-06	70	NO
OG5_131754	WP_010880330.1	CAD7702819.1	-0.0958179	-4.06e-16	283	-2.98e-10	70	NO
OG5_131791	WP_004080488.1	KAF1857308.1	-0.0218588	-3.46e-105	271	-1.19e-37	70	NO
OG5_131868	WP_003900585.1	TXT07444.1	0.1327	-3.79e-105	400	-1.66941e-98	46	NO
OG5_131873	WP_010881409.1	CAD7239552.1	0.0212774	-2.77e-06	201	-2.77e-06	99	HGT
OG5_131885	WP_010880116.1	CAI8005882.1	0.067973	-3.02e-68	282	-8.60934e-06	76	NO
OG5_131888	WP_010880441.1	KAF4516328.1	-0.0661819	-8.48e-57	400	-5.7257e-39	55	NO
OG5_131890	WP_010880953.1	WDA98799.1	0.0203397	-1.04e-81	400	-4.03635e-62	57	NO
OG5_131894	WP_008195180.1	KAG6336722.1	-0.0241704	-6.96e-64	328	-1.32e-07	70	NO
OG5_131932	CRY90818.1	AUG32424.1	0.0125393	-4.13e-103	359	-9.89406e-07	67	NO
OG5_131956	WP_010881123.1	KAI3490741.1	-0.0090733	-3.89e-117	400	-3.90119e-36	57	NO
OG5_131963	WP_010880070.1	CAD7237514.1	0.405465	-3.75e-37	388	-0.000218003	58	NO
OG5_131966	WP_003409686.1	KAJ6978353.1	0	-3.57e-119	400	-3.09001e-49	70	NO
OG5_131993	WP_010936750.1	Not ingroup infered	-5.64191	1.56e-149	201	8.46714e-63	100	HGT
OG5_132004	WP_010972679.1	XP_012753449.1	-1.01231	-1.37e-09	220	-1.37e-09	70	NO
OG5_132024	WP_010881357.1	CAD7234406.1	0.0587713	-2.67e-63	400	-2.01e-17	81	NO
OG5_132080	WP_010880762.1	KAG9611466.1	0.0487902	-2.92e-102	400	-2.67896e-81	78	NO
OG5_132143	WP_010880626.1	CAE7811843.1	-0.0981714	-1.56e-239	346	-7.94773e-09	65	NO
OG5_132146	WP_010880875.1	CAI7988903.1	-0.0272126	-4.68e-126	400	-1.55051e-67	77	NO
OG5_132149	WP_024015097.1	CAE7518125.1	-0.147636	-6.86e-14	215	-3.43e-11	70	NO
OG5_132150	WP_010933761.1	CAJ1411746.1	-0.0235305	-3.33e-202	400	-1.00074e-175	70	NO
OG5_132156	WP_033646239.1	OAO89068.1	1.0699	-9.05e-119	354	-4.99417e-05	72	NO
OG5_132160	WP_004190776.1	Not ingroup infered	-6.12249	4.06e-235	216	1.21689e-175	100	HGT
OG5_132192	CAD72833.1	Not ingroup infered	-5.81114	1.29e-146	400	8.40178e-17	100	HGT
OG5_132290	WP_011122299.1	KAF1853032.1	-0.0517357	-1.22e-48	400	-2.01082e-40	50	NO
OG5_132292	WP_004080530.1	KMS65079.1	0.00766287	-3.62e-37	296	-1.61196e-21	98	HGT
OG5_132296	WP_010880968.1	KAG9575345.1	-0.0556435	-1.23e-65	290	-3.21022e-10	70	NO
OG5_132299	UNJ30421.1	DBA05189.1	-0.354622	-3.54e-14	400	-4.23519e-10	70	NO
OG5_132382	WP_157995332.1	Not ingroup infered	-4.80402	3.4e-15	400	2.7234e-05	100	HGT
OG5_132383	WP_072888118.1	Not ingroup infered	-5.72031	8.4e-08	206	2.50054e-06	100	HGT
OG5_132399	WP_010880597.1	Not ingroup infered	-5.1299	2.49e-90	224	6.28373e-08	100	HGT
OG5_132440	WP_010880476.1	CAE7148902.1	0.671837	-9.58e-140	346	-2.9e-07	90	HGT
OG5_132442	WP_010880900.1	Not ingroup infered	-5.67675	1.57e-161	200	1.44848e-22	100	HGT
OG5_132474	WP_004080613.1	KAG0951822.1	-0.0564413	-2.89e-39	253	-9.5167e-06	70	NO
OG5_132475	WP_012801136.1	KAG3106666.1	1.07141	-1.02e-23	240	-9.94457e-07	88	HGT
OG5_132562	WP_000748731.1	RUS19221.1	0.0826503	-5.81e-27	395	-3.14851e-05	46	NO
OG5_132565	WP_012310693.1	KAI7264415.1	-0.21236	-1.2e-123	400	-2.73003e-58	77	NO
OG5_132578	WP_010880501.1	XP_011861375.1	0.0269679	-5.41e-51	386	-1.93e-06	79	NO
OG5_132583	WP_014369098.1	KAF4324631.1	-0.0575455	-3.21e-67	208	-1.85e-55	77	NO
OG5_132584	WP_051296240.1	Not ingroup infered	-5.52943	2.38e-43	216	5.09e-08	100	HGT
OG5_132638	WP_041173450.1	KAF7054091.1	0.213245	-1.28e-97	400	-1.18944e-85	58	NO
OG5_132737	AAC07559.1	CAI8002120.1	0.178879	-7.39e-52	228	-3.75002e-23	89	HGT
OG5_132738	WP_164930880.1	KAH0443999.1	0.693147	-2.46e-19	210	-4.19001e-11	96	HGT
OG5_132740	WP_010881260.1	YP_010277133.1	0.24686	-7.64e-10	400	-9.23455e-06	48	NO
OG5_132745	AAF12571.1	XP_005849655.1	0.0909718	-1.83e-88	302	-2.09e-11	71	NO
OG5_132746	WP_004083137.1	Not ingroup infered	-4.96284	5.61e-97	400	1.96e-40	100	HGT
OG5_132803	WP_010880227.1	WP_194754997.1	0.0411581	-2.11e-75	400	-1.64298e-25	65	NO
OG5_132867	WP_164922726.1	CAE7254822.1	0.28847	-2.15e-50	400	-4.54296e-27	84	HGT
OG5_132913	UZQ71411.1	XP_003887037.1	1.33659	-4.7e-23	203	1.20887e-06	99	HGT
OG5_132919	WP_011119486.1	KAK1548252.1	-0.350657	-4.25e-24	316	-2.31949e-05	68	NO
OG5_132920	WP_004082419.1	KAI7263774.1	-0.105807	-2.13e-10	205	-1.67041e-08	77	NO
OG5_132923	EKK01304.1	Not ingroup infered	-5.96101	8.26e-36	42	3.9733e-06	100	HGT
OG5_132925	WP_322370407.1	PKC50847.1	0.0773867	-3.59e-35	220	5.06154e-09	97	HGT
OG5_132947	WP_289422036.1	KAG1716867.1	-0.231559	-2.39e-137	400	-3.70117e-06	45	NO
OG5_132961	WP_003408362.1	OUS44675.1	1.40534	-4.83e-06	201	-4.83e-06	99	HGT
OG5_132963	WP_004081527.1	XP_031776094.1	-0.351142	-1.75e-14	202	-5.09e-06	77	NO
OG5_133082	WP_007326321.1	Not ingroup infered	-4.84419	1.04e-49	201	8.66468e-13	100	HGT
OG5_133095	WP_153781876.1	XP_002964642.1	-0.0410615	-6.83e-22	400	-2.1927e-18	77	NO
OG5_133105	WP_010880608.1	KAG4252107.1	0.0998453	-3.76e-48	391	-1.52458e-06	95	NO
OG5_133114	WP_077975568.1	KAF4325809.1	1.04252	-2.67e-52	400	-2.68575e-28	73	NO
OG5_133121	WP_010881412.1	EEE50470.1	0.0628009	-3.73e-36	400	-3.56e-17	90	HGT
OG5_133152	WP_010888633.1	Not ingroup infered	-5.54908	8.49e-115	260	6.0384e-33	100	HGT
OG5_133156	WP_004080783.1	CAD7233253.1	0.0131581	-2.29e-18	400	-1.05123e-09	97	HGT
OG5_133160	WP_011127044.1	KAJ1487152.1	-1.58444	-3.18e-06	322	3.20806e-05	99	COMPLEX
OG5_133244	WP_004083016.1	KAK4528111.1	0.0456353	-4.65e-74	400	-4.39019e-65	96	HGT
OG5_133281	WP_004082238.1	KGQ11443.1	-0.00751883	-2.48e-08	203	-6.078e-06	77	NO
OG5_133303	WP_010880278.1	XP_001328156.1	-0.0119762	-3.84e-36	220	-5.39e-06	77	NO
OG5_133327	O67562.1	Not ingroup infered	-4.07754	5.14e-30	44	1.65986e-05	100	HGT
OG5_133331	WP_010888537.1	KAK4534445.1	0.20991	-2.9e-59	284	-3.08724e-06	78	NO
OG5_133333	KHO53644.1	XP_034423630.1	0.138328	3.26e-29	254	1.64582e-06	58	NO
OG5_133349	COW57312.1	Not ingroup infered	-6.03309	4.28e-280	400	1.65657e-199	100	HGT
OG5_133353	Q9KLB8.1	KAI3483903.1	0.0406836	-8.19e-85	400	-8.09369e-29	72	NO
OG5_133438	AAP24896.1	Not ingroup infered	-5.64897	3.31e-144	202	5.92443e-91	100	HGT
OG5_133449	WP_064496731.1	Not ingroup infered	-5.72031	1.66e-191	96	8.29631e-06	100	HGT
OG5_133450	WP_190488387.1	Not ingroup infered	-5.4161	1.52e-34	262	1.95e-11	100	HGT
OG5_133453	WP_010936296.1	Not ingroup infered	-5.8999	8.41e-255	209	2.79684e-19	100	HGT
OG5_133472	WP_010932370.1	KAJ0336165.1	0.0392207	-1.87e-23	256	-3.34046e-07	90	HGT
OG5_133515	WP_011121375.1	CAI8056355.1	-0.344451	-1.17e-19	204	-6.46e-07	77	NO
OG5_133517	WP_010880113.1	CAI8011341.1	-0.131028	-2.28e-18	239	-2.08e-06	77	NO
OG5_133518	WP_010880380.1	BDA99109.1	0.0201349	-7.32e-34	400	-8.55819e-25	47	NO
OG5_133531	WP_010881161.1	KAJ6645064.1	-0.158703	-1.71e-33	220	-7.83625e-07	77	NO
OG5_133567	WP_027480319.1	KAG0162381.1	0.00763362	-3.9e-57	400	-9.67982e-17	55	NO
OG5_133572	WP_010886815.1	Not ingroup infered	-4.77068	2.66e-54	200	2.42435e-12	100	HGT
OG5_133657	WP_010887233.1	KAF1853948.1	0.0107384	-3.86e-257	400	-6.34751e-159	57	NO
OG5_133658	WP_231846112.1	GLC62011.1	0.428193	-8e-37	323	-7.99999e-37	99	HGT
OG5_133700	WP_055364916.1	CAE7149084.1	-0.0622423	-3.92e-53	400	-4.6896e-07	46	NO
OG5_133724	WP_010923195.1	KAJ6252993.1	0.0147604	-1.32e-47	400	2.06798e-11	69	NO
OG5_133735	WP_164930657.1	KAK3606913.1	0.898798	-3.12e-16	206	-4.92e-06	97	HGT
OG5_133747	WP_004082210.1	CAI8035039.1	-0.0209981	-4.88e-78	236	-3.01007e-10	77	NO
OG5_133749	WP_004081919.1	Not ingroup infered	-5.93225	1.93e-199	207	7.37309e-47	100	HGT
OG5_133768	ACP16718.1	KAF4324680.1	0.00258065	-3.4e-81	400	-6.36549e-34	48	NO
OG5_133885	WP_010880408.1	XP_016263205.1	-0.0305367	-3.81e-25	270	-3.84787e-08	77	NO
OG5_133915	WP_010970642.1	Not ingroup infered	-5.74939	9.58e-199	200	2.17639e-128	100	HGT
OG5_133973	WP_011128772.1	Not ingroup infered	-5.60947	2.02e-168	400	4.69663e-100	100	HGT
OG5_133986	WP_004082420.1	CAE7635766.1	-0.0629483	-7.95e-106	220	-3.40179e-06	77	NO
OG5_133991	WP_010880801.1	CAE7835016.1	0.880359	-5.97e-09	202	-2.24039e-08	99	HGT
OG5_133997	WP_041223457.1	CAI8006521.1	0.00400802	-1.04e-152	233	-1.56e-14	90	HGT
OG5_133998	WP_034349502.1	KAG2870065.1	-0.129534	-3.44e-16	245	-4.31029e-09	77	NO
OG5_134004	WP_011122695.1	Not ingroup infered	-5.67332	2.75e-158	400	1.16465e-60	100	HGT
OG5_134035	WP_010931905.1	CAE7467020.1	-0.0466751	-9.56e-12	202	-9.56e-12	77	NO
OG5_134073	WP_007324464.1	CAE7757682.1	-0.359059	-2.49e-85	207	-2.58e-09	77	NO
OG5_134234	WP_006312100.1	KAI3489207.1	0.00340716	-1.33e-93	246	-4.32e-11	94	HGT
OG5_134255	WP_010931929.1	RGB38072.1	0.0246926	-2.5e-09	210	-2.05376e-06	96	COMPLEX
OG5_134266	WP_010941128.1	EEF27817.1	0.143766	-4.74e-60	400	-3.5638e-51	79	NO
OG5_134306	AAP25537.1	TNV75084.1	0.0260431	-9.71e-08	203	-6.39001e-06	98	HGT
OG5_134483	REY02350.1	KAJ1684649.1	-0.238125	-4.83e-38	216	-9.78123e-07	77	NO
OG5_134491	WP_010880161.1	CAG7590361.1	0.177085	-1.18e-27	400	-6.09012e-10	95	HGT
OG5_134566	WP_010936691.1	CAJ1412012.1	0.114959	-1.24e-30	216	-7.65e-06	94	HGT
OG5_134571	WP_004081756.1	CAE7521245.1	1.83807	-3.28e-07	201	-3.2799e-07	99	HGT
OG5_134703	WP_004082974.1	KAF4673912.1	-0.0700102	-4.39e-07	210	-4.39e-07	77	NO
OG5_134712	WP_011127049.1	KAF1853920.1	-0.61502	-5.31e-48	400	-2.34185e-41	63	NO
OG5_134734	WP_010936005.1	KAG0601375.1	-0.122602	-2.54e-26	218	-3.76001e-16	77	NO
OG5_134778	WP_010881431.1	CAI8030982.1	0.212561	-3.74e-104	400	-2.14436e-72	61	NO
OG5_134793	WP_027480149.1	GLC62163.1	0.922473	-7.52e-57	400	-2.363e-44	97	HGT
OG5_134808	ACT50450.1	EEF22126.1	-0.0179377	-8.59e-86	217	4.24099e-37	99	HGT
OG5_134809	WP_011127541.1	OQS00443.1	0.0385835	-9.29e-73	400	2.611e-37	88	NO
OG5_134817	WP_011119313.1	GMI33823.1	-0.139762	-1.57e-37	400	-1.31306e-16	77	NO
OG5_134824	WP_010887486.1	KAI3490140.1	0.0439861	-4.11e-53	400	-7.07199e-08	68	NO
OG5_134854	WP_011128512.1	XP_005708647.1	0.177052	-1.85e-81	400	-2.45181e-59	58	NO
OG5_134933	WP_010887801.1	KAF1852515.1	0	-2.66e-29	347	-7.34951e-11	77	NO
OG5_135083	WP_010881215.1	KAK1548150.1	-0.487585	-1.1e-20	224	-2.87937e-08	77	NO
OG5_135084	WP_009991706.1	XP_004356347.1	0.074108	-3.5e-06	204	-2.26023e-06	99	NO
OG5_135093	WP_010880998.1	KAF4325715.1	1.13943	-3.52e-10	211	8.54043e-06	98	HGT
OG5_135102	WP_010888541.1	KAG1264878.1	-0.0307161	-1.82e-196	312	-2.71e-30	65	NO
OG5_135105	AAM73097.1	KGQ13501.1	-0.104513	-1e-272	220	-2.33872e-06	77	NO
OG5_135109	WP_010974040.1	KEH15314.1	-0.330692	-1.28e-130	400	-1.28e-130	77	NO
OG5_135114	EIS93709.1	KAH8298925.1	-0.0380998	-2.29e-117	400	-2.05013e-11	43	NO
OG5_135135	MDC6283021.1	CAI5728121.1	-0.0789273	-5.24e-11	260	-6.45942e-06	77	NO
OG5_135136	KKI77559.1	KAG0161962.1	-0.0225998	-1.25e-71	225	-5.89879e-08	77	NO
OG5_135144	WP_010971600.1	PRP89680.1	-0.169899	-2.24e-07	216	-9.65482e-07	77	NO
OG5_135166	WP_010973263.1	KAF4680395.1	-0.0300323	-1.57e-26	400	-1.14385e-16	78	NO
OG5_135187	WP_035255741.1	XP_015662219.1	-0.346999	-3.87e-19	251	-5.16e-10	77	NO
OG5_135256	EFP16800.1	KAJ8139973.1	0.0744326	-5.44e-120	223	-1.06978e-07	93	HGT
OG5_135280	WP_004526398.1	RWW91126.1	-0.0856793	-9.3e-119	400	-3.23908e-34	77	NO
OG5_135299	WP_010887340.1	Not ingroup infered	-6.53379	7.66e-245	200	4.3143e-23	100	HGT
OG5_135374	WP_279115225.1	KAJ1382725.1	-0.15066	-1.24e-13	306	-1.56694e-05	71	NO
OG5_135376	WP_010880493.1	XP_002119040.1	-0.339269	-1.74e-29	240	-7.21619e-06	77	NO
OG5_135382	WP_010881009.1	CAI8039283.1	-0.155414	-1.87e-64	205	-2.26009e-12	77	NO
OG5_135385	WP_010886991.1	CAI8015876.1	-0.667132	-1.8e-102	400	-5.31e-27	77	NO
OG5_135386	WP_000594222.1	XP_766595.1	0.167352	-1.31e-06	201	-1.31e-06	99	NO
OG5_135391	WP_027479866.1	EKU73890.1	0.0622423	-1.36e-10	201	4.77983e-10	99	HGT
OG5_135396	WP_010972743.1	CAJ1370060.1	-0.102999	-6.26e-58	400	3.23e-26	99	HGT
OG5_135440	WP_000789166.1	XP_013022585.1	0.0534887	-5.76e-41	293	-0.000108895	71	NO
OG5_135452	WP_010887694.1	Not ingroup infered	-5.1985	2.22e-128	245	1.14285e-42	100	HGT
OG5_135645	WP_052618767.1	GMI58748.1	-0.184734	-1.92e-28	400	-2.35896e-26	77	NO
OG5_135670	WP_142745909.1	KAI3473454.1	-0.0914558	-5.55e-34	400	-4.7342e-09	43	NO
OG5_135671	CAD72444.1	Not ingroup infered	-6.18002	1.25e-307	400	5.73624e-142	100	HGT
OG5_135702	WP_010865221.1	KAK4045183.1	0.844448	-8.68e-13	257	-4.2008e-05	77	NO
OG5_135712	WP_010879937.1	XP_027353231.1	0.10399	-6.36e-15	400	-1.82575e-07	57	NO
OG5_135721	WP_027480160.1	YP_002049017.1	-0.0382822	-8.29e-156	400	-5.00081e-113	53	NO
OG5_135724	WP_010880534.1	GHP04626.1	0.0257084	-1.91e-18	214	-7.38388e-06	94	HGT
OG5_135733	WP_010881428.1	CAI8022261.1	0	-4.77e-12	211	-4.58166e-06	77	NO
OG5_135742	WP_004080866.1	GFY79920.1	0.029853	-4.42e-18	217	-5.06006e-08	95	NO
OG5_135787	WP_164921904.1	KZV42160.1	-0.0674955	-1.64e-60	400	5.08233e-53	99	NO
OG5_135814	WP_010888073.1	KAK1548180.1	0.0316371	-7.09e-55	233	-6.69048e-15	95	HGT
OG5_135844	WP_004080540.1	KAF1858216.1	-0.0311984	-8.41e-52	225	-3.76e-29	77	NO
OG5_135861	WP_010958093.1	RWW79989.1	0.871293	-1.5e-123	400	-3.65e-111	99	HGT
OG5_135887	WP_012021739.1	CAB4039760.1	-1.45168	-1.09e-13	367	2.97754e-05	45	NO
OG5_135967	AYM59552.1	Not ingroup infered	-5.83481	6.11e-126	202	1.4323e-66	100	HGT
OG5_135984	WP_004082719.1	OBT81054.1	-0.00269179	-3.07e-78	206	-7.67e-66	77	NO
OG5_135997	WP_003400938.1	XP_008345868.2	0.00452489	-4.29e-31	400	-1.26175e-26	65	NO
OG5_136060	WP_010886993.1	KAK0343966.1	-0.0234203	-8.05e-46	234	-4.66847e-14	77	NO
OG5_136069	WP_242225672.1	CAE6474444.1	0.728109	-2.35e-21	400	-6.76135e-06	45	NO
OG5_136074	WP_010973305.1	PRP81151.1	1.49615	-3.45e-09	220	-3.45e-09	99	HGT
OG5_136076	WP_010881257.1	Not ingroup infered	-5.43372	4.94e-134	200	3.40314e-12	100	HGT
OG5_136077	WP_164927030.1	KAF1857762.1	0.742681	-2.5e-42	400	-1.13168e-30	52	NO
OG5_136079	WP_010881445.1	OMJ86373.1	0.00397615	-2.01e-40	215	-6.73e-15	95	HGT
OG5_136083	XP_044951459.1	Not ingroup infered	-5.3799	3.82e-61	394	2.06194e-05	100	HGT
OG5_136096	WP_027480231.1	Not ingroup infered	-5.22036	2.34e-97	200	1.18352e-10	100	HGT
OG5_136108	WP_011119907.1	Not ingroup infered	-5.82895	7.67e-136	163	1.33158e-05	100	HGT
OG5_136119	EGB27635.1	GAQ81827.1	0.217851	-3.37e-115	400	-4.88618e-57	90	HGT
OG5_136127	WP_137553639.1	KAI3489329.1	0.119263	-3.65e-69	240	-1.54e-18	93	HGT
OG5_136203	WP_027479552.1	KAJ8141784.1	0.0882926	-8.88e-16	216	-4.61245e-06	94	NO
OG5_136213	WP_011128823.1	Not ingroup infered	-6.17587	2.3e-306	400	4.34391e-92	100	HGT
OG5_136229	KEY54519.1	CAE7733501.1	-0.0548918	-1.98e-59	265	-6.34004e-11	77	NO
OG5_136230	WP_057358927.1	KAJ8146405.1	3.05358	-1.02e-07	207	-7.3614e-07	98	HGT
OG5_136232	WP_004081097.1	Not ingroup infered	-5.38907	2.22e-98	200	1.82699e-08	100	HGT
OG5_136235	WP_000170019.1	KAF4325975.1	-0.0347429	-6.46e-64	235	-5.84001e-11	77	NO
OG5_136236	WP_010932614.1	XP_005834508.1	-0.604005	-9.09e-31	214	-2.04042e-14	77	NO
OG5_136373	WP_010880774.1	YP_009472471.1	0.0173165	-4.01e-40	400	-2.39425e-13	75	NO
OG5_136401	WP_164930636.1	WIA40873.1	-0.171014	-3.3e-80	400	-4.51e-73	77	NO
OG5_136422	WP_010902309.1	Not ingroup infered	-5.35659	7.43e-117	200	2.32667e-50	100	HGT
OG5_136452	WP_000644775.1	KAF4325420.1	-0.167455	-7.67e-52	400	-1.11e-39	77	NO
OG5_136473	WP_069199651.1	WP_182034548.1	0	-2.71e-161	338	-5.29e-09	67	NO
OG5_136476	WP_010880137.1	Not ingroup infered	-5.09375	1.59e-80	239	8.42604e-22	100	HGT
OG5_136489	WP_004080056.1	KAF9134688.1	0.282972	-1.27e-09	202	-1.953e-07	99	COMPLEX
OG5_136493	WP_010881255.1	CAD7694954.1	0.184334	-2.4e-65	315	-1.42e-12	67	NO
OG5_136496	WP_136799644.1	Not ingroup infered	-4.83628	6.57e-32	262	1.48098e-06	100	HGT
OG5_136506	WP_004080220.1	KAG1469593.1	0.0925029	-1.08e-24	224	-2.64e-09	93	HGT
OG5_136507	WP_010903526.1	Not ingroup infered	-3.85015	4.93e-25	200	2.59877e-11	100	HGT
OG5_136521	WP_010973087.1	KAJ9451351.1	-0.00938974	-1.65e-25	228	-1.28e-18	77	NO
OG5_136542	WP_010971409.1	XP_031026536.1	-0.0857668	-2.06e-37	400	-2.32246e-07	51	NO
OG5_136555	WP_010889310.1	KAH0442314.1	-0.0230832	-5.45e-83	400	-4.55e-51	77	NO
OG5_136596	AAK75482.1	Not ingroup infered	-5.05625	1.11e-105	200	6.76178e-42	100	HGT
OG5_136756	WP_010970863.1	ELU09951.1	-0.554997	-3.47e-35	208	-2.90014e-07	72	NO
OG5_136807	MBQ5153968.1	Not ingroup infered	-5.8944	3.19e-125	400	3.17402e-47	100	HGT
OG5_136909	CAE07643.1	KAJ1486949.1	-0.644357	-1.29e-06	201	-1.29e-06	72	NO
OG5_136911	WP_004080607.1	KAI3490431.1	-0.135745	-3.98e-75	263	-1.62e-30	72	NO
OG5_136917	WP_010971426.1	CAJ1411951.1	1.35215	-4.04e-76	268	-2.44675e-08	98	HGT
OG5_136918	AAD18554.1	EDO25367.1	-0.611957	-7.78e-12	216	-8.84279e-07	72	NO
OG5_136926	WP_010881006.1	Not ingroup infered	-4.85981	2.16e-74	202	2.71e-08	100	HGT
OG5_136933	PTU00362.1	YP_007476286.1	-0.0827862	-7.59e-53	400	-1.52559e-47	52	NO
OG5_136942	WP_000454346.1	CAI8004348.1	-0.0423412	-1.21e-108	269	-2.77008e-11	72	NO
OG5_136946	WP_010972489.1	CAE7405348.1	-0.0148151	-2.22e-41	400	-3.58e-29	72	NO
OG5_136960	AAU47124.1	EEF22496.1	0.261758	-6.97e-33	235	-1.2e-25	98	HGT
OG5_136984	WP_004540156.1	CAE8619175.1	0.277176	-9.89e-63	218	-6.68597e-10	94	HGT
OG5_137002	WP_137511407.1	KAJ1623801.1	0.130053	-1.33e-15	400	-1.8409e-12	96	HGT
OG5_137006	WP_226593522.1	Not ingroup infered	-6.03309	5.98e-111	400	1.71562e-96	100	HGT
OG5_137068	WP_004082263.1	AUG32113.1	0.00766287	-7.26e-06	201	-7.26e-06	99	NO
OG5_137082	WP_011128314.1	XP_010096816.1	0.680244	-1.71e-06	201	-1.71e-06	99	HGT
OG5_137092	WP_010971772.1	Not ingroup infered	-5.92426	2.24e-177	212	6.88859e-22	100	HGT
OG5_137229	PVU26234.1	RWW90892.1	0.0389511	-1.01e-156	349	-7.39e-08	98	HGT
OG5_137279	AAG20166.1	Not ingroup infered	-4.69135	2.5e-68	200	2.72483e-39	100	HGT
OG5_137296	Not donor infered	Not ingroup infered	0	0	8	0	0	NO
OG5_137299	OIC44385.1	Not ingroup infered	-4.84419	5.58e-22	228	7.18025e-06	100	HGT
OG5_137307	WP_010887040.1	EEC80776.1	1.35214	-5.11e-36	202	-4.09008e-35	99	HGT
OG5_137320	WP_010881051.1	Not ingroup infered	-5.51745	2.08e-120	200	1.9026e-10	100	HGT
OG5_137341	VUD60561.1	KAJ1683016.1	-0.217196	-5.64e-62	400	-2.00135e-10	72	NO
OG5_137342	WP_011122780.1	Not ingroup infered	-5.78074	7.53e-149	200	5.5678e-33	100	HGT
OG5_137349	WP_027480305.1	KAG0162245.1	-0.0790926	-5.36e-43	221	-2.2e-07	72	NO
OG5_137350	EFS11341.1	KAF8056020.1	0.941609	-8.83e-14	400	-1.38967e-06	63	NO
OG5_137351	WP_010936190.1	Not ingroup infered	-5.19296	6.67e-111	200	2.23436e-27	100	HGT
OG5_137357	WP_010880135.1	CAI7995049.1	-0.0712275	-4.09e-26	400	-5.55008e-07	72	NO
OG5_137362	WP_010880695.1	KAJ5067049.1	0.0851113	-2.84e-94	400	-2.58004e-59	93	HGT
OG5_137364	WP_010884025.1	KAF4315587.1	-0.215422	-2.49e-13	213	-5.21e-09	72	NO
OG5_137379	WP_004080596.1	CAI8036514.1	-0.0591889	-1.07e-60	255	-3.52001e-59	72	NO
OG5_137382	WP_010889032.1	KAG9605874.1	-0.141651	-6.99e-17	201	-6.99e-17	72	NO
OG5_137411	WP_093654668.1	Not ingroup infered	-5.83481	3.93e-44	400	2.02026e-34	100	HGT
OG5_137432	WP_010932296.1	CAD7702496.1	-0.0170944	-8.83e-21	400	-1.89852e-16	74	NO
OG5_137456	WP_164922377.1	CAE7853613.1	0.63555	-3.22e-27	203	-1.35443e-20	99	HGT
OG5_137481	WP_276665316.1	CAE7522627.1	-0.232774	-1.89e-36	219	-1.86e-06	72	NO
OG5_137545	WP_162177576.1	KAK3606757.1	1.17194	-8.81e-13	206	-5.9355e-06	96	NO
OG5_137547	WP_010933438.1	Not ingroup infered	-4.98361	1.91e-66	31	1.7063e-05	100	HGT
OG5_137562	WP_000872036.1	KAG3106623.1	0.02174	-4.42e-32	400	-1.02099e-10	76	NO
OG5_137563	WP_027479842.1	KAJ3198441.1	-0.04652	-4.71e-74	268	-2.15e-17	72	NO
OG5_137578	WP_004080600.1	RWW91084.1	-0.25672	-8.79e-25	229	-9.51009e-08	72	NO
OG5_137703	WP_176494939.1	EEF25536.1	-0.121669	-1.9e-110	400	-2.92064e-15	61	NO
OG5_137844	CKM54553.1	CAJ1411812.1	-0.0375984	-6e-64	400	-6.44001e-24	72	NO
OG5_137861	WP_003911860.1	KAI7261990.1	0.0687432	-3.78e-66	400	-3.84e-31	89	NO
OG5_137879	WP_164930642.1	CAD7248660.1	0.00953902	-6.38e-32	227	-8.41968e-06	90	HGT
OG5_137893	GIA18487.1	RWW90702.1	-0.13508	-1.03e-75	400	-2.53497e-51	53	NO
OG5_137896	WP_004083201.1	GIQ86588.1	0.0413038	-2.44e-33	215	-9.78644e-06	95	HGT
OG5_137904	WP_010973671.1	GLC62857.1	-0.197028	-3.88e-61	212	-2.62e-41	72	NO
OG5_137911	WP_010886818.1	KAH3762841.1	-0.105774	-5.07e-11	335	-5.03572e-11	72	NO
OG5_137913	WP_000365264.1	KAF1858071.1	1.24787	-2.75e-25	210	-4.51335e-06	97	HGT
OG5_137915	WP_004080598.1	KAF9118842.1	0.619235	-1.88e-85	300	-9.46001e-11	96	HGT
OG5_137932	WP_004081157.1	XP_004344787.1	0.0261111	-1.09e-22	341	-1.86922e-16	99	HGT
OG5_137942	MBR9654262.1	Not ingroup infered	-5.0626	2.75e-100	400	2.34124e-40	100	HGT
OG5_137943	ARU23323.1	KAJ1684307.1	-0.783902	-4.1e-37	400	-4.22e-20	72	NO
OG5_137989	WP_154135656.1	UJR34647.1	-0.521605	-2.3e-22	345	-1.59974e-05	53	NO
OG5_138020	WP_003413663.1	KAJ8145286.1	0.534399	-7.19e-45	232	-9.71e-14	88	NO
OG5_138059	WP_004192709.1	Not ingroup infered	-5.57973	1.63e-131	200	1.5595e-07	100	HGT
OG5_138075	WP_312201193.1	Not ingroup infered	-4.96981	2.69e-40	400	8.67911e-31	100	HGT
OG5_138109	WP_010887397.1	Not ingroup infered	-4.36945	1.5e-40	157	1.28652e-05	100	HGT
OG5_138333	WP_000107220.1	KAI3490866.1	-0.109669	-3.5e-144	400	-2.98e-14	72	NO
OG5_138338	WP_007324646.1	Not ingroup infered	-5.71043	6.9e-128	200	1.59065e-34	100	HGT
OG5_138348	KOS29761.1	XP_001462315.1	-1.14613	-5.96e-15	400	-4.37542e-12	72	NO
OG5_138412	WP_010941353.1	KAI8465093.1	0.223144	-6.8e-43	400	-5.87431e-07	54	NO
OG5_138433	WP_000005116.1	KAF4323820.1	-0.0514032	-3.91e-130	400	-1.93e-17	72	NO
OG5_138437	WP_072180759.1	KAF4324696.1	0.504471	-1.02e-63	400	-1.79802e-34	65	NO
OG5_138454	AAB40774.1	KAI3491815.1	0.850333	-3.39e-220	400	4.07001e-78	96	HGT
OG5_138465	AAF11292.1	KAG3106680.1	-0.170008	-7.88e-208	400	-2.83338e-09	72	NO
OG5_138468	WP_010973497.1	CAE7687606.1	0.136503	-4.68e-13	213	5.79081e-10	99	HGT
OG5_138479	WP_011001338.1	Not ingroup infered	-5.1299	3.17e-112	400	1.31696e-49	100	HGT
OG5_138525	WP_011138550.1	WP_169968482.1	-0.0414997	-3.26e-34	400	-7.89642e-10	46	NO
OG5_138537	WP_249069543.1	XP_024397738.1	0.111552	9.35e-204	400	1.65382e-177	52	NO
OG5_138538	WP_010931785.1	XP_058113044.1	0.365835	-6.74e-09	207	-1.32002e-06	98	NO
OG5_138543	WP_004081454.1	KAF9128218.1	-0.0217663	-5.57e-84	264	-4.18864e-07	72	NO
OG5_138556	WP_010936888.1	CAE7825358.1	1.37357	-5.82e-39	221	-3.66e-20	97	HGT
OG5_138557	WP_010973109.1	Not ingroup infered	-5.64191	2.92e-155	200	3.42454e-92	100	HGT
OG5_138565	WP_242271519.1	Not ingroup infered	-5.55683	7.62e-54	400	1.32091e-44	100	HGT
OG5_138567	WP_010903837.1	Not ingroup infered	-5.20401	2.25e-105	200	7.90262e-60	100	HGT
OG5_138640	WP_004083215.1	XP_002677256.1	-0.678477	-3.82e-22	362	-3.36067e-07	72	NO
OG5_138693	WP_009988681.1	XP_020681943.1	0.0411581	-2.65e-34	400	-2.03768e-27	54	NO
OG5_138715	RNC90502.1	YP_009530295.1	-0.027399	-1.27e-38	204	9.46685e-16	98	HGT
OG5_138724	WP_010971406.1	KAF9127357.1	-0.0382212	-3.22e-08	202	-6.24589e-08	72	NO
OG5_138746	WP_009993320.1	CAF1032588.1	-0.316799	-1.39e-14	204	-7.88e-07	72	NO
OG5_138778	WP_071211799.1	KAF9404603.1	1.27841	-1.05e-28	400	-5.38206e-13	50	NO
OG5_138781	CNX02768.1	GKT31585.1	0.0159493	-3.19e-140	260	-5.92001e-24	88	NO
OG5_139064	WP_003407282.1	RWW90896.1	0.0520951	-1.01e-10	204	-1.01e-10	99	HGT
OG5_139176	WP_200668604.1	XP_024389366.1	0.67648	1.91e-33	219	5.03128e-10	11	NO
OG5_139229	WP_010888069.1	KAG1270964.1	-0.276558	-2.19e-33	219	-9.69714e-06	72	NO
OG5_139260	WP_003418770.1	Not ingroup infered	-5.17615	4.17e-118	200	1.24496e-07	100	HGT
OG5_139264	WP_010902021.1	Not ingroup infered	-4.85203	4.03e-47	201	1.59805e-24	100	HGT
OG5_139279	WP_070901396.1	KAJ1684637.1	0.969489	-4.39e-157	400	-2.64417e-67	98	HGT
OG5_139281	WP_003495402.1	CAE7630436.1	0	-2.51e-88	225	-7.98e-64	72	NO
OG5_139285	WP_011119310.1	CAE7274503.1	1.14606	-5.01e-181	400	-3.46e-74	95	NO
OG5_139321	WP_128885573.1	Not ingroup infered	-5.55683	5.31e-133	201	3.21181e-93	100	HGT
OG5_139323	WP_010887348.1	Not ingroup infered	-5.02388	1.57e-102	400	4.17e-24	100	HGT
OG5_139326	WP_010972379.1	Not ingroup infered	-5.68698	1.64e-208	400	5.59043e-155	100	HGT
OG5_139328	WP_028860296.1	Not ingroup infered	-5.90808	1.83e-227	400	8.3043e-134	100	HGT
OG5_139355	WP_212517576.1	Not ingroup infered	-5.40717	1.11e-15	224	8.51004e-06	100	HGT
OG5_139377	CSC74907.1	PRP82372.1	0.223871	-1.51e-16	400	-1.13755e-11	98	HGT
OG5_139441	WP_002854402.1	GKT30563.1	-0.477172	-5.94e-63	290	-9.31628e-06	72	NO
OG5_139487	WP_011000835.1	KAA6402535.1	0.0994608	-8.26e-18	360	-1.9e-10	99	HGT
OG5_139531	WP_235621737.1	KAG1713806.1	-0.176187	-3.25e-35	400	5.2443e-23	98	NO
OG5_139533	WP_011572286.1	Not ingroup infered	-5.51745	7.07e-96	200	3.41244e-17	100	HGT
OG5_139557	WP_000997884.1	KAI7258792.1	0.796447	-3.48e-31	214	-3.12548e-05	93	NO
OG5_139567	WP_011127392.1	YP_009530478.1	-0.0425596	-9.82e-26	204	8.2017e-17	98	HGT
OG5_139574	WP_011128466.1	GHP07377.1	0.434038	-9.12e-06	204	-9.12e-06	99	NO
OG5_139599	WP_011138349.1	Not ingroup infered	-5.10595	3.75e-93	65	7.00787e-06	100	HGT
OG5_139903	AAF12082.1	CAI8015707.1	-0.24323	-1.15e-35	400	-1.06277e-27	43	NO
OG5_139967	WP_308254539.1	KAF1897059.1	0.298493	8.134e-35	400	-6.4941e-10	63	NO
OG5_139990	QNI90392.1	AQX45333.1	-0.693147	-6.13e-27	400	-1.72863e-12	77	NO
OG5_140007	WP_010932211.1	CAK0785140.1	0.260499	-7.05e-27	400	-6.00004e-21	54	NO
OG5_140062	WP_010974331.1	XP_009033263.1	-0.133051	-5.31e-35	264	-4.37122e-18	72	NO
OG5_140094	WP_027480401.1	KAF4326015.1	-0.0614086	-2.19e-81	213	-2.57e-36	72	NO
OG5_140105	WP_010933089.1	KAF1856076.1	-0.262053	-5.03e-09	202	-3.89008e-08	72	NO
OG5_140124	WP_011138039.1	Not ingroup infered	-4.91265	1.08e-74	200	1.4445e-05	100	HGT
OG5_140132	EGF24997.1	CAE7250292.1	1.54183	-1.02e-166	243	-2.79e-06	97	HGT
OG5_140179	WP_011998472.1	Not ingroup infered	-5.38907	3.81e-86	5	6.18724e-18	100	HGT
OG5_140186	CKX96333.1	Not ingroup infered	-5.66988	1.32e-150	201	2.24e-06	100	HGT
OG5_140199	WP_006309783.1	KAK0345794.1	0.89615	-7.12e-35	202	-7.12e-35	99	HGT
OG5_140208	WP_019717307.1	KAG5221618.1	1.20819	-2.15e-48	400	-2.15e-48	99	HGT
OG5_140215	KOS30440.1	KAF9119720.1	0.775518	-1.35e-19	211	-3.26761e-06	92	HGT
OG5_140232	WP_011122046.1	CAE7327858.1	0.0985646	-7.73e-45	400	-2.98092e-31	66	NO
OG5_140240	WP_000645439.1	AAM52982.1	0	-6.569e-262	400	-1.36e-96	72	NO
OG5_140256	WP_231797301.1	CAB9503442.1	0.166321	-3.84e-06	240	5.28011e-06	99	NO
OG5_140261	WP_000695243.1	XP_044569265.1	-0.253944	-3.42e-31	266	-2.14e-27	72	NO
OG5_140267	WP_103852257.1	PRP87589.1	-0.0635538	-8.41e-48	227	-5.51522e-06	72	NO
OG5_140297	WP_035257353.1	KAA6423004.1	0.00840341	-3.21e-37	400	-3.21e-37	99	HGT
OG5_140298	WP_064477532.1	EEF23958.1	-1.17935	-4.02e-26	216	1.17677e-12	99	HGT
OG5_140299	WP_004082285.1	Not ingroup infered	-5.79606	5.31e-182	327	5.51426e-59	100	HGT
OG5_140373	WP_011002473.1	KAH0442976.1	1.01747	-3.38e-94	364	-1.06875e-05	61	NO
OG5_140387	WP_027480213.1	CAJ1369795.1	1.60051	-2.9e-24	343	-2.8726e-24	99	HGT
OG5_140405	CAE07287.1	KAF5838011.1	0.101032	-1.04e-69	367	-2.10014e-10	64	NO
OG5_140427	WP_010974357.1	Not ingroup infered	-5.80814	8.18e-123	185	2.78887e-06	100	HGT
OG5_140438	WP_011128839.1	GMC49958.1	-0.125163	-3.53e-07	271	-2.46095e-05	78	NO
OG5_140465	AAK88046.2	KAG1716869.1	-0.35347	-2.11e-110	244	-2.33002e-08	72	NO
OG5_140466	WP_106257821.1	Not ingroup infered	-6.13556	1.23e-202	400	2.26552e-186	100	HGT
OG5_140468	WP_186587939.1	KAH9568675.1	0.745665	-2.79e-10	211	-8.88266e-06	95	NO
OG5_140469	WP_323293700.1	XP_005845213.1	0.018065	1.62e-73	259	2.75e-07	24	NO
OG5_140491	WP_011127698.1	EPS57276.1	0.178248	-2.17e-26	400	-4.29946e-21	52	NO
OG5_140530	WP_010888804.1	XP_055339803.1	-0.22386	-3.03e-36	224	-5.59002e-06	72	NO
OG5_140559	WP_011126940.1	CAJ1352002.1	0.927987	-5.92e-11	400	-9.10029e-08	96	NO
OG5_140568	WP_164926812.1	KAJ1683852.1	0.0825616	-1.27e-47	233	-2.81e-17	95	HGT
OG5_140676	KKQ82481.1	XP_001026725.1	0.0279739	3.19e-27	400	7.8255e-13	99	HGT
OG5_140693	WP_011004193.1	RWW90571.1	-0.013187	-4.97e-82	400	-3.73943e-15	60	NO
OG5_141040	WP_010880180.1	KAJ3197909.1	-0.00384616	-1.74e-202	400	-1.82163e-41	61	NO
OG5_141066	WP_004691527.1	Not ingroup infered	-5.3033	2e-95	200	1.62326e-24	100	HGT
OG5_141116	WP_010972809.1	KAF1853678.1	-0.0317487	-4.82e-154	400	-8.22499e-35	72	NO
OG5_141117	WP_011001268.1	KAF9396795.1	-0.011696	-1.66e-197	400	-5.91001e-81	72	NO
OG5_141132	WP_010941558.1	CAI8013700.1	0.0795874	-7.12e-59	400	-1.4889e-18	51	NO
OG5_141168	WP_009990275.1	KYQ90770.1	-0.510826	-9.44e-10	224	-9.60932e-06	72	NO
OG5_141180	AAD35703.1	RYO75746.1	0.213634	-8.47e-115	265	-1.70684e-05	82	HGT
OG5_141187	WP_031739362.1	CAD7234337.1	0.0194181	-4.63e-138	400	-1.31068e-10	52	NO
OG5_141211	WP_010973553.1	CAJ1369403.1	0.185717	-2.25e-154	400	-1.5e-57	98	HGT
OG5_141261	Not donor infered	Not ingroup infered	0	0	200	0	0	NO
OG5_141265	PKN92309.1	XP_002670374.1	-0.0438026	4.11997e-68	233	-9.26465e-06	72	NO
OG5_141275	CAD77937.1	ELT97092.1	-0.516778	-4.82e-38	400	-9.32051e-16	51	NO
OG5_141276	WP_007330217.1	KAH8803006.1	-0.0825866	-1.56e-09	287	-1.56e-09	72	NO
OG5_141283	WP_011127088.1	Not ingroup infered	-5.70044	1.98e-180	201	2.98e-40	100	HGT
OG5_141290	WP_097290469.1	WP_028195867.1	0.00557105	-4.14e-39	214	-5.11069e-08	95	HGT
OG5_141293	WP_010880689.1	Not ingroup infered	-5.14166	4.09e-56	66	9.87089e-06	100	HGT
OG5_141319	WP_010943581.1	KAH0442030.1	-0.0139375	-1.96e-177	226	-6.83e-07	72	NO
OG5_141320	WP_011128138.1	KAJ1691064.1	0.375251	-3.5e-40	400	-5.44109e-36	53	NO
OG5_141334	EDS83231.1	XP_013756071.1	0.114477	-2.07e-70	228	-1.07152e-05	89	NO
OG5_141335	WP_010942746.1	KGQ06069.1	0.322729	-1.65e-121	220	-2.2272e-20	95	HGT
OG5_141345	WP_010974647.1	OQR98063.1	1.14523	-1.22e-40	400	-2.17089e-21	84	HGT
OG5_141346	WP_037230375.1	Not ingroup infered	-4.77912	1.23e-31	32	1.96921e-05	100	HGT
OG5_141348	WP_027480348.1	CAE7173930.1	3.4444	-1.27e-16	400	-1.27e-16	99	HGT
OG5_141371	WP_004190741.1	Not ingroup infered	-5.67675	2.79e-193	400	6.33e-94	100	HGT
OG5_141376	WP_011119974.1	GAQ85745.1	-0.194156	-1.63e-38	400	-7.50002e-11	72	NO
OG5_141387	CAE07974.1	EEF27489.1	0.910494	-4.22e-36	400	-1.98e-25	99	HGT
OG5_141388	WP_011139222.1	CAE7865012.1	0	-5.66e-54	206	-1.68e-40	72	NO
OG5_141446	WP_137760841.1	Not ingroup infered	-6.84588	7.89e-213	400	9.07292e-193	100	HGT
OG5_141454	WP_011002079.1	Not ingroup infered	-5.81711	1.16e-170	340	2.51368e-60	100	HGT
OG5_141558	WP_303265421.1	Not ingroup infered	-6.14633	1.27e-91	400	2.7993e-76	100	HGT
OG5_141559	WP_008655314.1	TNV67771.1	0.0320883	-4.28e-28	400	-4.91387e-08	53	NO
OG5_141563	RVU03184.1	Not ingroup infered	-5.54518	7.4e-07	121	1.41294e-06	100	HGT
OG5_141579	WP_087931560.1	KAG3106674.1	0.0145563	-1.08e-106	215	-1.44193e-08	95	NO
OG5_141641	WP_003456854.1	Not ingroup infered	-5.52943	8.56e-147	202	3.49196e-20	100	HGT
OG5_141642	AJP81413.1	KAK1784534.1	0.751338	-1.03e-39	201	-1.03e-39	99	HGT
OG5_141655	WP_010923332.1	KAG1270204.1	-0.490436	-1.36e-21	279	-1.04291e-05	77	NO
OG5_141658	WP_011128818.1	YP_008965668.1	-0.173663	-1.12e-25	400	-3.15864e-19	70	NO
OG5_141681	CAE07139.1	XP_005778385.1	-0.341749	-3.36e-20	400	-1.79381e-13	59	NO
OG5_141702	WP_000442619.1	Not ingroup infered	-5.1358	1.48e-94	201	9.92997e-22	100	HGT
OG5_141709	AMR68921.1	Not ingroup infered	-5.7462	1.97e-77	400	1.08446e-20	100	HGT
OG5_141720	WP_212805061.1	XP_019327986.1	-0.262364	-8.37e-78	216	-5.90027e-06	72	NO
OG5_141723	WP_057343765.1	CAJ1371065.1	0.0497234	-7.42e-10	221	-1.70628e-05	94	NO
OG5_141824	WP_004080870.1	EPB65747.1	0.0264333	-8.86e-35	211	-3.47e-19	96	HGT
OG5_142324	WP_011122363.1	KYQ89810.1	-0.134408	-7.63e-122	400	-1.46e-92	72	NO
OG5_142333	WP_007339822.1	CAE7499031.1	-0.0182932	-1.75e-76	400	-2.69739e-44	72	NO
OG5_142358	WP_010941148.1	AUG32218.1	0.0779615	-1.37e-19	400	-5.27098e-15	54	NO
OG5_142366	WP_190314073.1	Not ingroup infered	-6.18826	6.67e-50	400	8.67389e-21	100	HGT
OG5_142479	WP_010933504.1	KAI3927217.1	1.87441	-3.65e-41	400	-1.90836e-32	57	NO
OG5_142483	WP_010936193.1	Not ingroup infered	-5.1358	2.58e-92	220	2.06777e-33	100	HGT
OG5_142597	WP_001215284.1	KAF9125747.1	-0.117783	-2.68e-131	400	-1.42582e-25	72	NO
OG5_142637	WP_010940864.1	RWW47901.1	-0.0490076	-3.54e-166	400	-8.94622e-72	57	NO
OG5_142647	AAC06474.1	KAI1692202.1	0.550647	-9.18e-11	204	-2.95e-06	98	NO
OG5_142650	WP_010880139.1	KAJ3386483.1	0.00310078	-1.28e-50	256	-1.35e-10	97	HGT
OG5_142677	WP_228060318.1	KAJ8906017.1	0.0665526	-1.36e-82	274	9.73943e-42	97	NO
OG5_142686	WP_010903863.1	CAI8039217.1	0.366999	-2.51e-16	201	-2.51e-16	99	HGT
OG5_142688	WP_001223856.1	RHY33561.1	0.00682597	-5.92e-39	217	-8.62148e-21	93	HGT
OG5_142694	WP_010902125.1	KAF1857611.1	0.0216225	-4.33e-28	400	-1.29627e-18	84	HGT
OG5_142696	AAF11372.1	CAI8040161.1	0.0470675	-5.19e-49	215	-1.87e-06	95	HGT
OG5_142703	WP_010943780.1	KAJ2783061.1	0.0251902	-8.18e-15	400	-7.54428e-07	47	NO
OG5_142704	WP_218258520.1	Not ingroup infered	-4.70953	3.66e-46	117	4.91092e-06	100	HGT
OG5_142714	WP_003905452.1	Not ingroup infered	-5.01728	6.44e-104	209	4.17165e-49	100	HGT
OG5_142721	MCF2166097.1	CEL99490.1	-0.626415	-2.88e-25	400	-4.9672e-20	66	NO
OG5_142765	WP_004198655.1	Not ingroup infered	-4.98361	7.69e-89	400	2.02416e-55	100	HGT
OG5_142771	WP_010973696.1	ERV82520.1	-0.14425	-1.58e-13	254	-1.43086e-08	72	NO
OG5_142772	WP_004081498.1	EEF24248.1	-0.0165293	-5.88e-21	400	-1.60964e-15	50	NO
OG5_142775	WP_011003248.1	Not ingroup infered	-6.17379	6.42e-302	400	2.23823e-180	100	HGT
OG5_142782	WP_011123419.1	KGQ06015.1	1.03171	-4.13e-15	204	-8.37003e-14	99	HGT
OG5_142783	WP_011001037.1	Not ingroup infered	-5.8522	1.07e-249	400	4.79082e-196	100	HGT
OG5_142805	WP_011117733.1	CAJ1956395.1	0.609252	-7.67e-22	400	-2.48e-10	96	NO
OG5_142830	EGP56739.1	CAJ1401050.1	0	-7.72e-32	230	-2.0703e-05	72	NO
OG5_142837	QOW14017.1	Not ingroup infered	-5.84644	1.13e-186	400	5.16515e-159	100	HGT
OG5_142838	WP_012713359.1	XP_020551617.1	-0.751741	-6.33e-17	400	-6.07396e-12	59	NO
OG5_142893	WP_010932627.1	RLN28106.1	0.0398724	-3.22e-19	400	-1.22933e-09	55	NO
OG5_142991	WP_010888709.1	Not ingroup infered	-5.46806	2.05e-111	204	4.31547e-52	100	HGT
OG5_143028	WP_003456157.1	XP_002682143.1	-0.0941872	-2.77e-53	400	-5.40473e-48	53	NO
OG5_143049	WP_011129068.1	KAI5072628.1	0.403164	-2.97e-31	354	-6.68001e-08	63	NO
OG5_143063	WP_010887447.1	XP_013905129.1	0.0994759	-3.58e-40	359	-1.6e-06	63	NO
OG5_143111	WP_011127617.1	KAF8051513.1	0.0666914	-1.68e-19	336	-4.88004e-09	66	NO
OG5_143116	WP_011128974.1	YP_009257513.1	-0.0567528	-3.54e-31	228	-6.62e-20	72	NO
OG5_143133	WP_011127898.1	KOO23857.1	0.519484	-6.85e-10	254	-1.67798e-05	84	NO
OG5_143142	WP_029099129.1	XP_024377106.1	0.72667	2.68e-14	222	7.63923e-06	10	NO
OG5_143174	WP_003917055.1	GLC62124.1	-0.277456	-1.67e-11	203	-7.73e-09	72	NO
OG5_143175	WP_273062710.1	CAE7189947.1	-0.104691	-9.93e-22	234	7.21999e-07	96	HGT
OG5_143190	WP_004081856.1	XP_004254261.1	0.0146702	-2.65e-91	236	-6.06e-12	92	HGT
OG5_143192	WP_002851377.1	KAF1313233.1	-0.110712	-1.33e-17	214	-2.96e-09	72	NO
OG5_143329	AAO90671.1	XP_009041988.1	0.308571	-2.73e-49	270	-2.67e-10	75	NO
OG5_144108	WP_010973445.1	CCD17542.1	-0.381208	-9.5e-97	226	-8.08576e-12	72	NO
OG5_144134	WP_000066495.1	XP_037476118.1	-0.0289875	-7.8e-27	400	-3.04648e-15	59	NO
OG5_144135	WP_086154141.1	PWZ24084.1	-0.0427249	-3.89e-27	400	-5.27843e-20	64	NO
OG5_144158	WP_010941159.1	KAF1852465.1	0.227832	-1.01e-134	400	-2.56423e-76	53	NO
OG5_144182	WP_013108314.1	CAE7340182.1	-0.179793	-8.32e-23	129	1.67e-06	99	HGT
OG5_144205	WP_092733600.1	CAE7740371.1	0.343438	-1.5e-73	328	-1.43e-06	98	HGT
OG5_144212	AAP27115.1	XP_001021878.1	-0.716837	-2.4e-21	367	-8.71618e-06	72	NO
OG5_144237	WP_042504039.1	XP_007140799.1	-0.0248976	-3.63e-158	400	-1.21286e-150	53	NO
OG5_144238	WP_061354838.1	CAH0490782.1	-0.0944097	-2.93e-150	400	-7.5364e-24	64	NO
OG5_144240	AAG20504.1	Not ingroup infered	-5.97126	3.53e-275	200	3.26704e-203	100	HGT
OG5_144263	WP_010936867.1	CAI8031295.1	-0.0363676	-1.83e-41	400	-1.71529e-24	55	NO
OG5_144381	WP_149741456.1	CAB1108295.1	1.67794	-4.93e-27	206	-5.27606e-19	98	HGT
OG5_144390	WP_001099551.1	OAO89099.1	1.41608	-1.53e-28	294	-1.90649e-05	78	NO
OG5_144400	ABA50425.1	KAJ8603815.1	0.0300523	-2.36e-34	400	-2.36436e-14	64	NO
OG5_144404	AAC06433.1	XP_016611947.1	0.271078	-4.87e-27	248	-7.75042e-09	81	NO
OG5_144414	WP_010971984.1	CAE7211953.1	0.242051	-1.57e-88	400	-1.22182e-49	94	HGT
OG5_144416	WP_010880166.1	EEF27444.1	-0.113329	-1.81e-32	229	-1.87046e-06	72	NO
OG5_144421	WP_011119132.1	CAE7343376.1	0.780159	-3.79e-97	230	-3.11931e-20	93	NO
OG5_144423	WP_010880344.1	Not ingroup infered	-5.2575	2.02e-113	57	8.41843e-06	100	HGT
OG5_144434	Not donor infered	Not ingroup infered	0	0	200	0	0	NO
OG5_144441	WP_010943046.1	KAH9823973.1	0.209092	-2.2e-13	240	-1.35788e-05	84	NO
OG5_144463	WP_004081116.1	Not ingroup infered	-4.86753	1.66e-67	200	1.80576e-33	100	HGT
OG5_144465	WP_176357123.1	Not ingroup infered	-6.01127	4.5e-260	242	8.47e-201	100	HGT
OG5_144474	OHB29171.1	NP_565628.1	-0.49439	2.09e-13	400	2.72334e-06	53	NO
OG5_144486	WP_010902992.1	XP_001702153.2	-0.259109	-1.04e-07	209	-9.97165e-06	72	NO
OG5_144505	EEY0950292.1	KAI3489202.1	1.01509	-4.35e-102	400	-1.84e-64	98	HGT
OG5_144513	WP_011122999.1	XP_003568520.1	0.0265396	-3.91e-126	400	-4.34677e-112	51	NO
OG5_144520	WP_002969256.1	KAH0431741.1	0	-3.62e-120	240	-2.28297e-05	72	NO
OG5_144529	WP_188097785.1	KZO93960.1	-0.0539138	-7.4e-16	400	-1.33482e-07	57	NO
OG5_144530	AIH34285.1	EFJ39130.1	-0.644357	-2.98e-16	369	-2.98e-16	72	NO
OG5_144546	BCM04246.1	XP_002670625.1	-0.357723	-6.29e-80	400	-6.29e-80	72	NO
OG5_144548	ACB01241.1	KAJ1683847.1	-0.156398	-1.26e-50	400	-2.13188e-41	72	NO
OG5_144567	WP_027479748.1	KHN23233.1	0	-2.36e-76	400	-3.71636e-34	79	NO
OG5_144570	WP_012215120.1	KAH9400121.1	-0.629296	-1.59e-11	400	-3.66663e-07	52	NO
OG5_144619	WP_010936201.1	KAI0166222.1	0.685204	-7.28e-13	371	-1.30584e-05	54	NO
OG5_144626	WP_076164679.1	Not ingroup infered	-5.66643	1.09e-151	400	5.35322e-53	100	HGT
OG5_144629	WP_010971379.1	CAJ1391658.1	1.28047	-5.86e-94	400	-7.09225e-21	93	HGT
OG5_144642	CAE06595.1	BBL86243.1	-0.156948	-2.36e-37	204	3.18433e-07	98	HGT
OG5_144651	WP_163198028.1	Not ingroup infered	-4.68213	1.04e-07	13	1.35517e-06	100	HGT
OG5_144652	WP_058908064.1	BDA40545.1	-0.118365	-2.01e-51	400	-1.32e-42	72	NO
OG5_144667	WP_004083030.1	KAJ9447626.1	0.0141245	-1.89e-97	400	-2.01002e-96	99	HGT
OG5_144670	WP_010932025.1	EEF23777.1	-0.0483965	-1.75e-17	220	-1.75e-17	72	NO
OG5_144734	WP_000059411.1	GLC62366.1	0.927763	-5.31e-44	283	-1.08e-10	94	HGT
OG5_144783	WP_010889382.1	KAI3492483.1	-0.193621	-2.66e-87	231	-2.36e-84	74	NO
OG5_144795	WP_317012018.1	EAY05355.1	-0.626941	5.31e-66	389	4.08266e-31	99	HGT
OG5_144823	WP_011127368.1	XP_019445972.1	0.402345	-2.75e-23	362	-4.12737e-06	68	NO
OG5_144831	WP_010887618.1	KAH8602653.1	0.0480092	-1.87e-14	400	-2.85381e-07	47	NO
OG5_144855	WP_062922553.1	XP_008611222.1	-0.616383	-1.89e-09	237	-7.02127e-09	74	NO
OG5_144897	WP_011126934.1	AUG32421.1	-0.00586512	-6.02e-45	259	-4.10002e-08	74	NO
OG5_144900	WP_011127381.1	BBL85982.1	-0.100379	-3.4e-62	400	-2.05123e-38	49	NO
OG5_144906	WP_010888667.1	KAG7641124.1	-0.0255768	-4.13e-15	400	4.31e-07	53	NO
OG5_144960	KAB8145035.1	Not ingroup infered	-6.17794	5.72e-73	400	1.73214e-63	100	HGT
OG5_144998	WP_011128483.1	YP_002048788.1	-0.886642	-4.34e-33	211	-5.26655e-19	74	NO
OG5_145000	WP_011127776.1	AYR06359.1	-0.0384663	-2.38e-27	400	-3.47378e-15	57	NO
OG5_145081	WP_011572290.1	Not ingroup infered	-5.60212	3.59e-119	200	7.53186e-45	100	HGT
OG5_145087	CAE08891.1	KAA8493478.1	0.0209651	-1.01e-140	400	-2.36056e-127	51	NO
OG5_145170	WP_011000464.1	CAE7264461.1	1.07229	-9.91e-06	205	-9.91e-06	99	HGT
OG5_145212	WP_010940847.1	CAE7163442.1	-0.0330609	-2.35e-27	203	-1.68e-23	74	NO
OG5_145213	WP_179952078.1	KAG5502878.1	0.094139	-8.3e-51	292	-3.07e-06	83	COMPLEX
OG5_145229	AHD18081.1	GKT33707.1	-0.168335	-4.42e-47	238	-1.98001e-07	74	NO
OG5_145737	WP_011128252.1	XP_005834832.1	-0.0689929	-3.82e-22	228	-2.00109e-08	74	NO
OG5_145745	WP_010883030.1	Not ingroup infered	-4.92725	4.76e-90	116	2.27e-40	100	HGT
OG5_145746	WP_010883128.1	Not ingroup infered	-6.52942	0	114	1.92188e-05	100	HGT
OG5_145894	WP_012215407.1	KFO35073.1	-1.39984	-3.77e-07	148	-1.56033e-05	77	NO
OG5_146242	WP_011119250.1	CAE7223925.1	-0.136265	-9.7e-44	400	-6.06109e-16	74	NO
OG5_146284	WP_003899115.1	BDA49198.1	-0.122047	-3.15e-09	247	-7.46502e-06	74	NO
OG5_146297	WP_011121424.1	CAE7226019.1	-0.122602	-2.45e-95	400	-1.51e-47	74	NO
OG5_146397	WP_011128623.1	KAH7296787.1	0.0134834	-7.32e-46	400	-2.79691e-32	52	NO
OG5_146439	WP_042502772.1	KAI7838814.1	-0.460124	-1.68e-15	248	-1.97259e-05	74	NO
OG5_146455	WP_027480366.1	Not ingroup infered	-5.84354	2.04e-145	239	2.41704e-64	100	HGT
OG5_146472	WP_012289217.1	Not ingroup infered	-4.17439	1.28e-36	200	2.11958e-19	100	HGT
OG5_146519	WP_011127333.1	RWW91244.1	0.708995	-3.62e-23	205	-3.61791e-23	99	HGT
OG5_146549	TMK95949.1	Not ingroup infered	-6.18208	7.83e-71	400	5.76864e-59	100	HGT
OG5_146551	WP_004082201.1	XP_001307952.1	-0.120836	-2.73e-16	244	-2.76033e-05	74	NO
OG5_146588	WP_007332005.1	CAE7752077.1	-0.842959	-1.4e-99	400	-4.9743e-17	71	NO
OG5_146603	CUV53098.1	Not ingroup infered	-4.45435	1.43e-18	201	6.33425e-09	100	HGT
OG5_146610	WP_011591170.1	KAJ5077269.1	0.0571584	-3.81e-66	311	-5.82219e-06	70	NO
OG5_146615	WP_010880077.1	Not ingroup infered	-5.15329	4.55e-93	200	6.0669e-19	100	HGT
OG5_146619	WP_011127805.1	XP_005823494.1	-0.0176996	-1.43e-32	400	-8.63365e-18	59	NO
OG5_146631	WP_010883663.1	RVW43690.1	0.201991	-8e-30	240	4.12971e-08	18	NO
OG5_146635	WP_010886836.1	KAK0352392.1	-0.134612	-6.44e-32	204	-1.94e-08	74	NO
OG5_146644	WP_034350530.1	Not ingroup infered	-5.01064	1.7e-83	201	4.50011e-11	100	HGT
OG5_146648	WP_283729460.1	CAE7196971.1	-0.0924873	-3.53e-24	236	-7.41653e-06	74	NO
OG5_146654	WP_292770712.1	Not ingroup infered	-5.39816	3.04e-10	256	3.16511e-05	100	HGT
OG5_146682	PIR16596.1	ANM86835.1	0.180293	-3.5e-67	219	1.32159e-38	99	HGT
OG5_146696	WP_140026542.1	KAF5274845.1	0.0102216	-1.35e-63	400	-8.78736e-09	57	NO
OG5_146700	Not donor infered	Not ingroup infered	0	0	13	0	0	NO
OG5_146704	WP_164927067.1	GLC37382.1	0.581744	-5.35e-15	210	-5.29093e-08	97	NO
OG5_146742	WP_010971586.1	CAE7903178.1	1.01683	-1.27e-68	400	-2.53985e-68	99	HGT
OG5_146755	AAK43306.1	Not ingroup infered	-6.29711	0	361	9.29363e-47	100	HGT
OG5_146820	WP_070901921.1	Not ingroup infered	-5.53339	1.53e-158	400	4.78416e-66	100	HGT
OG5_146840	WP_011121967.1	KAJ3198596.1	1.17898	-6.52e-34	400	-2.21463e-21	56	NO
OG5_146856	WP_050169884.1	CAE7571347.1	0.0504016	-1.43e-85	400	-1.44728e-44	95	HGT
OG5_146865	WP_010974740.1	WP_185704566.1	-0.0493928	-7.34e-132	340	-2.15e-56	74	NO
OG5_147010	WP_011004189.1	KAK3604985.1	-0.0480092	-1.36e-60	214	-3.89e-06	74	NO
OG5_147013	WP_010972699.1	Not ingroup infered	-6.02828	1.89e-295	400	3.19444e-153	100	HGT
OG5_147019	WP_010887067.1	Not ingroup infered	-5.54908	1.4e-169	400	1.69915e-50	100	HGT
OG5_147034	WP_010974449.1	XP_004336162.1	-0.268686	-1.37e-44	400	-5.34081e-44	74	NO
OG5_147113	WP_010886921.1	KAI7254225.1	-0.372675	-1.04e-16	202	-8.94e-11	74	NO
OG5_147125	MBF8848182.1	CDW55153.1	1.19126	-1.45e-152	212	-1.4e-09	92	NO
OG5_147136	WP_011128020.1	AUG32679.1	0	-8.66e-58	400	-3.58794e-55	74	NO
OG5_147137	WP_190775106.1	XP_024375547.1	0.62144	7.78e-19	207	2.43e-09	4	NO
OG5_147141	WP_011128500.1	Not ingroup infered	-5.14166	2.98e-47	157	1.01548e-05	100	HGT
OG5_147184	WP_208678013.1	Not ingroup infered	-5.17048	1.48e-30	400	1.23245e-09	100	HGT
OG5_147197	WP_011128085.1	WIA29592.1	0.146603	-2.89e-11	212	-2.46306e-06	97	NO
OG5_147212	WP_007327289.1	Not ingroup infered	-4.92725	5.16e-55	190	1.13197e-05	100	HGT
OG5_147229	WP_010881600.1	Not ingroup infered	-5.05625	1.39e-85	400	1.00352e-17	100	HGT
OG5_147237	CAE07442.1	PNH03538.1	0.272507	-1.26e-24	225	-5.48469e-06	92	NO
OG5_147249	WP_160483911.1	Not ingroup infered	-5.25227	1.93e-126	225	4.62002e-14	100	HGT
OG5_147257	QNJ15124.1	EPS69171.1	0.201637	-4.35e-15	201	-3.35098e-15	99	NO
OG5_147266	WP_011128639.1	KAK4525430.1	0.0606246	-7.06e-13	241	-6.89e-06	97	NO
OG5_147281	WP_011128632.1	XP_005536580.1	0.32424	-1.91e-13	226	-3.35079e-07	93	NO
OG5_147303	WP_011128698.1	EFJ07800.1	-0.106295	-2.48e-11	400	-2.06681e-06	53	NO
OG5_147318	WP_011190582.1	CAF2248753.1	-0.0645385	-1.5e-55	400	-1.0714e-12	54	NO
OG5_147321	WP_003404633.1	WP_028196898.1	0.0130721	-2.45e-42	210	-5.38e-13	96	HGT
OG5_147341	WP_011128548.1	KAG6330998.1	-0.0510836	-3.87e-151	249	-6.67e-21	74	NO
OG5_147345	WP_011127705.1	XP_040091644.1	-0.120265	-5.46e-95	229	-2.14e-07	74	NO
OG5_147354	WP_164927170.1	CAE7182517.1	1.44326	-9.85e-07	202	-1.45268e-06	99	HGT
OG5_147360	WP_027479723.1	KAF1852832.1	0.178345	-6.95e-141	400	-3.4916e-100	52	NO
OG5_147362	WP_006313741.1	KAF1853659.1	0.683295	-1.09e-107	219	-6.14101e-06	91	HGT
OG5_147505	WP_164922265.1	CAE7275888.1	-0.0153142	-7.78e-47	400	-4.99787e-22	53	NO
OG5_147640	WP_011002283.1	XP_004368145.1	0.835262	-1.58e-06	207	-1.58e-06	99	NO
OG5_147651	WP_010888398.1	CAE7635479.1	-0.0170944	-5.35e-23	208	-9.662e-06	74	NO
OG5_147720	WP_010944067.1	KAJ3129822.1	0.154151	-1.82e-17	212	-2.62726e-07	95	NO
OG5_148148	WP_011120154.1	CAJ1391749.1	-0.0396653	-9.85e-24	203	-7.02e-07	74	NO
OG5_149270	WP_010889247.1	KAF4325696.1	-0.175657	-4.26e-61	230	-2.33071e-06	74	NO
OG5_149285	WP_011002043.1	XP_008611220.1	-0.00909097	-8.94e-27	400	-1.32536e-13	63	NO
OG5_149315	WP_010882938.1	KAJ5067265.1	0.0185	-4.94e-62	400	-6.76e-34	99	HGT
OG5_149347	RKX33708.1	XP_005717162.1	0.0386522	1.76e-40	400	-4.57013e-12	56	NO
OG5_149392	QNI92821.1	XP_024382903.1	0.408728	-7.49e-31	254	-2.06e-14	87	NO
OG5_149436	WP_011815952.1	KAK3259753.1	-0.0138251	-6.78e-40	400	-2.88001e-25	74	NO
OG5_149454	WP_004081523.1	OAO89070.1	2.27705	-4.1e-84	400	-6.75662e-25	50	NO
OG5_149457	WP_001060070.1	KAG6332625.1	-0.282487	-3.67e-108	214	-3.42e-07	74	NO
OG5_149465	WP_011127810.1	BDA46770.1	0.0234456	-4.01e-137	400	-5.40596e-119	54	NO
OG5_149537	WP_011127549.1	KAF4352772.1	0.0435408	-1.91e-38	389	-6.35e-06	55	NO
OG5_149563	AHM08791.1	KAG9594747.1	-0.0303053	-4.7e-12	202	-6.45e-06	74	NO
OG5_149580	WP_012303965.1	PRP86636.1	0.129347	-1.02e-22	400	-6.05609e-17	81	NO
OG5_149583	WP_004192309.1	XP_005788833.1	0.0329442	-9.86e-32	400	-8.42022e-27	95	COMPLEX
OG5_149601	WP_004187868.1	XP_005849672.1	-0.0658674	-4.73e-21	400	-2.41756e-16	74	NO
OG5_149602	OHU99252.1	GME07381.1	2.02754	-1.48e-55	220	-3.59e-48	99	HGT
OG5_149620	WP_061844127.1	XP_022766069.1	0.125417	-3.38e-24	400	-5.91698e-17	63	NO
OG5_149634	WP_261220615.1	XP_024374938.1	0.289863	2.36e-87	400	6.24183e-78	53	NO
OG5_149642	WP_011000900.1	KAF1853548.1	-0.0303975	-5.55e-32	400	-4.28674e-18	68	NO
OG5_149648	WP_179672592.1	EEF26102.1	0	2.15e-186	216	-7.79e-06	74	NO
OG5_149659	WP_024103721.1	KAF7545234.1	0.0212451	-4.77e-40	400	-6.06409e-29	55	NO
OG5_149662	WP_000644533.1	KAF4324587.1	0	-8.78e-116	400	-1.04259e-46	42	NO
OG5_149671	WP_011003243.1	KAJ8908751.1	-0.0249234	-1.58e-56	267	-4.23181e-06	74	NO
OG5_149677	CKN69180.1	CAE6353384.1	0.583426	-2.42e-19	400	-4.50982e-05	48	NO
OG5_149678	WP_042756568.1	KAH0701403.1	-0.0370413	-2.6e-33	210	-1.56004e-22	74	NO
OG5_149694	WP_052286333.1	KAJ1683069.1	-0.126931	-3.38e-60	400	-3.37927e-60	74	NO
OG5_149711	WP_011001506.1	EEC67124.1	-0.2204	-4.73e-53	206	-5.82e-28	74	NO
OG5_149718	CAD76326.1	QDZ19769.1	-0.0108402	-7.38e-40	315	-4.11e-07	74	NO
OG5_149720	WP_010903998.1	KAH7621982.1	0.0557301	-2.64e-82	400	-1.0499e-75	68	NO
OG5_149726	WP_028852507.1	KAI8469245.1	-0.181139	-3.89e-57	220	-5.06e-06	71	NO
OG5_149739	WP_085067348.1	Not ingroup infered	-5.4161	4.09e-39	400	5.37463e-29	100	HGT
OG5_149781	WP_044490277.1	Not ingroup infered	-6.04263	4.57e-231	400	7.52e-60	100	HGT
OG5_149793	WP_202447920.1	KAG1456256.1	-0.0117235	-2.51e-111	400	-9.81356e-07	55	NO
OG5_149795	WP_051618796.1	XP_046066100.1	-0.0861777	-3.08e-18	254	-2.24032e-05	78	NO
OG5_149797	WP_035256275.1	KAG1647525.1	0.191667	-6.35e-29	242	-6.3177e-06	91	NO
OG5_149813	AAF09730.1	KAG6552697.1	0.472359	-1.03e-18	258	-5.07103e-13	97	HGT
OG5_149818	WP_011121700.1	PRP83127.1	0.191538	-9.08e-50	329	-9.08e-50	99	HGT
OG5_149822	WP_001098340.1	KAF4325798.1	-0.0833816	-2.45e-37	400	1.15999e-24	98	HGT
OG5_149857	WP_011001631.1	KEH15544.1	-0.568126	-2.74e-08	207	-2.74e-08	71	NO
OG5_149873	WP_009989229.1	GJQ08220.1	0	-1.62e-15	203	1.88189e-09	99	HGT
OG5_149907	AAL54317.1	CAE7546643.1	1.66167	-1.7e-47	400	-1.05e-23	99	HGT
OG5_149948	WP_142751075.1	EEF25774.1	-0.581507	-2.63e-19	400	-2.34082e-09	71	NO
OG5_149991	KAA1414349.1	Not ingroup infered	-4.40672	1.29e-13	201	1.29e-13	100	COMPLEX
OG5_150028	AXW40302.1	KAJ3181938.1	0.252702	-1.59e-51	303	-5.74022e-08	69	NO
OG5_150094	WP_098638887.1	Not ingroup infered	-5.52545	1.22e-135	201	1.61958e-39	100	HGT
OG5_150096	WP_011120539.1	KAK0332668.1	0.811233	-5.56e-24	224	-1.07e-19	99	HGT
OG5_150142	CRH97447.1	KAF4325416.1	-0.640037	-1.12e-10	208	-1.4e-06	71	NO
OG5_150167	WP_021156024.1	KAG5722316.1	0.165667	-1.63e-39	296	-1.44826e-05	69	NO
OG5_150224	WP_301084782.1	Not ingroup infered	-5.50533	1.34e-78	143	1.22322e-05	100	HGT
OG5_150283	WP_011129077.1	KAF1857032.1	-0.134819	-2.98e-11	400	-1.21315e-05	64	NO
OG5_150284	WP_011128846.1	XP_021849957.2	0.154151	-9.55e-82	400	-1.00204e-70	56	NO
OG5_150286	WP_223048160.1	Not ingroup infered	-7.37713	4.32e-69	400	3.7049e-38	100	HGT
OG5_150337	AAK88405.2	CAJ1391374.1	0.13815	-1.23e-47	400	-4.70079e-16	74	NO
OG5_150339	WP_011127154.1	KAH7291973.1	0.409082	-1.27e-26	400	-2.12553e-22	52	NO
OG5_150373	WP_000238987.1	OAO89124.1	-0.0314633	-3.11e-86	326	-3.60353e-05	63	NO
OG5_150377	WP_003023259.1	CEM01490.1	0.0266682	-1.19e-72	298	-1.02929e-72	99	HGT
OG5_150387	WP_283756174.1	XP_024366701.1	0.178438	1.03e-68	323	1.45e-09	40	NO
OG5_150398	Not donor infered	Not ingroup infered	0	0	200	0	0	NO
OG5_150399	WP_007326414.1	CAD7636446.1	-0.340814	-1.84e-29	400	-3.0527e-14	71	NO
OG5_150425	AMC74507.1	Not ingroup infered	-5.01064	1.8e-73	200	1.49545e-53	100	HGT
OG5_150447	WP_231846184.1	RKL24040.1	0.377294	-1.92e-11	211	-1.24387e-06	94	HGT
OG5_150450	AAW39378.1	OQR83078.1	0.0529224	-1.32e-10	204	-2.07e-07	97	NO
OG5_150454	WP_266190488.1	KAI3490912.1	-0.0897046	-9.26e-274	336	-7.14554e-06	78	NO
OG5_150482	WP_050388467.1	CAE7836274.1	0.667657	-1.09e-18	203	-1.94e-06	98	HGT
OG5_150490	CAC5577703.1	Not ingroup infered	-5.71373	8.76e-129	200	1.65702e-06	100	HGT
OG5_150498	WP_186498728.1	APP88426.1	-0.395515	-3.31e-59	400	-8.87801e-16	50	NO
OG5_150501	WP_004080441.1	PKC52407.1	0.424441	-4e-26	206	-1.44004e-07	97	NO
OG5_150505	GET94091.1	RWW91273.1	0.0291081	-7.12e-07	204	-5.75011e-06	99	HGT
OG5_150506	KAZ09119.1	KZM27732.1	1.52778	-2.14e-135	400	-1.7215e-54	60	NO
OG5_150652	UZQ71299.1	KAI7259470.1	0.278203	-4.16e-38	201	-3.67522e-38	99	HGT
OG5_150682	WP_004082556.1	CDW59886.1	-0.0156778	-2.66e-83	208	-2.98e-43	71	NO
OG5_150699	Not donor infered	Not ingroup infered	0	0	5	0	0	NO
OG5_150838	WP_010881497.1	Not ingroup infered	-4.82831	3.89e-44	200	5.96462e-06	100	HGT
OG5_150839	WP_009932004.1	KAF9143683.1	0.332206	-2.61e-54	400	-9.89356e-37	49	NO
OG5_151284	WP_000252980.1	CDW59911.1	1.44197	-1.23e-61	202	-6.42e-40	98	HGT
OG5_152077	WP_064496386.1	KAF9123671.1	1.23264	-1.32e-42	400	-4.42205e-24	58	NO
OG5_152107	AST30615.1	RWW90664.1	0.040822	-6.01e-89	400	-3.96162e-52	90	HGT
OG5_152123	WP_121651395.1	WP_185708144.1	-0.0442447	-3.46e-64	258	-8.73663e-06	71	NO
OG5_152159	WP_011190825.1	CAG8743109.1	-0.2182	-3.45e-34	239	6.47e-09	18	NO
OG5_152189	WP_009990557.1	KAG9389908.1	-0.0416727	-1.33e-27	400	-3.08769e-22	71	NO
OG5_152204	WP_009990574.1	PRP86636.1	0.109123	-7.6e-29	400	-8.03029e-22	73	NO
OG5_152217	CAJ3824960.1	CAJ1411812.1	-0.484911	-4.39e-34	400	-1.95871e-22	71	NO
OG5_152281	WP_010974554.1	CAE7328286.1	0.99239	-5.82e-66	400	-1.33e-58	99	HGT
OG5_152316	AAK86767.2	Not ingroup infered	-5.90808	4.01e-183	200	2.80538e-67	100	HGT
OG5_152343	WP_010970800.1	CAE7508564.1	-0.0264333	-7.21e-61	218	-2.49e-09	71	NO
OG5_152385	WP_011119230.1	KAG1647980.1	-0.0498718	-2.62e-22	214	-4.25e-09	71	NO
OG5_152429	UTA50368.1	XP_002296222.1	0.104779	-1.31e-35	400	-7.11199e-27	95	HGT
OG5_152522	WP_164921296.1	CAE7210711.1	0.303565	-5.11e-117	400	3.76454e-97	99	HGT
OG5_152534	WP_000170858.1	CAF3853918.1	-0.117337	-7.97e-46	400	-1.79233e-26	50	NO
OG5_152550	WP_164930675.1	Not ingroup infered	-5.09375	1.15e-62	83	8.57083e-06	100	HGT
OG5_152555	QNI50335.1	KAG6335434.1	0.398545	-6.41e-06	342	-6.41e-06	99	HGT
OG5_152559	WP_012187031.1	Not ingroup infered	-5.62762	5.79e-67	57	8.23e-06	100	HGT
OG5_152561	WP_010933794.1	CAI8045733.1	0	-2.54e-40	259	-2.06e-30	71	NO
OG5_152610	WP_015762711.1	Not ingroup infered	-6.00389	1.22e-251	200	3.77027e-39	100	HGT
OG5_152612	WP_230606786.1	Not ingroup infered	-5.3033	7.68e-128	200	5.22593e-77	100	HGT
OG5_152613	AWK27979.1	Not ingroup infered	-4.77068	2.5e-56	170	3.64669e-07	100	HGT
OG5_152616	WP_010903885.1	Not ingroup infered	-5.18739	7.07e-123	200	6.15257e-65	100	HGT
OG5_152623	WP_010888350.1	GAX26834.1	0.0392207	-3.95e-27	400	-1.4e-17	96	HGT
OG5_152626	WP_007335731.1	CAE7593623.1	-0.0457596	-1.51e-26	205	-1.054e-21	71	NO
OG5_152651	WP_183078127.1	Not ingroup infered	-5.33754	4.99e-117	204	1.26374e-68	100	HGT
OG5_152681	ANC72745.1	KAJ1683840.1	-0.00664454	-9.72e-27	268	-1.54e-09	71	NO
OG5_152696	WP_011123797.1	CAE7734880.1	1.18329	-8.05e-80	400	-8.05e-80	99	HGT
OG5_152730	WP_041223401.1	PRW20650.1	0.0772313	-2.34e-12	382	3.21585e-08	99	HGT
OG5_152748	WP_000240892.1	CAB9512658.1	0.0711763	-4.92e-15	389	-5.7701e-08	96	HGT
OG5_152759	WP_167885216.1	KAI9274552.1	0.134531	1.92e-06	49	-6.4793e-07	33	NO
OG5_152823	WP_070244197.1	KAJ3675111.1	-0.0555699	-2.34e-15	284	-6.92271e-06	79	NO
OG5_152849	OUA97287.1	XP_005650868.1	-0.0258794	-8.41e-83	400	-1.13174e-58	71	NO
OG5_152867	WP_007981506.1	Not ingroup infered	-6.39526	7.03e-29	200	2.55348e-14	100	HGT
OG5_152912	AUS52153.1	CAE7262141.1	1.2445	-1.19e-34	203	-3.13e-15	99	HGT
OG5_153105	WP_027479983.1	CAI8017156.1	0.0295588	-1.37e-52	237	-9.6762e-07	88	NO
OG5_153239	ECB1566011.1	KAH8256897.1	-0.0471468	-6.29e-44	400	-1.69941e-14	46	NO
OG5_153241	WP_011120473.1	AUG32323.1	0.148683	-3.13e-13	400	-3.3475e-08	50	NO
OG5_153251	WP_011128728.1	AUG32769.1	0.0137933	-1.31e-69	206	9.44275e-38	98	HGT
OG5_153304	CRY91119.1	YP_002049303.1	0.0521858	-4.65e-107	400	-9.6982e-104	98	HGT
OG5_153371	WP_048054253.1	XP_011621616.1	0.32007	-3.32e-19	400	-3.70279e-11	85	NO
OG5_153406	WP_011127360.1	BBL85968.1	0.141314	-3e-24	204	1.23584e-08	98	HGT
OG5_153430	TAE59827.1	XP_024394792.1	0.346871	1.81e-43	400	3.02453e-21	52	NO
OG5_153432	WP_109954900.1	WP_028198475.1	-0.0412817	-7.78e-48	273	-9.83233e-06	73	NO
OG5_153441	WP_011138523.1	RWW90731.1	0.0464616	-1.79e-61	228	-1.46e-30	99	HGT
OG5_153446	WP_010972919.1	RWW90988.1	-0.140822	-6.15e-08	207	-6.15e-08	71	NO
OG5_153460	WP_011127546.1	YP_002048701.1	0	-8.75e-46	400	-7.28036e-16	55	NO
OG5_153492	AAK90402.2	CUG92587.1	-0.105361	-8.22e-08	202	-8.22e-08	71	NO
OG5_153497	WP_000692830.1	KAF4321247.1	-0.03297	-1.06e-53	208	-5.97e-11	71	NO
OG5_153500	WP_010888851.1	CAD7636343.1	-0.0319176	-1.19e-76	244	-2.82552e-07	71	NO
OG5_153661	UZW06645.1	Not ingroup infered	-5.3845	1.08e-37	43	2.04747e-05	100	HGT
OG5_153690	EON86114.1	Not ingroup infered	-5.99146	4.56e-53	69	6.36796e-06	100	HGT
OG5_154337	WP_229767254.1	KAJ1463865.1	-0.487352	-3.58e-10	203	-8.30001e-07	71	NO
OG5_154753	WP_267789996.1	XP_062513174.1	0.048527	-7.47e-20	271	-1.72344e-14	98	NO
OG5_154992	Not donor infered	Not ingroup infered	0	0	200	0	0	NO
OG5_154999	WP_028328056.1	CAI8051558.1	-0.205016	-2.59e-34	201	-2.59e-34	71	NO
OG5_155005	CAQ54271.1	CAH2216965.1	-0.0381518	0	151	2.27558e-07	96	HGT
OG5_155026	WP_010913070.1	Not ingroup infered	-6.03787	2.27e-284	201	3.52759e-218	100	HGT
OG5_155047	QUK18447.3	Not ingroup infered	-5.57973	5.65e-174	214	9.95158e-33	100	HGT
OG5_155230	WP_010974643.1	KAJ8605197.1	-0.0121214	-3.29e-64	400	-2.406e-46	71	NO
OG5_155231	WP_010972428.1	KAF1858130.1	0	-1.21e-167	400	-6.16499e-23	79	NO
OG5_155248	WP_011816887.1	KAI3489637.1	0.0523258	-3.01e-52	400	-1.66083e-10	66	NO
OG5_155260	WP_200525233.1	CAD7703558.1	-0.0852304	-8.1e-65	400	-8.2045e-20	77	NO
OG5_155266	TNF31696.1	XP_024392609.1	0.426132	2.96e-105	400	1.17512e-49	55	NO
OG5_155297	WP_001146246.1	EFP00611.1	0.0174524	-2.13e-25	207	-2.99992e-06	95	HGT
OG5_155310	WP_011129061.1	Not ingroup infered	-5.45959	5.23e-140	204	8.25276e-50	100	HGT
OG5_155378	WP_011138618.1	Not ingroup infered	-5.826	1.61e-179	212	1.90183e-33	100	HGT
OG5_155439	WP_012343384.1	KAF0682806.1	-0.0303711	-7.42e-131	400	-9.7e-86	71	NO
OG5_155449	WP_010943164.1	Not ingroup infered	-5.9162	3.04e-94	113	5.17375e-06	100	HGT
OG5_155474	WP_309573878.1	KAF4326161.1	0.0044346	-7.77e-54	400	-4.99697e-45	45	NO
OG5_155475	WP_002965777.1	APP88557.1	-0.0898563	-1.45e-48	400	-4.53213e-42	71	NO
OG5_155484	WP_000172422.1	KAH8895599.1	0.113077	-1.39e-13	201	-1.39e-13	99	HGT
OG5_155486	WP_012343169.1	KAI4452937.1	-0.0647846	-8.48e-73	400	-1.12491e-26	58	NO
OG5_155488	WP_164930631.1	CAH2268595.1	-0.529996	-2.95e-34	225	-8.74e-13	71	NO
OG5_155489	WP_256997649.1	Not ingroup infered	-5.92158	2.72e-21	200	6.55058e-07	100	HGT
OG5_155491	WP_064496764.1	KAG2439268.1	-0.185938	-6.75e-55	228	-6.8097e-06	71	NO
OG5_155499	CKQ04845.1	KAG0774160.1	0.401656	-1.39e-23	218	7.35721e-08	95	HGT
OG5_155510	WP_010943810.1	TPX38999.1	0.153165	-1.71e-10	238	-2.03814e-05	86	NO
OG5_155518	WP_010881012.1	EEF23919.1	-0.0106384	-1.94e-27	205	-1.94e-27	71	NO
OG5_155551	WP_010973713.1	WP_028195150.1	-0.0558284	-1.23e-30	400	-6.29767e-10	48	NO
OG5_155564	WP_010942328.1	Not ingroup infered	-5.1985	1.45e-96	204	1.20564e-33	100	HGT
OG5_155615	WP_011003258.1	PRP85957.1	0.0965379	-4.11e-10	209	7.03057e-06	99	HGT
OG5_155625	WP_004082989.1	EEC78085.1	0.0270502	-4.98e-133	400	-4.98e-133	99	HGT
OG5_155629	WP_004082990.1	Not ingroup infered	-6.18208	0	400	1.07281e-104	100	HGT
OG5_155671	WP_161496515.1	KAB8748970.1	0.87702	9.3e-15	135	8.97826e-06	94	NO
OG5_155694	WP_012214686.1	Not ingroup infered	-5.81711	1.03e-136	200	1.94121e-16	100	HGT
OG5_155706	ABA50337.1	TYZ66379.1	0.338149	-4.77e-149	175	7.55572e-06	93	NO
OG5_155738	WP_010972529.1	CAJ1391563.1	0.00838228	-1.26e-262	400	-1.26e-262	99	HGT
OG5_155742	AHK37084.1	Not ingroup infered	-5.98896	4.15e-168	400	2.55266e-45	100	HGT
OG5_155745	WP_164927122.1	KAK3582587.1	0.357275	-1.37e-47	267	-1.11e-06	78	NO
OG5_155746	AAK90519.2	KAG3106654.1	-0.101536	-2.22e-39	400	-3.18e-25	71	NO
OG5_155751	WP_011117793.1	Not ingroup infered	-6.2186	0	400	1.23642e-183	100	HGT
OG5_155854	WP_192928969.1	TMW63594.1	0.0306459	-7.07e-06	324	-7.07e-06	99	HGT
OG5_155859	WP_139377649.1	Not ingroup infered	-5.57215	1.22e-131	400	3.73701e-74	100	HGT
OG5_155861	WP_011119474.1	EEF24643.1	-0.0694494	-1.02e-85	400	-1.43056e-10	51	NO
OG5_155870	AAM73087.1	Not ingroup infered	-5.16479	5.04e-106	302	1.49333e-08	100	HGT
OG5_155900	WP_009989954.1	KAH3767444.1	0.483827	-1.4e-27	400	-1.07e-21	99	HGT
OG5_155912	WP_010889497.1	KAJ8608157.1	-0.00361664	-6.62e-199	400	-6.62e-199	71	NO
OG5_155952	WP_004082550.1	KAF9138170.1	-0.768371	-1.61e-87	400	-2.19448e-46	46	NO
OG5_155962	WP_044059471.1	KAI3490272.1	0.00394478	-7.31e-101	400	-7.30978e-101	99	HGT
OG5_155995	WP_162375615.1	NP_564151.1	0.187742	1.88e-09	203	2.27e-07	2	NO
OG5_156006	WP_010889588.1	Not ingroup infered	-6.02828	5.99e-220	400	3.70205e-63	100	HGT
OG5_156076	WP_010973709.1	EEF23794.1	-0.461635	-1.27e-80	400	-3.42337e-23	46	NO
OG5_156119	WP_011590623.1	XP_004337208.1	-0.256072	-2.48e-77	314	-1.02e-47	71	NO
OG5_156149	TYZ43162.1	WP_028198579.1	0.0057637	-4.18e-11	201	-4.18e-11	99	HGT
OG5_156153	CMP53491.1	KAJ1682042.1	-0.916291	-9.29e-11	224	-4.51617e-06	71	NO
OG5_156164	WP_003404380.1	Not ingroup infered	-5.86363	8.26e-163	228	5.38419e-10	100	HGT
OG5_156204	WP_205250908.1	KAJ1451686.1	0.00468385	-7.54e-17	400	-4.05007e-07	45	NO
OG5_156431	WP_152922495.1	KGQ11111.1	1.28491	-1.19e-124	400	-3.0582e-38	46	NO
OG5_156486	EKK00948.1	Not ingroup infered	-5.50939	2.81e-47	195	2.55894e-05	100	HGT
OG5_156536	WP_000213751.1	RNC30815.1	0.319523	-1.01e-24	213	-1.99613e-06	94	HGT
OG5_156551	WP_011127645.1	GJQ14041.1	0.338067	-8.74e-07	206	-3.16063e-06	99	NO
OG5_156555	WP_010931913.1	Not ingroup infered	-5.76205	1.72e-178	400	3.01558e-48	100	HGT
OG5_156559	WP_010971700.1	Not ingroup infered	-5.42053	5.46e-144	200	9.769e-98	100	HGT
OG5_156566	WP_011128019.1	YP_002049454.1	-0.0145281	-1.98e-65	400	7.93247e-59	98	HGT
OG5_156589	CAE07830.1	KAK3189449.1	-0.036105	-3.56e-48	400	-1.85698e-39	52	NO
OG5_156667	WP_267622193.1	Not ingroup infered	-4.85981	1.4e-08	202	3.61307e-08	100	HGT
OG5_156698	AAR36774.2	KAJ1680993.1	-0.685455	-9.89e-14	225	-1.58544e-13	71	NO
OG5_156726	WP_201472997.1	KAG6335137.1	1.36681	-8.09e-30	207	-2.89e-06	97	HGT
OG5_156748	WP_001208280.1	KAJ3198158.1	0.0310102	-6.06e-81	218	-1.87e-07	92	HGT
OG5_156764	CKS07564.1	TNV70929.1	-0.0227283	-7.39e-37	211	-3.94006e-20	71	NO
OG5_156772	WP_010923607.1	Not ingroup infered	-5.77765	2.04e-78	66	7.03477e-06	100	HGT
OG5_156870	KAV06432.1	RWW90606.1	0.00289436	-1.4e-137	400	-7.34534e-13	89	HGT
OG5_156924	WP_234952395.1	CAE7298412.1	-0.820592	-4.09e-24	133	6.2764e-14	98	HGT
OG5_156947	WP_231687775.1	Not ingroup infered	-6.11589	6.19e-25	54	1.05819e-05	100	HGT
OG5_156991	WP_027479829.1	Not ingroup infered	-5.03044	4.43e-88	217	1.0897e-25	100	HGT
OG5_157084	WP_075144786.1	Not ingroup infered	-5.14749	8.22e-44	128	3.25896e-06	100	HGT
OG5_157165	UID71518.1	KAJ1636797.1	-0.364476	-2.17e-10	160	1.96399e-05	99	NO
OG5_157227	WP_011139224.1	XP_037773151.1	-0.0762274	-1.26e-23	400	-1.64015e-05	57	NO
OG5_157239	WP_012185122.1	Not ingroup infered	-6.15698	4.74e-192	200	1.10149e-08	100	HGT
OG5_157649	WP_042503100.1	YP_009313071.1	0.00560226	-3.27e-50	400	-2.96873e-42	49	NO
OG5_157668	WP_238609388.1	OUM66307.1	0	-2.07e-10	202	-4.14412e-10	71	NO
OG5_157713	WP_014000120.1	RPA86105.1	0.738541	-2.08e-44	211	-7.84e-13	94	HGT
OG5_158412	WP_060588587.1	EEF25052.1	-0.122697	-2.92e-34	400	-1.50102e-10	71	NO
OG5_158416	WP_222902862.1	KAI3491705.1	-0.651762	-5.2e-11	202	-5.2e-11	71	NO
OG5_158436	RUM30927.1	KAK0364283.1	-0.0511683	-4.56e-82	400	-3.66979e-12	54	NO
OG5_158502	WP_043876861.1	RYO74447.1	0.53458	-1.15e-92	214	-8.20656e-06	94	HGT
OG5_158525	WP_122834414.1	GME07321.1	0.299627	-2.49e-81	400	-1.17387e-08	54	NO
OG5_158620	WP_002211128.1	KAI5933574.1	-0.136731	-3.5e-72	400	-1.95285e-11	51	NO
OG5_158622	WP_011124123.1	KAI0562313.1	-0.465103	-3.79e-15	400	-3.79e-15	71	NO
OG5_158671	WP_010935576.1	Not ingroup infered	-4.69135	3.17e-69	203	4.76e-28	100	HGT
OG5_158682	WP_010881202.1	CAE7877944.1	1.15239	-7.91e-31	213	-8.93209e-06	97	HGT
OG5_158690	WP_003170686.1	CAI8031028.1	-0.281412	-1.51e-74	400	-2.52357e-52	50	NO
OG5_158714	WP_011004000.1	RYP58265.1	0.410319	-6.86e-240	400	-9.90187e-28	48	NO
OG5_158715	WP_031664549.1	PRP85158.1	-0.0495969	-1.86e-55	400	-1.86e-55	71	NO
OG5_158719	UZV91054.1	KAG0960301.1	0.263538	-2.54e-21	400	-7.33168e-06	50	NO
OG5_158780	AAK45651.1	XP_024539254.1	-0.242946	-2.35e-28	400	-4.48572e-21	51	NO
OG5_158803	WP_003412631.1	KAG1205214.1	-0.14138	-2.49e-95	253	-1.89062e-12	71	NO
OG5_158913	AAK90768.1	Not ingroup infered	-5.72359	7.33e-221	400	4.41369e-154	100	HGT
OG5_158925	WP_010890517.1	OHT01916.1	0.386656	-2.44e-08	202	-5.18e-06	99	HGT
OG5_158929	WP_000706745.1	KAF4324696.1	0.449801	-7.98e-86	400	-6.02537e-36	65	NO
OG5_158933	WP_010880241.1	KAF1852526.1	0.355419	-2.9e-21	275	-9.72128e-07	79	NO
OG5_158960	WP_003022442.1	KAG1657150.1	-0.0122201	-2.65e-36	280	-2.18108e-05	71	NO
OG5_158971	WP_011122832.1	CAE7757508.1	-0.08025	-3.83e-92	234	-4.24026e-06	71	NO
OG5_158975	WP_164922823.1	GFR75365.1	-0.156016	-6.12e-73	400	-1.36601e-27	52	NO
OG5_158985	WP_010881385.1	KAK1745981.1	0.0858785	-5e-08	203	-7.17004e-07	99	HGT
OG5_158986	WP_009989434.1	KAK4528496.1	0.197298	-1.74e-29	400	-4.231e-16	82	HGT
OG5_159009	WP_004080188.1	Not ingroup infered	-4.09434	2.11e-34	86	8.27074e-06	100	HGT
OG5_159029	WP_041342251.1	KAF4529473.1	1.7415	-2.9e-12	201	-2.9e-12	99	HGT
OG5_159048	WP_010936017.1	Not ingroup infered	-5.84932	1.51e-166	200	3.08968e-15	100	HGT
OG5_159081	WP_012705889.1	Not ingroup infered	-5.66296	5.57e-145	202	5.37539e-84	100	HGT
OG5_159159	WP_031676612.1	KAG7373339.1	-0.027151	-6.81e-29	400	-1.79655e-13	71	NO
OG5_159187	WP_004082154.1	CAF1230129.1	-0.26118	-2.23e-71	400	-4.3068e-06	50	NO
OG5_159298	WP_164922761.1	KAF4322472.1	1.0898	-1.94e-22	400	-1.94e-22	99	HGT
OG5_159299	WP_010937135.1	Not ingroup infered	-5.62402	4.38e-138	204	6.71052e-23	100	HGT
OG5_159394	OIC24114.1	Not ingroup infered	-6.1717	3.4e-215	400	7.54526e-24	100	HGT
OG5_159530	WP_004082543.1	KAF4325963.1	-0.140582	-4.38e-228	400	-4.38e-228	71	NO
OG5_159572	WP_003401827.1	Not ingroup infered	-5.36598	2.64e-73	201	1.88e-20	100	HGT
OG5_159638	WP_290432146.1	KAG1717024.1	0.894312	-2.32e-94	203	-1.48e-18	97	HGT
OG5_159716	AAU45418.1	KAI9030606.1	-0.455819	-4.35e-23	400	-1.19e-11	71	NO
OG5_159726	WP_162905674.1	EEF24740.1	-1.11421	-9.69e-79	400	-1.21929e-29	71	NO
OG5_159761	WP_011127306.1	KAA8491946.1	-0.0534478	-2.07e-34	400	-2.07e-34	71	NO
OG5_159796	WP_111806956.1	EEF24406.1	-0.024349	-7.89e-106	400	-1.12149e-07	49	NO
OG5_159817	WP_010923898.1	RWW90990.1	0.014948	-2.42e-35	400	-2.6e-30	98	HGT
OG5_159830	WP_011119388.1	CAE7476719.1	1.15268	-2.18e-187	400	-1.13793e-187	99	HGT
OG5_159855	WP_031700672.1	CAJ1411975.1	-0.0410869	-3.91e-77	326	-1.6e-15	71	NO
OG5_159867	AAK86302.2	GBF89418.1	0.41871	-1.18e-25	244	-7.1721e-06	94	COMPLEX
OG5_159898	WP_011004126.1	KAH0435581.1	0.00465117	-1.3e-172	400	-1.47496e-19	62	NO
OG5_159910	CAD72423.1	CAE7311813.1	0.426593	-5.28e-85	297	-2.84e-09	98	HGT
OG5_159911	WP_001058973.1	KAI9353464.1	0.0199012	-1.01e-31	225	-2.75978e-17	89	HGT
OG5_159922	ABN85904.2	Not ingroup infered	-5.84932	1.24e-179	69	2.87719e-06	100	HGT
OG5_159958	WP_007331388.1	CAE7279150.1	0.225997	-5.03e-43	400	-7.60369e-11	94	HGT
OG5_159993	WP_000272733.1	Not ingroup infered	-5.04986	8.17e-98	200	4.98426e-29	100	HGT
OG5_160163	WP_057343932.1	EWM25031.1	0.185293	-1.9e-13	208	-9.78263e-06	95	NO
OG5_160403	WP_243759795.1	KAG1249751.1	-0.395313	-9.59e-21	206	-1.75e-10	71	NO
OG5_160425	AAM71779.1	Not ingroup infered	-5.55683	2.25e-92	54	6.96849e-06	100	HGT
OG5_160432	WP_167304447.1	RMJ20734.1	0.171117	-9.75e-69	207	-2.84601e-13	96	HGT
OG5_160450	WP_161106699.1	KAI7273289.1	0.0329865	-1.37e-82	270	-2.40002e-06	65	NO
OG5_160451	WP_236762263.1	RWW90930.1	0.489548	-1.76e-17	203	-5.09e-07	99	HGT
OG5_160479	WP_011129122.1	KAK4533153.1	0.0668942	-1.07e-31	207	-5.90052e-31	99	HGT
OG5_160488	WP_003412799.1	GKT33853.1	0.127213	-3e-52	400	-2.14428e-15	52	NO
OG5_160498	WP_010973300.1	Not ingroup infered	-5.32788	3.24e-105	200	2.73157e-51	100	HGT
OG5_160543	ANC72780.1	EEF25334.1	-1.46205	-2.74e-12	202	-2.74e-12	71	NO
OG5_160689	WP_011002409.1	XP_018904164.1	-0.270733	-2.38e-29	217	-5.60001e-24	71	NO
OG5_160738	WP_011000943.1	KAG0192017.1	-0.0500104	-4.97e-53	205	-1.99087e-27	71	NO
OG5_160804	WP_010887762.1	KAK3584236.1	-0.0216928	-2.77e-38	207	-1.70063e-24	71	NO
OG5_160826	WP_012344761.1	KAF4530643.1	-0.908794	-2.31e-14	210	-7.08499e-12	71	NO
OG5_160925	CKN40428.1	CAI6089675.1	-0.14259	-7.72e-83	400	-1.90191e-11	61	NO
OG5_161364	WP_011128377.1	YP_009530287.1	-0.00711747	-1.17e-48	203	2.07299e-21	98	HGT
OG5_161370	WP_011129035.1	AUG32638.1	0.0215062	-6.84178e-17	217	-9.80757e-06	93	COMPLEX
OG5_161504	WP_001326725.1	KAI3489118.1	0.632855	-2.79e-87	210	-1.04e-09	95	NO
OG5_161533	WP_027480309.1	Not ingroup infered	-5.1985	4.16e-113	201	2.30515e-16	100	HGT
OG5_161654	UYP46008.1	Not ingroup infered	-5.73979	1.35e-61	72	3.19306e-12	100	HGT
OG5_161838	ABX87508.1	KAI7273300.1	-0.615829	-4e-54	224	-4e-54	71	NO
OG5_161978	WP_011127795.1	APP88546.1	-0.103436	-4.87e-36	201	-6.8e-06	71	NO
OG5_161984	Not donor infered	Not ingroup infered	0	0	34	0	0	NO
OG5_162561	TXB92852.1	KAK0361425.1	-0.0219789	-8.5e-17	205	2.03004e-06	99	HGT
OG5_162681	WP_225857804.1	EEF25052.1	-0.0902346	-7.55e-68	295	-1.86233e-05	66	NO
OG5_162847	WP_236624252.1	Not ingroup infered	-5.86363	1.11e-101	96	1.40161e-06	100	HGT
OG5_162856	WP_164921648.1	KAI1694318.1	-0.0611742	-1.01e-26	203	-4.35e-11	71	NO
OG5_162885	WP_010971608.1	KAJ9450190.1	-0.0313069	-1.17e-80	204	-3.88e-44	71	NO
OG5_162913	WP_070902187.1	XP_011399099.1	-0.0833816	-5.91e-27	400	-1.36361e-25	71	NO
OG5_163041	EFD58416.1	XP_023521628.1	0.485508	-4.29e-07	210	-3.07843e-06	97	HGT
OG5_163064	WP_011138336.1	KAJ1440245.1	-0.0689929	-7.52e-41	400	-3.7649e-26	64	NO
OG5_163095	WP_252404251.1	PRP84909.1	1.4643	-8.39e-08	211	-3.27e-06	99	HGT
OG5_163156	WP_012186410.1	Not ingroup infered	-5.92158	6.6e-157	206	6.93709e-05	100	HGT
OG5_163168	WP_197388126.1	CAE7565695.1	1.69241	-2.78e-47	213	-6.06e-06	97	HGT
OG5_163172	WP_231846088.1	Not ingroup infered	-5.82305	1.72e-115	200	1.02005e-29	100	HGT
OG5_163173	WP_003040617.1	Not ingroup infered	-5.66988	1.06e-156	152	6.95053e-06	100	HGT
OG5_163175	WP_164927082.1	KAF6001170.1	0.0699586	-3.04e-11	226	-8.24221e-06	92	COMPLEX
OG5_163187	WP_007329162.1	ETP02404.1	0.703098	-8.26e-25	400	-4.88863e-22	94	NO
OG5_163202	WP_011000152.1	RYO75857.1	1.33576	-6.43e-91	212	-6.32e-07	95	HGT
OG5_163207	CAE07340.1	KAG9553471.1	-0.0429571	-6.37e-81	400	-2.22018e-68	60	NO
OG5_163245	WP_011129221.1	YP_002049020.1	0.00166528	-1.78e-244	344	-2.45e-06	69	NO
OG5_163261	WP_011138172.1	KAF2178561.1	1.57801	-8.07e-06	201	-8.06698e-06	99	HGT
OG5_163262	WP_010972275.1	KEY82420.1	0.0640053	-5.4e-80	400	-1.48794e-06	47	NO
OG5_163302	WP_010937059.1	KAH7819967.1	-0.0720533	-5.53e-07	202	-8.74694e-07	71	NO
OG5_163374	WP_011118389.1	XP_004344050.1	0.138933	-1.13e-196	400	-1.13e-196	99	HGT
OG5_163407	ABM99299.1	Not ingroup infered	-6.69084	0	400	2.53033e-199	100	HGT
OG5_163411	WP_152211007.1	Not ingroup infered	-6.09582	0	400	1.67606e-211	100	HGT
OG5_163412	WP_044083008.1	Not ingroup infered	-5.6058	2.09e-184	328	2.25102e-137	100	HGT
OG5_163421	WP_003722299.1	KAF4324580.1	-0.0695577	-1.71e-97	400	-1.25656e-43	71	NO
OG5_163473	KXK53399.1	KXN69056.1	-0.0772313	5.711e-58	400	-1.01889e-27	50	NO
OG5_163482	WP_010973023.1	WP_279944656.1	0.0246926	-2.98e-60	209	-4.74e-31	96	HGT
OG5_163503	ABM98878.1	OWZ20761.1	-0.215217	-1.83e-10	363	-3.10009e-07	71	NO
OG5_163546	WP_006315949.1	Not ingroup infered	-4.91998	6.04e-71	400	2.48133e-46	100	HGT
OG5_163577	WP_031663053.1	KAJ3698592.1	-0.0667805	-1.81e-61	400	-1.33601e-59	71	NO
OG5_163609	WP_010973486.1	GLC62031.1	-0.0262232	-7.04e-243	400	-8.12643e-11	75	NO
OG5_163659	WP_025647876.1	KAF9133461.1	0.520534	-6.05e-52	218	-2.76549e-06	91	NO
OG5_163665	KEG29488.1	Not ingroup infered	-6.01859	2.39e-256	259	2.18026e-08	100	HGT
OG5_163725	WP_012342133.1	Not ingroup infered	-5.3845	2.28e-96	261	4.28111e-73	100	HGT
OG5_163755	WP_010974578.1	OAO89127.1	0.229651	-4.21e-62	400	-2.45204e-35	54	NO
OG5_163759	WP_027479749.1	GLC62747.1	-0.101236	-2.33e-71	400	-2.33e-71	71	NO
OG5_163868	Not donor infered	Not ingroup infered	0	0	14	0	0	NO
OG5_163932	WP_000286272.1	CAF3838803.1	-0.209721	-2.55e-20	202	-2.55e-20	71	NO
OG5_163976	WP_164921987.1	Not ingroup infered	-5.42935	4e-129	200	3.60147e-66	100	HGT
OG5_163977	WP_010887375.1	KAF1852349.1	0.0283995	-7.57e-30	400	-4.29162e-24	90	HGT
OG5_164005	WP_000175788.1	AAM92010.1	-0.0153849	-1.52e-67	209	1.55e-08	98	HGT
OG5_164008	WP_010972795.1	KAF9112602.1	-0.451637	-4.94e-24	222	-8.73001e-06	78	NO
OG5_164059	TJX49219.1	Not ingroup infered	-5.54518	5.27e-35	381	8.62184e-05	100	HGT
OG5_164060	AYM61513.1	WP_029062068.1	-0.0239055	-3.23e-56	400	-1.72915e-51	78	NO
OG5_164066	WP_010888838.1	Not ingroup infered	-4.83628	1.41e-89	202	2.67207e-26	100	HGT
OG5_164340	WP_011128924.1	AUG32577.1	0.0258079	-4.06e-57	217	1.37593e-40	98	HGT
OG5_164368	WP_000814716.1	Not ingroup infered	-5.68358	7e-149	200	4.69671e-101	100	HGT
OG5_164435	WP_042502776.1	Not ingroup infered	-5.45104	3.53e-169	400	9.83897e-75	100	HGT
OG5_164438	WP_011997153.1	CAI9103847.1	-0.0321313	-1.69e-51	400	-2.93364e-27	54	NO
OG5_164496	QNI50969.1	YP_009530522.1	-0.27029	-2.23e-13	215	-9.92742e-12	78	NO
OG5_164648	WP_010972975.1	KAH0444184.1	-0.0876656	-1.16e-56	213	-4.05005e-08	78	NO
OG5_164687	WP_011128663.1	KAI4320967.1	0.455362	-2.12e-06	202	5.96951e-07	99	NO
OG5_164693	WP_158305760.1	CAH9092576.1	0.217649	-1.57e-27	269	-5.77e-07	78	NO
OG5_164717	WP_011128589.1	YP_009531117.1	-0.00643089	-4.22e-43	400	7.81721e-36	99	HGT
OG5_164818	WP_010933230.1	KAK3582287.1	-0.0424533	-3.19e-41	203	-7.72002e-37	78	NO
OG5_164835	WP_025175462.1	Not ingroup infered	-4.82831	2.25e-61	200	1.55091e-10	100	HGT
OG5_164838	AAF95959.1	GFS11370.1	-0.160565	-4.38e-55	205	-1.77e-21	78	NO
OG5_164841	WP_010887469.1	KAI9029178.1	0.0897288	-1.79e-82	229	-1.84e-07	91	HGT
OG5_164864	WP_010887916.1	KAJ8602822.1	0.0028777	-1.15e-13	272	-6.11912e-10	98	HGT
OG5_164867	WP_011122308.1	Not ingroup infered	-5.51745	3.4e-158	201	3.32084e-45	100	HGT
OG5_164876	WP_000139959.1	KAF4326105.1	-0.409572	-1.47e-99	286	-1.94e-84	78	NO
OG5_164913	WP_003159093.1	KAF9953104.1	0.303143	-1.26e-10	215	-1.34685e-05	93	COMPLEX
OG5_164927	WP_010887968.1	KAG4094771.1	-0.0390814	-5.42e-22	204	-4.76e-09	78	NO
OG5_165075	WP_000842820.1	Not ingroup infered	-5.61313	1.74e-163	210	9.73047e-26	100	HGT
OG5_165097	WP_221400451.1	DAZ92468.1	-0.0853598	-1.12e-30	229	-1.02e-07	78	NO
OG5_165119	WP_000373829.1	Not ingroup infered	-5.1358	6.44e-96	224	4.57889e-48	100	HGT
OG5_165178	WP_013336624.1	Not ingroup infered	-5.56834	2.26e-105	41	3.72335e-06	100	HGT
OG5_165187	ABA51791.1	KAK0341759.1	0.678619	-9.09e-92	206	-6.47e-27	97	HGT
OG5_165200	WP_010887457.1	KAK0351436.1	0	-5.34e-29	205	-1.68007e-11	78	NO
OG5_165283	WP_000486487.1	OHT13453.1	0.0290371	-2.87e-108	400	-1.09232e-64	92	HGT
OG5_165291	WP_071197028.1	CAF9942923.1	-0.295306	-5.73e-16	218	-7.74345e-07	78	NO
OG5_165431	AAR34734.1	Not ingroup infered	-6.41673	0	312	2.16543e-221	100	HGT
OG5_165864	WP_011127949.1	YP_002048914.1	0.00410678	-7.81e-73	211	-1.45005e-38	97	HGT
OG5_165937	WP_034350502.1	OAO89075.1	0.55222	-1.78e-64	400	-1.31771e-45	78	NO
OG5_166309	WP_000807753.1	KGQ13571.1	1.48678	-1.62e-59	400	-1.22341e-07	47	NO
OG5_166829	QNJ14111.1	Not ingroup infered	-4.91998	8.31e-66	200	3.69871e-17	100	HGT
OG5_167618	AAC62585.1	OTF82350.1	0.795977	-2.43e-81	208	-1.28487e-66	96	HGT
OG5_168011	WP_250308693.1	KAF4325257.1	-0.0656802	-7.07e-09	400	-7.17e-07	78	NO
OG5_168022	KAN86190.1	KAJ1684507.1	-0.0120338	-3.9e-186	400	-1.59642e-44	53	NO
OG5_168036	WP_011128617.1	KAG5729625.1	-0.281251	-1.16e-96	400	-3.9956e-20	56	NO
OG5_168126	WP_010932656.1	CAE6969233.1	-0.0266682	-1.87e-95	236	-2.89e-06	78	NO
OG5_168222	WP_010972258.1	XP_033586780.1	-0.00995033	-4.38e-99	400	-1.85368e-17	51	NO
OG5_168301	WP_010917662.1	Not ingroup infered	-5.23111	2.88e-112	71	1.13554e-05	100	HGT
OG5_168357	WP_000797132.1	KAF9404376.1	0.505617	-3.68e-48	208	-6.24884e-06	95	HGT
OG5_168405	WP_000286668.1	KAF4326307.1	-0.232805	-1.34e-94	400	-5.48982e-45	46	NO
OG5_168406	WP_164927084.1	GBG29099.1	0.439807	-7.75e-126	400	-2.39432e-12	54	NO
OG5_168407	WP_000759617.1	KAF4325615.1	0.0692741	-5.59e-55	400	-1.6285e-27	54	NO
OG5_168413	WP_006190108.1	GLC62987.1	-0.0667739	-2.36e-58	400	-5.21893e-07	78	NO
OG5_168416	WP_010883299.1	KAF5308123.1	0.68708	-1.11e-25	400	-1.89145e-06	46	NO
OG5_168600	WP_007334178.1	CAE7565252.1	-0.0981598	-5.38e-32	400	-2.28992e-06	54	NO
OG5_168700	AAK87445.2	TMW68225.1	-0.0156661	-1.02e-23	227	-9.58e-08	78	NO
OG5_168706	WP_010936497.1	KAF0386959.1	0.0317487	-5.75e-61	250	-2.55e-11	84	HGT
OG5_168729	WP_004080182.1	Not ingroup infered	-5.63121	1.98e-159	201	1.61211e-05	100	HGT
OG5_168743	WP_011590261.1	KAI4453454.1	-0.11839	-1.48e-18	289	-1.0157e-05	68	NO
OG5_168760	WP_111122765.1	Not ingroup infered	-5.68017	1.57e-188	200	3.49394e-69	100	HGT
OG5_168774	WP_000587079.1	XP_044566316.1	0.124618	-3.49e-41	400	-7.74448e-41	99	HGT
OG5_168829	WP_010903688.1	CAD7249332.1	0.0367495	-7.43e-06	201	-7.43e-06	99	NO
OG5_168850	CRZ40746.1	RWW79987.1	0.578558	-6.91e-27	322	-3.15103e-06	71	NO
OG5_168861	WP_000201587.1	KAF9404849.1	0.0113767	-1.31e-153	207	-3.32e-11	96	HGT
OG5_168866	QIP30024.1	KAF9123999.1	0.0201012	-9.27e-80	210	-1.92684e-06	96	HGT
OG5_169089	WP_010971267.1	Not ingroup infered	-5.2933	5.84e-136	310	2.04589e-72	100	HGT
OG5_169140	WP_010974269.1	KAG1663017.1	-0.0747235	-2.28e-26	212	-1.18498e-05	78	NO
OG5_169177	WP_011122375.1	KAJ8613883.1	-0.0700676	-5.59e-89	400	-3.08702e-18	74	NO
OG5_169253	WP_003898579.1	KAF1854260.1	1.14458	-1.32e-37	400	-3.96056e-30	62	NO
OG5_169370	WP_011120385.1	CAE7674338.1	0.0238882	-2.07e-136	400	-7.51e-117	99	HGT
OG5_169443	WP_011000187.1	XP_020428374.1	0.0438942	-3.13e-66	400	-4.76e-57	99	HGT
OG5_169451	WP_010902594.1	Not ingroup infered	-5.78074	6.54e-75	200	8.80523e-23	100	HGT
OG5_169483	WP_004687071.1	KAF1853835.1	0.692207	-1.6e-200	400	-1.46241e-112	92	HGT
OG5_169583	WP_011127165.1	AUG32517.1	-0.00326265	-5.12e-181	222	-7.54e-12	78	NO
OG5_169767	WP_007330463.1	KAH0441791.1	-0.184093	-8.78e-14	205	-8.72165e-07	78	NO
OG5_169773	WP_010971806.1	CAJ1391118.1	-0.0870114	-4.09e-63	400	-5.90099e-09	78	NO
OG5_169785	AST27001.1	KAH3762870.1	0.0174932	-4.04e-32	310	-3.32e-12	96	NO
OG5_169789	WP_000536319.1	Not ingroup infered	-5.35659	2.96e-109	200	3.62478e-52	100	HGT
OG5_169857	WP_057130151.1	KAH0793352.1	-0.405465	-3.03e-19	294	-3.17e-17	78	NO
OG5_169862	WP_010870436.1	KAF1857182.1	0.407931	-3.3e-12	357	-4.66901e-05	60	NO
OG5_169867	WP_055364817.1	CAI8038300.1	-0.0393611	-1.42e-54	400	-3.77107e-12	54	NO
OG5_169929	WP_010903293.1	Not ingroup infered	-4.75359	6.97e-74	200	7.28004e-28	100	HGT
OG5_169930	WP_012913049.1	CAE7163413.1	0.847298	-9.28e-32	217	1.5963e-29	99	HGT
OG5_169954	WP_000333918.1	KAG0370567.1	0.0260177	-2.03e-173	400	-6.52321e-41	49	NO
OG5_170113	WP_011129111.1	YP_002048966.1	-0.00896867	-2.73e-44	400	5.22979e-37	98	HGT
OG5_170675	WP_011128070.1	AUG32663.1	-0.0339016	-2.39e-42	277	-7.10843e-10	75	NO
OG5_170941	WP_011117771.1	KAI7247452.1	-0.0776106	-3.81e-46	208	-4.04e-23	78	NO
OG5_170980	WP_011119576.1	CAE7359311.1	-0.00470589	-7.65e-69	217	-6.51e-06	78	NO
OG5_171000	WP_010936496.1	Not ingroup infered	-4.89035	7.55e-78	200	1.61648e-14	100	HGT
OG5_171013	AAK88185.1	KAJ0344360.1	-0.0845574	-1.8e-61	207	-1.31e-22	78	NO
OG5_171024	WP_164922209.1	Not ingroup infered	-6.31173	1.12e-267	189	3.58e-06	100	HGT
OG5_171049	CRY91016.1	KAJ1684575.1	0.931558	-9.77e-07	208	-2.44046e-06	98	HGT
OG5_171108	WP_000633764.1	XP_024333914.1	-0.0215062	-1.33e-07	202	-3.92001e-06	78	NO
OG5_171114	WP_000538344.1	Not ingroup infered	-5.18739	3.3e-84	202	1.28333e-35	100	HGT
OG5_171116	WP_017561273.1	KAF9122806.1	-0.00419288	-4.72e-216	400	-3.23298e-11	49	NO
OG5_171181	WP_010932971.1	GKT27058.1	0	-2.97e-72	269	-5.44058e-06	76	NO
OG5_171195	WP_011118012.1	EEF24776.1	-0.0687432	-2.91e-48	206	-2.91e-48	78	NO
OG5_171270	WP_072495874.1	CAJ1411843.1	-0.0540672	-2.3e-45	400	-3.81972e-23	78	NO
OG5_171330	WP_325137259.1	KAJ8906370.1	0.618614	1.95e-25	360	2.71987e-05	45	NO
OG5_171422	CAD72212.1	KAJ7924052.1	-0.559616	-2.32e-11	300	-1.08864e-05	68	NO
OG5_171446	ALJ64118.1	Not ingroup infered	-5.97889	8.12e-182	203	3.7223e-69	100	HGT
OG5_171453	WP_071089927.1	CAK0880503.1	-0.92942	-8.31e-15	202	-2.03001e-13	78	NO
OG5_171552	CAJ8792161.1	KAK0360932.1	0.0057748	-1.35e-91	209	5.96e-64	99	HGT
OG5_171568	RKY03031.1	KOO22480.1	0.110968	-4.79e-116	309	-3.68e-28	98	NO
OG5_171675	WP_011127363.1	NP_039281.1	0.0606246	-8.22e-15	400	-2.61265e-07	50	NO
OG5_171707	WP_208207766.1	ELT98634.1	-0.223803	-2.06e-153	400	-1.22057e-14	44	NO
OG5_171726	WP_003914884.1	XP_001015155.2	0.371808	-2.69e-35	260	-2.69e-35	99	HGT
OG5_172047	Not donor infered	XP_043602886.1	5.95064	-6.6e-07	45	-1.57728e-05	0	NO
OG5_172358	CCZ11212.1	XP_001578953.1	0.0958325	3.22e-49	186	2.46652e-06	96	HGT
OG5_172374	CAE07782.1	YP_002048819.1	-0.332343	-1.23e-30	205	-9.6899e-14	78	NO
OG5_172382	WP_010889249.1	Not ingroup infered	-6.01127	3.25e-209	200	2.87799e-15	100	HGT
OG5_172384	WP_011128923.1	XP_024394853.1	0.349184	-2.95e-66	400	-1.48562e-49	56	NO
OG5_172391	WP_011126954.1	PTQ36382.1	0.272321	-3.34e-83	400	-3.81245e-74	51	NO
OG5_172392	WP_011127544.1	YP_010337614.1	0	-2.66e-244	400	-2.83453e-239	75	NO
OG5_172482	WP_042504226.1	CAJ1958712.1	0.0727594	-2.54e-51	208	-3.69e-19	96	NO
OG5_172543	WP_051618875.1	XP_042914881.1	0.163573	-5.63e-91	262	-6.86001e-06	86	NO
OG5_172581	WP_042504093.1	Not ingroup infered	-4.56435	6.86e-58	147	5.34001e-06	100	HGT
OG5_172610	WP_011127160.1	CAI8046757.1	-0.0589852	-8.53e-79	241	-4.27e-06	78	NO
OG5_173586	WP_011120645.1	CAE7280677.1	0.616738	-2.1e-126	209	-4.15e-33	98	HGT
OG5_173601	WP_011128878.1	KAJ8904717.1	0.232541	-6.52e-45	267	-2.38e-07	90	NO
OG5_174031	WP_224100721.1	CAJ0557385.1	0	-8.09e-80	212	-1.63e-29	78	NO
OG5_174896	XP_711142.1	KRX02654.1	-0.0352149	7.45e-60	400	2.91192e-08	92	HGT
OG5_174922	WP_057359784.1	CAE7148549.1	-0.0148465	-7.29e-93	400	-5.02356e-40	51	NO
OG5_175175	WP_075395788.1	KAF4325888.1	-0.14994	-2.23e-126	400	-5.9317e-47	78	NO
OG5_175644	WP_000674021.1	RWW91000.1	0.577836	-2.76e-49	400	-5.23653e-26	96	HGT
OG5_175941	QNI51822.1	YP_002048690.1	-0.032656	-1.68e-64	207	1.56454e-54	98	HGT
OG5_176100	WP_000431161.1	XP_039814220.1	-0.322288	-3.84e-10	400	-5.29914e-10	78	NO
OG5_176150	WP_011921457.1	KAH3766568.1	-0.0109291	-2.51e-30	400	-3.21855e-21	78	NO
OG5_176295	CAD78784.1	CAE7901698.1	0.184922	-1.42e-32	400	-3.06066e-06	92	HGT
OG5_176296	WP_010972886.1	KAF1853628.1	0.00870833	-2.08e-125	400	-5.97007e-53	97	HGT
OG5_176474	WP_010941615.1	EKF39208.1	0.022076	-4.45e-45	400	-3.08974e-20	70	NO
OG5_176519	WP_231845816.1	KAF2074549.1	-0.210793	-1.12e-17	362	-1.46506e-05	60	NO
OG5_176643	WP_011122211.1	OUS41708.1	0.1949	-8.73e-14	218	-7.75e-07	98	HGT
OG5_176851	WP_015293544.1	Not ingroup infered	-6.25383	9.49e-217	400	4.50541e-170	100	HGT
OG5_176929	WP_237087878.1	CAE7421853.1	-0.009804	-1.38e-49	400	-4.58968e-13	74	NO
OG5_176971	WP_015212699.1	PRP84847.1	0.462224	-5.06e-75	400	-3.54324e-07	93	HGT
OG5_177062	WP_010974131.1	CAJ1369834.1	-0.0525055	-1.47e-207	223	-4.09026e-06	78	NO
OG5_179305	WP_052628478.1	Not ingroup infered	-4.82028	2.96e-76	400	3.99053e-58	100	HGT
OG5_180723	REU61595.1	Not ingroup infered	-5.66296	1.46e-179	252	9.44345e-153	100	HGT
OG5_180830	WP_011127683.1	YP_002049429.1	-0.00934586	-1.4e-85	204	6.90495e-34	98	HGT
OG5_181187	WP_011128861.1	Not ingroup infered	-5.2933	1.06e-147	200	1.50592e-57	100	HGT
OG5_181722	WP_010932629.1	Not ingroup infered	-4.90527	1.91e-85	200	1.58383e-34	100	HGT
OG5_187939	AAK86809.2	WP_046798700.1	0.140629	-3.06e-224	243	-7.18e-06	96	HGT
OG5_188735	AAU45673.1	KAH0430192.1	0.687261	-2.37e-228	400	-1.36658e-13	47	NO
OG5_190964	WP_010973674.1	KAF1853618.1	-0.0678226	-4.75e-310	400	-1.53005e-111	78	NO
OG5_191162	WP_010970946.1	KAG5181446.1	-0.390056	-2.79e-19	204	-2.79e-19	78	NO
OG5_191214	WP_009991535.1	XP_003289424.1	0.00668899	-1.84e-28	400	-3.26965e-20	66	NO
OG5_191262	WP_010972513.1	Not ingroup infered	-4.83628	3.13e-85	254	1.20456e-42	100	HGT
OG5_191279	AJI62133.1	KAK1548538.1	-0.27364	-1.27e-09	400	-1.27e-09	78	NO
OG5_194707	WP_011128232.1	Not ingroup infered	-5.49717	1.33e-158	200	2.826e-43	100	HGT
OG5_196468	EGF28875.1	Not ingroup infered	-5.50126	7.64e-86	204	1.42698e-30	100	HGT
OG5_196617	WP_011127436.1	KAK4535341.1	0.645291	-1.69e-19	209	-2.40009e-16	98	HGT
OG5_197066	WP_011129053.1	YP_002048939.1	-0.0610877	-5.98e-47	227	-1.48013e-11	78	NO
OG5_203275	WP_011128750.1	YP_010338458.1	-0.0102355	-6.74e-134	400	-5.96944e-120	75	NO
OG5_205092	WP_011120859.1	CAE7523967.1	-0.677274	-3.82e-34	232	-6.17002e-08	78	NO
OG5_209093	WP_010974650.1	KII65022.1	-0.0429818	-7.3e-114	207	-1.79e-06	78	NO
OG5_211119	WP_057352167.1	CAE7896473.1	-0.0936559	-1.82e-73	400	-7.429e-14	78	NO
OG5_212023	CAE06554.1	GAQ80101.1	0.448437	-1.34e-23	400	-2.35763e-06	54	NO
OG5_225128	CAE06802.1	YP_002049175.1	-0.0340666	-8.7e-53	207	-7.12e-10	78	NO
OG5_225156	WP_007098856.1	AUG32148.1	0	-4.45e-36	220	-4.45e-11	78	NO
OG5_225171	QNI90698.1	AUG32628.1	-0.129212	-3.54e-79	211	5.10456e-56	98	HGT
OG5_225205	WP_011127939.1	AUG32094.1	0.011628	-1.42e-77	400	-2.62e-50	97	HGT
OG5_225206	WP_011128881.1	YP_009530859.1	0	-6.9e-87	400	-6.99057e-78	78	NO
OG5_225207	WP_011128880.1	AUG32603.1	0	-1.3e-89	400	-2.56989e-73	78	NO
OG5_225210	WP_011127358.1	YP_002048857.1	0.0306773	0	400	-6.56e-187	95	HGT
OG5_225211	WP_011127357.1	YP_002048856.1	-0.00623055	-2.37e-98	400	-1.17797e-82	78	NO
OG5_225212	WP_009790505.1	AUG32147.1	0	-3.9e-95	400	-5.25431e-86	78	NO
OG5_225213	WP_011128093.1	YP_009530410.1	0	-1.25e-80	400	-5.02928e-54	78	NO
OG5_243918	WP_011127642.1	YP_002048776.1	-0.00520835	-1.57e-141	241	2.49833e-113	98	NO
OG5_144431	Not donor infered	Not ingroup infered	-0.0234	-0.543	125	-23.5679	20	NO
OG5_210545	Not donor infered	Not ingroup infered	-0.7654	-0.04567	67	-4.33457	60	NO
OG5_129123	Not donor infered	Not ingroup infered	-0.099	-0.187	93	-1.93746	10	NO
OG5_130768	Not donor infered	Not ingroup infered	1.789	3.9876	87	1000	80	HGT
OG5_135823	Not donor infered	Not ingroup infered	2.6789	2.789	59	245693	89	HGT
OG5_146351	Not donor infered	Not ingroup infered	-0.345678	-3e-10	66	-987.568	45	NO
OG5_158977	Not donor infered	Not ingroup infered	-0.234567	-0.653	94	-1.09826e+06	33	NO
