# Supplementary material for: What impact do new homologs have on detecting interdomain horizontal gene transfer in eukaryotes? A reassessment of Katz (2015)
Source: Biol Open. 2026 Mar 25;15(3):bio062387. doi: 10.1242/bio.062387 (PMC13054926; doi:10.1242/bio.062387)
Supplement: Table S2. The table presents the results of the manual phylogenetic evaluation conducted for each candidate. For every analyzed gene, the table records the donor and receptor major clades (MCs), together with a qualitative description of the observed tree topology. The column phylogenetic_pattern_ob [file biolopen-15-062387-TableS2.xlsx]

## Sheet: ST2
Supplementary Table 2. The table presents the results of the manual phylogenetic evaluation conducted for each candidate. For every analyzed gene, the table records the donor and receptor major clades (MCs), together with a qualitative description of the observed tree topology. The column phylogenetic_pattern_observation categorizes each candidate into recurrent phylogenetic patterns identified i…
id	donor_MC	receptor_MC	phylogenetic_pattern_observation	pattern_description	Conclusion
OG5_137351	Prokaryota	Amoebozoa	multiple_MC	The query sequence groups within a well-supported monophyletic clade comprising multiple major eukaryotic lineages.	Inconclusive
OG5_152912	Prokaryota	Amoebozoa	Limited_donor_evidence	There is a notably low representation of homologs from the putative donor lineage.	Inconclusive
OG5_168829	Prokaryota	Amoebozoa	multiple_MC	The query sequence groups within a well-supported monophyletic clade comprising multiple major eukaryotic lineages.	Inconclusive
OG5_152550	Prokaryota	Amoebozoa	iHGT	There is not evidence of new homologues in new major clades	iHGT
OG5_152616	Prokaryota	Amoebozoa	iHGT	There is not evidence of new homologues in new major clades	iHGT
OG5_168706	Prokaryota	Amoebozoa	multiple_MC	The query sequence groups within a well-supported monophyletic clade comprising multiple major eukaryotic lineages.	Inconclusive
OG5_169954	Prokaryota	Amoebozoa	iHGT	There is not evidence of new homologues in new major clades	iHGT
OG5_135742	Prokaryota	Amoebozoa	multiple_MC	The query sequence groups within a well-supported monophyletic clade comprising multiple major eukaryotic lineages.	Inconclusive
OG5_142772	Prokaryota	Amoebozoa	multiple_MC	The query sequence groups within a well-supported monophyletic clade comprising multiple major eukaryotic lineages.	Inconclusive
OG5_133327	Prokaryota	Amoebozoa	iHGT	There is not evidence of new homologues in new major clades	iHGT
OG5_141720	Prokaryota	Amoebozoa	iHGT	There is not evidence of new homologues in new major clades	iHGT
OG5_144404	Prokaryota	Amoebozoa	multiple_MC	The query sequence groups within a well-supported monophyletic clade comprising multiple major eukaryotic lineages.	Inconclusive
OG5_144520	Prokaryota	Amoebozoa	Limited_donor_evidence	There is a notably low representation of homologs from the putative donor lineage.	Inconclusive
OG5_149795	Prokaryota	Amoebozoa	No_prokaryotic_homologues	No homologs are detected outside the recipient eukaryotic major clade.	Inconclusive
OG5_150450	Prokaryota	Amoebozoa	No_prokaryotic_homologues	No homologs are detected outside the recipient eukaryotic major clade.	Inconclusive
OG5_153500	Prokaryota	Amoebozoa	Patchy_phylogeny	Additional MC sequences are distributed across separate, distantly related clades rather than clustering with the query in a single monophyletic group.	Inconclusive
OG5_157713	Prokaryota	Amoebozoa	iHGT	There is not evidence of new homologues in new major clades	iHGT
OG5_158714	Prokaryota	Amoebozoa	iHGT	There is not evidence of new homologues in new major clades	iHGT
OG5_158719	Prokaryota	Amoebozoa	iHGT	There is not evidence of new homologues in new major clades	iHGT
OG5_168729	Prokaryota	Amoebozoa	iHGT	There is not evidence of new homologues in new major clades	iHGT
OG5_168850	Prokaryota	Amoebozoa	iHGT	There is not evidence of new homologues in new major clades	iHGT
OG5_168861	Prokaryota	Amoebozoa	multiple_MC	The query sequence groups within a well-supported monophyletic clade comprising multiple major eukaryotic lineages.	Inconclusive
OG5_171422	Prokaryota	Amoebozoa	iHGT	There is not evidence of new homologues in new major clades	iHGT
OG5_145229	Prokaryota	Amoebozoa	multiple_MC	The query sequence groups within a well-supported monophyletic clade comprising multiple major eukaryotic lineages.	Inconclusive
OG5_161504	Prokaryota	Amoebozoa	multiple_MC	The query sequence groups within a well-supported monophyletic clade comprising multiple major eukaryotic lineages.	Inconclusive
OG5_135440	Prokaryota	Opisthokonta	Patchy_phylogeny	Additional MC sequences are distributed across separate, distantly related clades rather than clustering with the query in a single monophyletic group.	Inconclusive
OG5_141168	Prokaryota	Opisthokonta	Limited_donor_evidence	There is a notably low representation of homologs from the putative donor lineage.	Inconclusive
OG5_152189	Prokaryota	Opisthokonta	iHGT	There is not evidence of new homologues in new major clades	iHGT
OG5_133449	Prokaryota	Opisthokonta	Limited_donor_evidence	There is a notably low representation of homologs from the putative donor lineage.	Inconclusive
OG5_136422	Prokaryota	Opisthokonta	Limited_donor_evidence	There is a notably low representation of homologs from the putative donor lineage.	Inconclusive
OG5_146284	Prokaryota	Opisthokonta	Limited_donor_evidence	There is a notably low representation of homologs from the putative donor lineage.	Inconclusive
OG5_131433	Prokaryota	Opisthokonta	Limited_donor_evidence	There is a notably low representation of homologs from the putative donor lineage.	Inconclusive
OG5_136496	Prokaryota	Opisthokonta	iHGT	There is not evidence of new homologues in new major clades	iHGT
OG5_137341	Prokaryota	Opisthokonta	Limited_donor_evidence	There is a notably low representation of homologs from the putative donor lineage.	Inconclusive
OG5_142366	Prokaryota	Opisthokonta	Limited_donor_evidence	There is a notably low representation of homologs from the putative donor lineage.	Inconclusive
OG5_135396	Prokaryota	Opisthokonta	Limited_donor_evidence	There is a notably low representation of homologs from the putative donor lineage.	Inconclusive
OG5_136960	Prokaryota	Opisthokonta	Patchy_phylogeny	Additional MC sequences are distributed across separate, distantly related clades rather than clustering with the query in a single monophyletic group.	Inconclusive
OG5_139326	Prokaryota	Opisthokonta	iHGT	There is not evidence of new homologues in new major clades	iHGT
OG5_144135	Prokaryota	Opisthokonta	iHGT	There is not evidence of new homologues in new major clades	iHGT
OG5_144734	Prokaryota	Opisthokonta	multiple_MC	The query sequence groups within a well-supported monophyletic clade comprising multiple major eukaryotic lineages.	Inconclusive
OG5_149739	Prokaryota	Opisthokonta	iHGT	There is not evidence of new homologues in new major clades	iHGT
OG5_153371	Prokaryota	Opisthokonta	Limited_donor_evidence	There is a notably low representation of homologs from the putative donor lineage.	Inconclusive
OG5_155475	Prokaryota	Opisthokonta	iHGT	There is not evidence of new homologues in new major clades	iHGT
OG5_163412	Prokaryota	Opisthokonta	iHGT	There is not evidence of new homologues in new major clades	iHGT
OG5_131132	Prokaryota	Opisthokonta	Limited_donor_evidence	There is a notably low representation of homologs from the putative donor lineage.	Inconclusive
OG5_137002	Prokaryota	Opisthokonta	iHGT	There is not evidence of new homologues in new major clades	iHGT
OG5_139990	Prokaryota	Opisthokonta	Limited_donor_evidence	There is a notably low representation of homologs from the putative donor lineage.	Inconclusive
OG5_140559	Prokaryota	Opisthokonta	Limited_donor_evidence	There is a notably low representation of homologs from the putative donor lineage.	Inconclusive
OG5_153460	Prokaryota	Opisthokonta	Limited_donor_evidence	There is a notably low representation of homologs from the putative donor lineage.	Inconclusive
OG5_146455	Prokaryota	Opisthokonta	Limited_donor_evidence	There is a notably low representation of homologs from the putative donor lineage.	Inconclusive
OG5_137562	Prokaryota	Opisthokonta	Limited_donor_evidence	There is a notably low representation of homologs from the putative donor lineage.	Inconclusive
OG5_138348	Prokaryota	Opisthokonta	Limited_donor_evidence	There is a notably low representation of homologs from the putative donor lineage.	Inconclusive
OG5_131637	Prokaryota	Opisthokonta	iHGT	There is not evidence of new homologues in new major clades	iHGT
OG5_135967	Prokaryota	Opisthokonta	iHGT	There is not evidence of new homologues in new major clades	iHGT
OG5_136074	Prokaryota	Opisthokonta	iHGT	There is not evidence of new homologues in new major clades	iHGT
OG5_136917	Prokaryota	Opisthokonta	Limited_donor_evidence	There is a notably low representation of homologs from the putative donor lineage.	Inconclusive
OG5_138468	Prokaryota	Opisthokonta	Limited_donor_evidence	There is a notably low representation of homologs from the putative donor lineage.	Inconclusive
OG5_140427	Prokaryota	Opisthokonta	No_prokaryotic_homologues	No homologs are detected outside the recipient eukaryotic major clade.	Inconclusive
OG5_144505	Prokaryota	Opisthokonta	Patchy_phylogeny	Additional MC sequences are distributed across separate, distantly related clades rather than clustering with the query in a single monophyletic group.	Inconclusive
OG5_146865	Prokaryota	Opisthokonta	multiple_MC	The query sequence groups within a well-supported monophyletic clade comprising multiple major eukaryotic lineages.	Inconclusive
OG5_147034	Prokaryota	Opisthokonta	iHGT	There is not evidence of new homologues in new major clades	iHGT
OG5_152123	Prokaryota	Opisthokonta	Limited_donor_evidence	There is a notably low representation of homologs from the putative donor lineage.	Inconclusive
OG5_152316	Prokaryota	Opisthokonta	Limited_donor_evidence	There is a notably low representation of homologs from the putative donor lineage.	Inconclusive
OG5_155231	Prokaryota	Opisthokonta	multiple_MC	The query sequence groups within a well-supported monophyletic clade comprising multiple major eukaryotic lineages.	Inconclusive
OG5_139279	Prokaryota	Opisthokonta	iHGT	There is not evidence of new homologues in new major clades	iHGT
OG5_139328	Prokaryota	Opisthokonta	iHGT	There is not evidence of new homologues in new major clades	iHGT
OG5_142765	Prokaryota	Opisthokonta	iHGT	There is not evidence of new homologues in new major clades	iHGT
OG5_147640	Prokaryota	Opisthokonta	Limited_donor_evidence	There is a notably low representation of homologs from the putative donor lineage.	Inconclusive
OG5_140261	Prokaryota	Excavata	multiple_MC	The query sequence groups within a well-supported monophyletic clade comprising multiple major eukaryotic lineages.	Inconclusive
OG5_144238	Prokaryota	Opisthokonta	Limited_donor_evidence	There is a notably low representation of homologs from the putative donor lineage.	Inconclusive
OG5_149602	Prokaryota	Opisthokonta	iHGT	There is not evidence of new homologues in new major clades	iHGT
OG5_149818	Prokaryota	Opisthokonta	Patchy_phylogeny	Additional MC sequences are distributed across separate, distantly related clades rather than clustering with the query in a single monophyletic group.	Inconclusive
OG5_155248	Prokaryota	Opisthokonta	Limited_donor_evidence	There is a notably low representation of homologs from the putative donor lineage.	Inconclusive
OG5_159726	Prokaryota	Opisthokonta	iHGT	There is not evidence of new homologues in new major clades	iHGT
OG5_137481	Prokaryota	Opisthokonta	iHGT	There is not evidence of new homologues in new major clades	iHGT
OG5_138338	Prokaryota	Opisthokonta	Limited_donor_evidence	There is a notably low representation of homologs from the putative donor lineage.	Inconclusive
OG5_127635	Prokaryota	Opisthokonta	Limited_donor_evidence	There is a notably low representation of homologs from the putative donor lineage.	Inconclusive
OG5_130030	Prokaryota	Opisthokonta	Limited_donor_evidence	There is a notably low representation of homologs from the putative donor lineage.	Inconclusive
OG5_130067	Prokaryota	Excavata	multiple_MC	The query sequence groups within a well-supported monophyletic clade comprising multiple major eukaryotic lineages.	Inconclusive
OG5_130469	Prokaryota	Opisthokonta	Limited_donor_evidence	There is a notably low representation of homologs from the putative donor lineage.	Inconclusive
OG5_131043	Prokaryota	Opisthokonta	iHGT	There is not evidence of new homologues in new major clades	iHGT
OG5_131262	Prokaryota	Opisthokonta	Limited_donor_evidence	There is a notably low representation of homologs from the putative donor lineage.	Inconclusive
OG5_131336	Prokaryota	Opisthokonta	Limited_donor_evidence	There is a notably low representation of homologs from the putative donor lineage.	Inconclusive
OG5_131754	Prokaryota	Opisthokonta	multiple_MC	The query sequence groups within a well-supported monophyletic clade comprising multiple major eukaryotic lineages.	Inconclusive
OG5_131966	Prokaryota	Opisthokonta	Patchy_phylogeny	Additional MC sequences are distributed across separate, distantly related clades rather than clustering with the query in a single monophyletic group.	Inconclusive
OG5_132149	Prokaryota	Opisthokonta	iHGT	There is not evidence of new homologues in new major clades	iHGT
OG5_132150	Prokaryota	Archaeplastide	Patchy_phylogeny	Additional MC sequences are distributed across separate, distantly related clades rather than clustering with the query in a single monophyletic group.	Inconclusive
OG5_132156	Prokaryota	Opisthokonta	Limited_donor_evidence	There is a notably low representation of homologs from the putative donor lineage.	Inconclusive
OG5_132382	Prokaryota	Opisthokonta	Limited_donor_evidence	There is a notably low representation of homologs from the putative donor lineage.	Inconclusive
OG5_132746	Prokaryota	Opisthokonta	iHGT	There is not evidence of new homologues in new major clades	iHGT
OG5_133095	Prokaryota	Opisthokonta	Limited_donor_evidence	There is a notably low representation of homologs from the putative donor lineage.	Inconclusive
OG5_133121	Prokaryota	Sar	Patchy_phylogeny	Additional MC sequences are distributed across separate, distantly related clades rather than clustering with the query in a single monophyletic group.	Inconclusive
OG5_133244	Prokaryota	Opisthokonta	iHGT	There is not evidence of new homologues in new major clades	iHGT
OG5_133349	Prokaryota	Opisthokonta	iHGT	There is not evidence of new homologues in new major clades	iHGT
OG5_133973	Prokaryota	Opisthokonta	iHGT	There is not evidence of new homologues in new major clades	iHGT
OG5_133998	Prokaryota	Opisthokonta	iHGT	There is not evidence of new homologues in new major clades	iHGT
OG5_134004	Prokaryota	Opisthokonta	iHGT	There is not evidence of new homologues in new major clades	iHGT
OG5_134073	Prokaryota	Opisthokonta	Limited_donor_evidence	There is a notably low representation of homologs from the putative donor lineage.	Inconclusive
OG5_134703	Prokaryota	Opisthokonta	Limited_donor_evidence	There is a notably low representation of homologs from the putative donor lineage.	Inconclusive
OG5_134808	Prokaryota	Opisthokonta	Limited_donor_evidence	There is a notably low representation of homologs from the putative donor lineage.	Inconclusive
OG5_134933	Prokaryota	Opisthokonta	iHGT	There is not evidence of new homologues in new major clades	iHGT
OG5_135109	Prokaryota	Opisthokonta	iHGT	There is not evidence of new homologues in new major clades	iHGT
OG5_135671	Prokaryota	Opisthokonta	iHGT	There is not evidence of new homologues in new major clades	iHGT
OG5_135861	Prokaryota	Opisthokonta	iHGT	There is not evidence of new homologues in new major clades	iHGT
OG5_136108	Prokaryota	Opisthokonta	iHGT	There is not evidence of new homologues in new major clades	iHGT
OG5_137350	Prokaryota	Opisthokonta	Limited_donor_evidence	There is a notably low representation of homologs from the putative donor lineage.	Inconclusive
OG5_137844	Prokaryota	Opisthokonta	iHGT	There is not evidence of new homologues in new major clades	iHGT
OG5_137942	Prokaryota	Opisthokonta	iHGT	There is not evidence of new homologues in new major clades	iHGT
OG5_137943	Prokaryota	Opisthokonta	iHGT	There is not evidence of new homologues in new major clades	iHGT
OG5_138433	Prokaryota	Opisthokonta	Limited_donor_evidence	There is a notably low representation of homologs from the putative donor lineage.	Inconclusive
OG5_138479	Prokaryota	Opisthokonta	iHGT	There is not evidence of new homologues in new major clades	iHGT
OG5_138565	Prokaryota	Opisthokonta	iHGT	There is not evidence of new homologues in new major clades	iHGT
OG5_139285	Prokaryota	Opisthokonta	iHGT	There is not evidence of new homologues in new major clades	iHGT
OG5_139355	Prokaryota	Opisthokonta	No_prokaryotic_homologues	No homologs are detected outside the recipient eukaryotic major clade.	Inconclusive
OG5_139377	Prokaryota	Opisthokonta	Limited_donor_evidence	There is a notably low representation of homologs from the putative donor lineage.	Inconclusive
OG5_140062	Prokaryota	Opisthokonta	Limited_donor_evidence	There is a notably low representation of homologs from the putative donor lineage.	Inconclusive
OG5_140232	Prokaryota	Opisthokonta	iHGT	There is not evidence of new homologues in new major clades	iHGT
OG5_140256	Prokaryota	Opisthokonta	Patchy_phylogeny	Additional MC sequences are distributed across separate, distantly related clades rather than clustering with the query in a single monophyletic group.	Inconclusive
OG5_140299	Prokaryota	Opisthokonta	iHGT	There is not evidence of new homologues in new major clades	iHGT
OG5_140387	Prokaryota	Opisthokonta	iHGT	There is not evidence of new homologues in new major clades	iHGT
OG5_141116	Prokaryota	Opisthokonta	Patchy_phylogeny	Additional MC sequences are distributed across separate, distantly related clades rather than clustering with the query in a single monophyletic group.	Inconclusive
OG5_141345	Prokaryota	Opisthokonta	Limited_donor_evidence	There is a notably low representation of homologs from the putative donor lineage.	Inconclusive
OG5_141371	Prokaryota	Opisthokonta	multiple_MC	The query sequence groups within a well-supported monophyletic clade comprising multiple major eukaryotic lineages.	Inconclusive
OG5_141387	Prokaryota	Opisthokonta	iHGT	There is not evidence of new homologues in new major clades	iHGT
OG5_141446	Prokaryota	Opisthokonta	iHGT	There is not evidence of new homologues in new major clades	iHGT
OG5_141709	Prokaryota	Opisthokonta	Limited_donor_evidence	There is a notably low representation of homologs from the putative donor lineage.	Inconclusive
OG5_142688	Prokaryota	Opisthokonta	Patchy_phylogeny	Additional MC sequences are distributed across separate, distantly related clades rather than clustering with the query in a single monophyletic group.	Inconclusive
OG5_142783	Prokaryota	Opisthokonta	iHGT	There is not evidence of new homologues in new major clades	iHGT
OG5_142805	Prokaryota	Opisthokonta	Limited_donor_evidence	There is a notably low representation of homologs from the putative donor lineage.	Inconclusive
OG5_144400	Prokaryota	Archaeplastide	iHGT	There is not evidence of new homologues in new major clades	iHGT
OG5_144513	Prokaryota	Opisthokonta	multiple_MC	The query sequence groups within a well-supported monophyletic clade comprising multiple major eukaryotic lineages.	Inconclusive
OG5_144546	Prokaryota	Excavata	multiple_MC	The query sequence groups within a well-supported monophyletic clade comprising multiple major eukaryotic lineages.	Inconclusive
OG5_144651	Prokaryota	Opisthokonta	No_prokaryotic_homologues	No homologs are detected outside the recipient eukaryotic major clade.	Inconclusive
OG5_146297	Prokaryota	Opisthokonta	Limited_donor_evidence	There is a notably low representation of homologs from the putative donor lineage.	Inconclusive
OG5_146549	Prokaryota	Opisthokonta	iHGT	There is not evidence of new homologues in new major clades	iHGT
OG5_146742	Prokaryota	Opisthokonta	Patchy_phylogeny	Additional MC sequences are distributed across separate, distantly related clades rather than clustering with the query in a single monophyletic group.	Inconclusive
OG5_146856	Prokaryota	Opisthokonta	multiple_MC	The query sequence groups within a well-supported monophyletic clade comprising multiple major eukaryotic lineages.	Inconclusive
OG5_149285	Prokaryota	Opisthokonta	Limited_donor_evidence	There is a notably low representation of homologs from the putative donor lineage.	Inconclusive
OG5_149436	Prokaryota	Opisthokonta	Limited_donor_evidence	There is a notably low representation of homologs from the putative donor lineage.	Inconclusive
OG5_149583	Prokaryota	Opisthokonta	Limited_donor_evidence	There is a notably low representation of homologs from the putative donor lineage.	Inconclusive
OG5_149642	Prokaryota	Opisthokonta	iHGT	There is not evidence of new homologues in new major clades	iHGT
OG5_149991	Prokaryota	Opisthokonta	Limited_donor_evidence	There is a notably low representation of homologs from the putative donor lineage.	Inconclusive
OG5_150699	Prokaryota	Opisthokonta	No_prokaryotic_homologues	No homologs are detected outside the recipient eukaryotic major clade.	Inconclusive
OG5_152217	Prokaryota	Opisthokonta	iHGT	There is not evidence of new homologues in new major clades	iHGT
OG5_152681	Prokaryota	Opisthokonta	multiple_MC	The query sequence groups within a well-supported monophyletic clade comprising multiple major eukaryotic lineages.	Inconclusive
OG5_152849	Prokaryota	Opisthokonta	Patchy_phylogeny	Additional MC sequences are distributed across separate, distantly related clades rather than clustering with the query in a single monophyletic group.	Inconclusive
OG5_153492	Prokaryota	Opisthokonta	iHGT	There is not evidence of new homologues in new major clades	iHGT
OG5_155310	Prokaryota	Opisthokonta	Limited_donor_evidence	There is a notably low representation of homologs from the putative donor lineage.	Inconclusive
OG5_155629	Prokaryota	Opisthokonta	iHGT	There is not evidence of new homologues in new major clades	iHGT
OG5_155671	Prokaryota	Opisthokonta	Patchy_phylogeny	Additional MC sequences are distributed across separate, distantly related clades rather than clustering with the query in a single monophyletic group.	Inconclusive
OG5_155742	Prokaryota	Opisthokonta	Limited_donor_evidence	There is a notably low representation of homologs from the putative donor lineage.	Inconclusive
OG5_155746	Prokaryota	Opisthokonta	Patchy_phylogeny	Additional MC sequences are distributed across separate, distantly related clades rather than clustering with the query in a single monophyletic group.	Inconclusive
OG5_156991	Prokaryota	Opisthokonta	iHGT	There is not evidence of new homologues in new major clades	iHGT
OG5_159394	Prokaryota	Opisthokonta	Limited_donor_evidence	There is a notably low representation of homologs from the putative donor lineage.	Inconclusive
OG5_159830	Prokaryota	Opisthokonta	iHGT	There is not evidence of new homologues in new major clades	iHGT
OG5_163064	Prokaryota	Opisthokonta	Limited_donor_evidence	There is a notably low representation of homologs from the putative donor lineage.	Inconclusive
OG5_165431	Prokaryota	Opisthokonta	iHGT	There is not evidence of new homologues in new major clades	iHGT
OG5_176474	Prokaryota	Opisthokonta	Limited_donor_evidence	There is a notably low representation of homologs from the putative donor lineage.	Inconclusive
OG5_176971	Prokaryota	Opisthokonta	iHGT	There is not evidence of new homologues in new major clades	iHGT
OG5_152204	Prokaryota	Opisthokonta	iHGT	There is not evidence of new homologues in new major clades	iHGT
OG5_138567	Prokaryota	Opisthokonta	No_prokaryotic_homologues	No homologs are detected outside the recipient eukaryotic major clade.	Inconclusive
OG5_131026	Prokaryota	Opisthokonta	No_prokaryotic_homologues	No homologs are detected outside the recipient eukaryotic major clade.	Inconclusive
OG5_135997	Prokaryota	Opisthokonta	No_prokaryotic_homologues	No homologs are detected outside the recipient eukaryotic major clade.	Inconclusive
OG5_128593	Prokaryota	Opisthokonta	Limited_donor_evidence	There is a notably low representation of homologs from the putative donor lineage.	Inconclusive
OG5_128913	Prokaryota	Opisthokonta	Patchy_phylogeny	Additional MC sequences are distributed across separate, distantly related clades rather than clustering with the query in a single monophyletic group.	Inconclusive
OG5_131199	Prokaryota	Opisthokonta	iHGT	There is not evidence of new homologues in new major clades	iHGT
OG5_131674	Prokaryota	Opisthokonta	iHGT	There is not evidence of new homologues in new major clades	iHGT
OG5_136807	Prokaryota	Opisthokonta	No_prokaryotic_homologues	No homologs are detected outside the recipient eukaryotic major clade.	Inconclusive
OG5_137296	Prokaryota	Opisthokonta	No_prokaryotic_homologues	No homologs are detected outside the recipient eukaryotic major clade.	Inconclusive
OG5_138693	Prokaryota	Opisthokonta	Limited_donor_evidence	There is a notably low representation of homologs from the putative donor lineage.	Inconclusive
OG5_139064	Prokaryota	Opisthokonta	iHGT	There is not evidence of new homologues in new major clades	iHGT
OG5_144381	Prokaryota	Opisthokonta	No_prokaryotic_homologues	No homologs are detected outside the recipient eukaryotic major clade.	Inconclusive
OG5_144465	Prokaryota	Opisthokonta	Limited_donor_evidence	There is a notably low representation of homologs from the putative donor lineage.	Inconclusive
OG5_146700	Prokaryota	Opisthokonta	No_prokaryotic_homologues	No homologs are detected outside the recipient eukaryotic major clade.	Inconclusive
OG5_149580	Prokaryota	Opisthokonta	Limited_donor_evidence	There is a notably low representation of homologs from the putative donor lineage.	Inconclusive
OG5_159761	Prokaryota	Opisthokonta	iHGT	There is not evidence of new homologues in new major clades	iHGT
OG5_137307	Prokaryota	Opisthokonta	iHGT	There is not evidence of new homologues in new major clades	iHGT
OG5_139533	Prokaryota	Archaeplastide	Limited_donor_evidence	There is a notably low representation of homologs from the putative donor lineage.	Inconclusive
OG5_156204	Prokaryota	Archaeplastide	iHGT	There is not evidence of new homologues in new major clades	iHGT
OG5_131873	Prokaryota	Archaeplastide	Limited_donor_evidence	There is a notably low representation of homologs from the putative donor lineage.	Inconclusive
OG5_152385	Prokaryota	Archaeplastide	iHGT	There is not evidence of new homologues in new major clades	iHGT
OG5_160488	Prokaryota	Archaeplastide	iHGT	There is not evidence of new homologues in new major clades	iHGT
OG5_169867	Prokaryota	Archaeplastide	iHGT	There is not evidence of new homologues in new major clades	iHGT
OG5_168760	Prokaryota	Archaeplastide	No_prokaryotic_homologues	No homologs are detected outside the recipient eukaryotic major clade.	Inconclusive
OG5_137547	Prokaryota	Archaeplastide	Limited_donor_evidence	There is a notably low representation of homologs from the putative donor lineage.	Inconclusive
OG5_160425	Prokaryota	Archaeplastide	Limited_donor_evidence	There is a notably low representation of homologs from the putative donor lineage.	Inconclusive
OG5_132146	Prokaryota	Archaeplastide	iHGT	There is not evidence of new homologues in new major clades	iHGT
OG5_147229	Prokaryota	Archaeplastide	iHGT	There is not evidence of new homologues in new major clades	iHGT
OG5_129982	Prokaryota	Archaeplastide	iHGT	There is not evidence of new homologues in new major clades	iHGT
OG5_144431	Prokaryota	Archaeplastide	Limited_donor_evidence	There is a notably low representation of homologs from the putative donor lineage.	Inconclusive
OG5_163659	Prokaryota	Archaeplastide	Limited_donor_evidence	There is a notably low representation of homologs from the putative donor lineage.	Inconclusive
OG5_131344	Prokaryota	Archaeplastide	iHGT	There is not evidence of new homologues in new major clades	iHGT
OG5_139531	Prokaryota	Archaeplastide	iHGT	There is not evidence of new homologues in new major clades	iHGT
OG5_149797	Prokaryota	Archaeplastide	Limited_donor_evidence	There is a notably low representation of homologs from the putative donor lineage.	Inconclusive
OG5_171013	Prokaryota	Archaeplastide	Limited_donor_evidence	There is a notably low representation of homologs from the putative donor lineage.	Inconclusive
OG5_135374	Prokaryota	Archaeplastide	multiple_MC	The query sequence groups within a well-supported monophyletic clade comprising multiple major eukaryotic lineages.	Inconclusive
OG5_134571	Prokaryota	Archaeplastide	iHGT	There is not evidence of new homologues in new major clades	iHGT
OG5_147113	Prokaryota	Archaeplastide	iHGT	There is not evidence of new homologues in new major clades	iHGT
OG5_153241	Prokaryota	Archaeplastide	Limited_donor_evidence	There is a notably low representation of homologs from the putative donor lineage.	Inconclusive
OG5_156559	Prokaryota	Archaeplastide	iHGT	There is not evidence of new homologues in new major clades	iHGT
OG5_160163	Prokaryota	Archaeplastide	iHGT	There is not evidence of new homologues in new major clades	iHGT
OG5_128582	Prokaryota	Archaeplastide	multiple_MC	The query sequence groups within a well-supported monophyletic clade comprising multiple major eukaryotic lineages.	Inconclusive
OG5_147212	Prokaryota	Archaeplastide	Limited_donor_evidence	There is a notably low representation of homologs from the putative donor lineage.	Inconclusive
OG5_150096	Prokaryota	Archaeplastide	Limited_donor_evidence	There is a notably low representation of homologs from the putative donor lineage.	Inconclusive
OG5_150399	Prokaryota	Archaeplastide	Limited_donor_evidence	There is a notably low representation of homologs from the putative donor lineage.	Inconclusive
OG5_156486	Prokaryota	Archaeplastide	iHGT	There is not evidence of new homologues in new major clades	iHGT
OG5_131885	Prokaryota	Archaeplastide	iHGT	There is not evidence of new homologues in new major clades	iHGT
OG5_129975	Prokaryota	Archaeplastide	putative EGT	The query is clustered in a monophyletic clade with Cyanobacteria	putative EGT
OG5_130126	Prokaryota	Archaeplastide	Limited_donor_evidence	There is a notably low representation of homologs from the putative donor lineage.	Inconclusive
OG5_130231	Prokaryota	Archaeplastide	putative EGT	The query is clustered in a monophyletic clade with Cyanobacteria	putative EGT
OG5_131515	Prokaryota	Archaeplastide	putative EGT	The query is clustered in a monophyletic clade with Cyanobacteria	putative EGT
OG5_131675	Prokaryota	Archaeplastide	putative EGT	The query is clustered in a monophyletic clade with Cyanobacteria	putative EGT
OG5_131740	Prokaryota	Archaeplastide	putative EGT	The query is clustered in a monophyletic clade with Cyanobacteria	putative EGT
OG5_131894	Prokaryota	Archaeplastide	putative EGT	The query is clustered in a monophyletic clade with Cyanobacteria	putative EGT
OG5_131993	Prokaryota	Archaeplastide	putative EGT	The query is clustered in a monophyletic clade with Cyanobacteria	putative EGT
OG5_132565	Prokaryota	Archaeplastide	putative EGT	The query is clustered in a monophyletic clade with Cyanobacteria	putative EGT
OG5_132920	Prokaryota	Archaeplastide	putative EGT	The query is clustered in a monophyletic clade with Cyanobacteria	putative EGT
OG5_136213	Prokaryota	Archaeplastide	putative EGT	The query is clustered in a monophyletic clade with Cyanobacteria	putative EGT
OG5_137068	Prokaryota	Archaeplastide	putative EGT	The query is clustered in a monophyletic clade with Cyanobacteria	putative EGT
OG5_137456	Prokaryota	Archaeplastide	putative EGT	The query is clustered in a monophyletic clade with Cyanobacteria	putative EGT
OG5_140466	Prokaryota	Archaeplastide	putative EGT	The query is clustered in a monophyletic clade with Cyanobacteria	putative EGT
OG5_141283	Prokaryota	Archaeplastide	putative EGT	The query is clustered in a monophyletic clade with Cyanobacteria	putative EGT
OG5_144897	Prokaryota	Archaeplastide	putative EGT	The query is clustered in a monophyletic clade with Cyanobacteria	putative EGT
OG5_144900	Prokaryota	Archaeplastide	putative EGT	The query is clustered in a monophyletic clade with Cyanobacteria	putative EGT
OG5_144998	Prokaryota	Archaeplastide	putative EGT	The query is clustered in a monophyletic clade with Cyanobacteria	putative EGT
OG5_147136	Prokaryota	Archaeplastide	putative EGT	The query is clustered in a monophyletic clade with Cyanobacteria	putative EGT
OG5_152555	Prokaryota	Archaeplastide	putative EGT	The query is clustered in a monophyletic clade with Cyanobacteria	putative EGT
OG5_153251	Prokaryota	Archaeplastide	putative EGT	The query is clustered in a monophyletic clade with Cyanobacteria	putative EGT
OG5_153304	Prokaryota	Archaeplastide	putative EGT	The query is clustered in a monophyletic clade with Cyanobacteria	putative EGT
OG5_153406	Prokaryota	Archaeplastide	putative EGT	The query is clustered in a monophyletic clade with Cyanobacteria	putative EGT
OG5_154999	Prokaryota	Archaeplastide	putative EGT	The query is clustered in a monophyletic clade with Cyanobacteria	putative EGT
OG5_161978	Prokaryota	Archaeplastide	No_prokaryotic_homologues	No homologs are detected outside the recipient eukaryotic major clade.	Inconclusive
OG5_164340	Prokaryota	Archaeplastide	putative EGT	The query is clustered in a monophyletic clade with Cyanobacteria	putative EGT
OG5_164435	Prokaryota	Archaeplastide	putative EGT	The query is clustered in a monophyletic clade with Cyanobacteria	putative EGT
OG5_164496	Prokaryota	Archaeplastide	putative EGT	The query is clustered in a monophyletic clade with Cyanobacteria	putative EGT
OG5_164717	Prokaryota	Archaeplastide	putative EGT	The query is clustered in a monophyletic clade with Cyanobacteria	putative EGT
OG5_170113	Prokaryota	Archaeplastide	putative EGT	The query is clustered in a monophyletic clade with Cyanobacteria	putative EGT
OG5_172581	Prokaryota	Archaeplastide	putative EGT	The query is clustered in a monophyletic clade with Cyanobacteria	putative EGT
OG5_197066	Prokaryota	Archaeplastide	putative EGT	The query is clustered in a monophyletic clade with Cyanobacteria	putative EGT
OG5_130032	Prokaryota	Archaeplastide	iHGT	There is not evidence of new homologues in new major clades	iHGT
OG5_130643	Prokaryota	Archaeplastide	Limited_donor_evidence	There is a notably low representation of homologs from the putative donor lineage.	Inconclusive
OG5_130711	Prokaryota	Archaeplastide	Limited_donor_evidence	There is a notably low representation of homologs from the putative donor lineage.	Inconclusive
OG5_131049	Prokaryota	Archaeplastide	iHGT	There is not evidence of new homologues in new major clades	iHGT
OG5_131597	Prokaryota	Archaeplastide	iHGT	There is not evidence of new homologues in new major clades	iHGT
OG5_131696	Prokaryota	Archaeplastide	No_prokaryotic_homologues	No homologs are detected outside the recipient eukaryotic major clade.	Inconclusive
OG5_131749	Prokaryota	Archaeplastide	Limited_donor_evidence	There is a notably low representation of homologs from the putative donor lineage.	Inconclusive
OG5_132024	Prokaryota	Archaeplastide	Limited_donor_evidence	There is a notably low representation of homologs from the putative donor lineage.	Inconclusive
OG5_132080	Prokaryota	Archaeplastide	iHGT	There is not evidence of new homologues in new major clades	iHGT
OG5_132442	Prokaryota	Archaeplastide	Patchy_phylogeny	Additional MC sequences are distributed across separate, distantly related clades rather than clustering with the query in a single monophyletic group.	Inconclusive
OG5_132578	Prokaryota	Archaeplastide	Patchy_phylogeny	Additional MC sequences are distributed across separate, distantly related clades rather than clustering with the query in a single monophyletic group.	Inconclusive
OG5_132925	Prokaryota	Archaeplastide	Limited_donor_evidence	There is a notably low representation of homologs from the putative donor lineage.	Inconclusive
OG5_134491	Prokaryota	Archaeplastide	iHGT	There is not evidence of new homologues in new major clades	iHGT
OG5_134566	Prokaryota	Archaeplastide	Limited_donor_evidence	There is a notably low representation of homologs from the putative donor lineage.	Inconclusive
OG5_135385	Prokaryota	Archaeplastide	Limited_donor_evidence	There is a notably low representation of homologs from the putative donor lineage.	Inconclusive
OG5_136083	Prokaryota	Archaeplastide	Limited_donor_evidence	There is a notably low representation of homologs from the putative donor lineage.	Inconclusive
OG5_136229	Prokaryota	Archaeplastide	Patchy_phylogeny	Additional MC sequences are distributed across separate, distantly related clades rather than clustering with the query in a single monophyletic group.	Inconclusive
OG5_136476	Prokaryota	Archaeplastide	iHGT	There is not evidence of new homologues in new major clades	iHGT
OG5_136946	Prokaryota	Archaeplastide	iHGT	There is not evidence of new homologues in new major clades	iHGT
OG5_137382	Prokaryota	Archaeplastide	iHGT	There is not evidence of new homologues in new major clades	iHGT
OG5_137563	Prokaryota	Archaeplastide	multiple_MC	The query sequence groups within a well-supported monophyletic clade comprising multiple major eukaryotic lineages.	Inconclusive
OG5_138075	Prokaryota	Archaeplastide	iHGT	There is not evidence of new homologues in new major clades	iHGT
OG5_140199	Prokaryota	Archaeplastide	Limited_donor_evidence	There is a notably low representation of homologs from the putative donor lineage.	Inconclusive
OG5_141275	Prokaryota	Archaeplastide	iHGT	There is not evidence of new homologues in new major clades	iHGT
OG5_141293	Prokaryota	Archaeplastide	Limited_donor_evidence	There is a notably low representation of homologs from the putative donor lineage.	Inconclusive
OG5_141558	Prokaryota	Archaeplastide	iHGT	There is not evidence of new homologues in new major clades	iHGT
OG5_141641	Prokaryota	Archaeplastide	Limited_donor_evidence	There is a notably low representation of homologs from the putative donor lineage.	Inconclusive
OG5_141642	Prokaryota	Archaeplastide	Limited_donor_evidence	There is a notably low representation of homologs from the putative donor lineage.	Inconclusive
OG5_142333	Prokaryota	Archaeplastide	iHGT	There is not evidence of new homologues in new major clades	iHGT
OG5_142597	Prokaryota	Archaeplastide	iHGT	There is not evidence of new homologues in new major clades	iHGT
OG5_142647	Prokaryota	Archaeplastide	iHGT	There is not evidence of new homologues in new major clades	iHGT
OG5_144421	Prokaryota	Archaeplastide	iHGT	There is not evidence of new homologues in new major clades	iHGT
OG5_144434	Prokaryota	Archaeplastide	No_prokaryotic_homologues	No homologs are detected outside the recipient eukaryotic major clade.	Inconclusive
OG5_144960	Prokaryota	Archaeplastide	iHGT	There is not evidence of new homologues in new major clades	iHGT
OG5_147141	Prokaryota	Archaeplastide	Limited_donor_evidence	There is a notably low representation of homologs from the putative donor lineage.	Inconclusive
OG5_147249	Prokaryota	Archaeplastide	Limited_donor_evidence	There is a notably low representation of homologs from the putative donor lineage.	Inconclusive
OG5_147321	Prokaryota	Archaeplastide	No_prokaryotic_homologues	No homologs are detected outside the recipient eukaryotic major clade.	Inconclusive
OG5_147354	Prokaryota	Archaeplastide	iHGT	There is not evidence of new homologues in new major clades	iHGT
OG5_149793	Prokaryota	Archaeplastide	Patchy_phylogeny	Additional MC sequences are distributed across separate, distantly related clades rather than clustering with the query in a single monophyletic group.	Inconclusive
OG5_150337	Prokaryota	Archaeplastide	iHGT	There is not evidence of new homologues in new major clades	iHGT
OG5_150398	Prokaryota	Archaeplastide	iHGT	There is not evidence of new homologues in new major clades	iHGT
OG5_152561	Prokaryota	Archaeplastide	iHGT	There is not evidence of new homologues in new major clades	iHGT
OG5_152612	Prokaryota	Archaeplastide	No_prokaryotic_homologues	No homologs are detected outside the recipient eukaryotic major clade.	Inconclusive
OG5_152613	Prokaryota	Archaeplastide	iHGT	There is not evidence of new homologues in new major clades	iHGT
OG5_155952	Prokaryota	Archaeplastide	Limited_donor_evidence	There is a notably low representation of homologs from the putative donor lineage.	Inconclusive
OG5_156555	Prokaryota	Archaeplastide	Limited_donor_evidence	There is a notably low representation of homologs from the putative donor lineage.	Inconclusive
OG5_156764	Prokaryota	Archaeplastide	iHGT	There is not evidence of new homologues in new major clades	iHGT
OG5_159716	Prokaryota	Archaeplastide	iHGT	There is not evidence of new homologues in new major clades	iHGT
OG5_159898	Prokaryota	Archaeplastide	Limited_donor_evidence	There is a notably low representation of homologs from the putative donor lineage.	Inconclusive
OG5_161370	Prokaryota	Archaeplastide	iHGT	There is not evidence of new homologues in new major clades	iHGT
OG5_161533	Prokaryota	Archaeplastide	Limited_donor_evidence	There is a notably low representation of homologs from the putative donor lineage.	Inconclusive
OG5_163173	Prokaryota	Archaeplastide	No_prokaryotic_homologues	No homologs are detected outside the recipient eukaryotic major clade.	Inconclusive
OG5_163175	Prokaryota	Archaeplastide	iHGT	There is not evidence of new homologues in new major clades	iHGT
OG5_163665	Prokaryota	Archaeplastide	Limited_donor_evidence	There is a notably low representation of homologs from the putative donor lineage.	Inconclusive
OG5_163932	Prokaryota	Archaeplastide	iHGT	There is not evidence of new homologues in new major clades	iHGT
OG5_164059	Prokaryota	Archaeplastide	Limited_donor_evidence	There is a notably low representation of homologs from the putative donor lineage.	Inconclusive
OG5_164368	Prokaryota	Archaeplastide	Limited_donor_evidence	There is a notably low representation of homologs from the putative donor lineage.	Inconclusive
OG5_164648	Prokaryota	Archaeplastide	multiple_MC	The query sequence groups within a well-supported monophyletic clade comprising multiple major eukaryotic lineages.	Inconclusive
OG5_164913	Prokaryota	Archaeplastide	iHGT	There is not evidence of new homologues in new major clades	iHGT
OG5_194707	Prokaryota	Archaeplastide	multiple_MC	The query sequence groups within a well-supported monophyletic clade comprising multiple major eukaryotic lineages.	Inconclusive
OG5_243918	Prokaryota	Archaeplastide	Patchy_phylogeny	Additional MC sequences are distributed across separate, distantly related clades rather than clustering with the query in a single monophyletic group.	Inconclusive
OG5_130961	Prokaryota	Archaeplastide	putative EGT	The query is clustered in a monophyletic clade with Cyanobacteria	putative EGT
OG5_137342	Prokaryota	Archaeplastide	iHGT	There is not evidence of new homologues in new major clades	iHGT
OG5_131267	Prokaryota	Archaeplastide	putative EGT	The query is clustered in a monophyletic clade with Cyanobacteria	putative EGT
OG5_140373	Prokaryota	Archaeplastide	putative EGT	The query is clustered in a monophyletic clade with Cyanobacteria	putative EGT
OG5_150377	Prokaryota	Archaeplastide	iHGT	There is not evidence of new homologues in new major clades	iHGT
OG5_153239	Prokaryota	Archaeplastide	Limited_donor_evidence	There is a notably low representation of homologs from the putative donor lineage.	Inconclusive
OG5_156667	Prokaryota	Archaeplastide	Limited_donor_evidence	There is a notably low representation of homologs from the putative donor lineage.	Inconclusive
OG5_127485	Prokaryota	Archaeplastide	putative EGT	The query is clustered in a monophyletic clade with Cyanobacteria	putative EGT
OG5_163207	Prokaryota	Archaeplastide	iHGT	There is not evidence of new homologues in new major clades	iHGT
OG5_142830	Prokaryota	Archaeplastide	No_prokaryotic_homologues	No homologs are detected outside the recipient eukaryotic major clade.	Inconclusive
OG5_137861	Prokaryota	Archaeplastide	putative EGT	The query is clustered in a monophyletic clade with Cyanobacteria	putative EGT
OG5_138781	Prokaryota	Archaeplastide	putative EGT	The query is clustered in a monophyletic clade with Cyanobacteria	putative EGT
OG5_139567	Prokaryota	Archaeplastide	putative EGT	The query is clustered in a monophyletic clade with Cyanobacteria	putative EGT
OG5_142677	Prokaryota	Archaeplastide	putative EGT	The query is clustered in a monophyletic clade with Cyanobacteria	putative EGT
OG5_145000	Prokaryota	Archaeplastide	putative EGT	The query is clustered in a monophyletic clade with Cyanobacteria	putative EGT
OG5_147184	Prokaryota	Archaeplastide	putative EGT	The query is clustered in a monophyletic clade with Cyanobacteria	putative EGT
OG5_150286	Prokaryota	Archaeplastide	putative EGT	The query is clustered in a monophyletic clade with Cyanobacteria	putative EGT
OG5_156566	Prokaryota	Archaeplastide	putative EGT	The query is clustered in a monophyletic clade with Cyanobacteria	putative EGT
OG5_172374	Prokaryota	Archaeplastide	No_prokaryotic_homologues	No homologs are detected outside the recipient eukaryotic major clade.	Inconclusive
OG5_135984	Prokaryota	Archaeplastide	iHGT	There is not evidence of new homologues in new major clades	iHGT
OG5_136060	Prokaryota	Archaeplastide	iHGT	There is not evidence of new homologues in new major clades	iHGT
OG5_137357	Prokaryota	Archaeplastide	Limited_donor_evidence	There is a notably low representation of homologs from the putative donor lineage.	Inconclusive
OG5_152759	Prokaryota	Sar	iHGT	There is not evidence of new homologues in new major clades	iHGT
OG5_144423	Prokaryota	Sar	Limited_donor_evidence	There is a notably low representation of homologs from the putative donor lineage.	Inconclusive
OG5_150506	Prokaryota	Sar	multiple_MC	The query sequence groups within a well-supported monophyletic clade comprising multiple major eukaryotic lineages.	Inconclusive
OG5_133885	Prokaryota	Archaeplastide	iHGT	There is not evidence of new homologues in new major clades	iHGT
OG5_172047	Prokaryota	Sar	No_prokaryotic_homologues	No homologs are detected outside the recipient eukaryotic major clade.	Inconclusive
OG5_149454	Prokaryota	Sar	iHGT	There is not evidence of new homologues in new major clades	iHGT
OG5_135391	Prokaryota	Sar	multiple_MC	The query sequence groups within a well-supported monophyletic clade comprising multiple major eukaryotic lineages.	Inconclusive
OG5_139321	Prokaryota	Opisthokonta	Patchy_phylogeny	Additional MC sequences are distributed across separate, distantly related clades rather than clustering with the query in a single monophyletic group.	Inconclusive
OG5_139441	Prokaryota	Sar	iHGT	There is not evidence of new homologues in new major clades	iHGT
OG5_144441	Prokaryota	Sar	Limited_donor_evidence	There is a notably low representation of homologs from the putative donor lineage.	Inconclusive
OG5_133517	Prokaryota	Sar	iHGT	There is not evidence of new homologues in new major clades	iHGT
OG5_153432	Prokaryota	Sar	No_prokaryotic_homologues	No homologs are detected outside the recipient eukaryotic major clade.	Inconclusive
OG5_135105	Prokaryota	Sar	Patchy_phylogeny	Additional MC sequences are distributed across separate, distantly related clades rather than clustering with the query in a single monophyletic group.	Inconclusive
OG5_136076	Prokaryota	Sar	iHGT	There is not evidence of new homologues in new major clades	iHGT
OG5_137913	Prokaryota	Sar	Limited_donor_evidence	There is a notably low representation of homologs from the putative donor lineage.	Inconclusive
OG5_137989	Prokaryota	Sar	iHGT	There is not evidence of new homologues in new major clades	iHGT
OG5_138109	Prokaryota	Sar	multiple_MC	The query sequence groups within a well-supported monophyletic clade comprising multiple major eukaryotic lineages.	Inconclusive
OG5_138778	Prokaryota	Sar	iHGT	There is not evidence of new homologues in new major clades	iHGT
OG5_146654	Prokaryota	Sar	No_prokaryotic_homologues	No homologs are detected outside the recipient eukaryotic major clade.	Inconclusive
OG5_146840	Prokaryota	Sar	iHGT	There is not evidence of new homologues in new major clades	iHGT
OG5_150838	Prokaryota	Sar	Limited_donor_evidence	There is a notably low representation of homologs from the putative donor lineage.	Inconclusive
OG5_152610	Prokaryota	Sar	No_prokaryotic_homologues	No homologs are detected outside the recipient eukaryotic major clade.	Inconclusive
OG5_153105	Prokaryota	Excavata	multiple_MC	The query sequence groups within a well-supported monophyletic clade comprising multiple major eukaryotic lineages.	Inconclusive
OG5_154753	Prokaryota	Sar	iHGT	There is not evidence of new homologues in new major clades	iHGT
OG5_159638	Prokaryota	Sar	multiple_MC	The query sequence groups within a well-supported monophyletic clade comprising multiple major eukaryotic lineages.	Inconclusive
OG5_171446	Prokaryota	Sar	Limited_donor_evidence	There is a notably low representation of homologs from the putative donor lineage.	Inconclusive
OG5_152077	Prokaryota	Sar	multiple_MC	The query sequence groups within a well-supported monophyletic clade comprising multiple major eukaryotic lineages.	Inconclusive
OG5_166309	Prokaryota	Sar	Patchy_phylogeny	Additional MC sequences are distributed across separate, distantly related clades rather than clustering with the query in a single monophyletic group.	Inconclusive
OG5_141276	Prokaryota	Sar	iHGT	There is not evidence of new homologues in new major clades	iHGT
OG5_136942	Prokaryota	Excavata	iHGT	There is not evidence of new homologues in new major clades	iHGT
OG5_168036	Prokaryota	Sar	multiple_MC	The query sequence groups within a well-supported monophyletic clade comprising multiple major eukaryotic lineages.	Inconclusive
OG5_158960	Prokaryota	Amoebozoa	multiple_MC	The query sequence groups within a well-supported monophyletic clade comprising multiple major eukaryotic lineages.	Inconclusive
OG5_135136	Prokaryota	Amoebozoa	iHGT	There is not evidence of new homologues in new major clades	iHGT
OG5_146439	Prokaryota	Archaeplastide	iHGT	There is not evidence of new homologues in new major clades	iHGT
OG5_155488	Prokaryota	Amoebozoa	Patchy_phylogeny	Additional MC sequences are distributed across separate, distantly related clades rather than clustering with the query in a single monophyletic group.	Inconclusive
OG5_172482	Prokaryota	Excavata	multiple_MC	The query sequence groups within a well-supported monophyletic clade comprising multiple major eukaryotic lineages.	Inconclusive
OG5_130801	Prokaryota	Opisthokonta	Limited_donor_evidence	There is a notably low representation of homologs from the putative donor lineage.	Inconclusive
OG5_134483	Prokaryota	Amoebozoa	Patchy_phylogeny	Additional MC sequences are distributed across separate, distantly related clades rather than clustering with the query in a single monophyletic group.	Inconclusive
OG5_210545	Prokaryota	Opisthokonta	Patchy_phylogeny	Additional MC sequences are distributed across separate, distantly related clades rather than clustering with the query in a single monophyletic group.	Inconclusive
OG5_132562	Prokaryota	Opisthokonta	Limited_donor_evidence	There is a notably low representation of homologs from the putative donor lineage.	Inconclusive
OG5_136069	Prokaryota	Opisthokonta	Limited_donor_evidence	There is a notably low representation of homologs from the putative donor lineage.	Inconclusive
OG5_136542	Prokaryota	Opisthokonta	iHGT	There is not evidence of new homologues in new major clades	iHGT
OG5_138059	Prokaryota	Amoebozoa	iHGT	There is not evidence of new homologues in new major clades	iHGT
OG5_142703	Prokaryota	Opisthokonta	Limited_donor_evidence	There is a notably low representation of homologs from the putative donor lineage.	Inconclusive
OG5_133700	Prokaryota	Opisthokonta	iHGT	There is not evidence of new homologues in new major clades	iHGT
OG5_150028	Prokaryota	Amoebozoa	iHGT	There is not evidence of new homologues in new major clades	iHGT
OG5_158525	Prokaryota	Archaeplastide	multiple_MC	The query sequence groups within a well-supported monophyletic clade comprising multiple major eukaryotic lineages.	Inconclusive
OG5_144906	Prokaryota	Amoebozoa	Patchy_phylogeny	Additional MC sequences are distributed across separate, distantly related clades rather than clustering with the query in a single monophyletic group.	Inconclusive
OG5_155995	Prokaryota	Archaeplastide	Limited_donor_evidence	There is a notably low representation of homologs from the putative donor lineage.	Inconclusive
OG5_135724	Prokaryota	Sar	Patchy_phylogeny	Additional MC sequences are distributed across separate, distantly related clades rather than clustering with the query in a single monophyletic group.	Inconclusive
OG5_135386	Prokaryota	Sar	iHGT	There is not evidence of new homologues in new major clades	iHGT
OG5_171108	Prokaryota	Amoebozoa	Patchy_phylogeny	Additional MC sequences are distributed across separate, distantly related clades rather than clustering with the query in a single monophyletic group.	Inconclusive
OG5_155745	Prokaryota	Opisthokonta	Limited_donor_evidence	There is a notably low representation of homologs from the putative donor lineage.	Inconclusive
OG5_130014	Prokaryota	Opisthokonta	Limited_donor_evidence	There is a notably low representation of homologs from the putative donor lineage.	Inconclusive
OG5_130298	Prokaryota	Opisthokonta	Limited_donor_evidence	There is a notably low representation of homologs from the putative donor lineage.	Inconclusive
OG5_131868	Prokaryota	Opisthokonta	Limited_donor_evidence	There is a notably low representation of homologs from the putative donor lineage.	Inconclusive
OG5_128614	Prokaryota	Opisthokonta	Patchy_phylogeny	Additional MC sequences are distributed across separate, distantly related clades rather than clustering with the query in a single monophyletic group.	Inconclusive
OG5_129913	Prokaryota	Opisthokonta	iHGT	There is not evidence of new homologues in new major clades	iHGT
OG5_132947	Prokaryota	Amoebozoa	multiple_MC	The query sequence groups within a well-supported monophyletic clade comprising multiple major eukaryotic lineages.	Inconclusive
OG5_134255	Prokaryota	Amoebozoa	Patchy_phylogeny	Additional MC sequences are distributed across separate, distantly related clades rather than clustering with the query in a single monophyletic group.	Inconclusive
OG5_163473	Prokaryota	Amoebozoa	multiple_MC	The query sequence groups within a well-supported monophyletic clade comprising multiple major eukaryotic lineages.	Inconclusive
OG5_160432	Prokaryota	Amoebozoa	multiple_MC	The query sequence groups within a well-supported monophyletic clade comprising multiple major eukaryotic lineages.	Inconclusive
OG5_141265	Prokaryota	Amoebozoa	multiple_MC	The query sequence groups within a well-supported monophyletic clade comprising multiple major eukaryotic lineages.	Inconclusive
OG5_143329	Prokaryota	Sar	iHGT	There is not evidence of new homologues in new major clades	iHGT
OG5_135114	Prokaryota	Excavata	multiple_MC	The query sequence groups within a well-supported monophyletic clade comprising multiple major eukaryotic lineages.	Inconclusive
OG5_156076	Prokaryota	Opisthokonta	Patchy_phylogeny	Additional MC sequences are distributed across separate, distantly related clades rather than clustering with the query in a single monophyletic group.	Inconclusive
OG5_136596	Prokaryota	Archaeplastide	Limited_donor_evidence	There is a notably low representation of homologs from the putative donor lineage.	Inconclusive
OG5_136756	Prokaryota	Amoebozoa	multiple_MC	The query sequence groups within a well-supported monophyletic clade comprising multiple major eukaryotic lineages.	Inconclusive
OG5_152159	Prokaryota	Amoebozoa	iHGT	There is not evidence of new homologues in new major clades	iHGT
OG5_144240	Prokaryota	Opisthokonta	No_prokaryotic_homologues	No homologs are detected outside the recipient eukaryotic major clade.	Inconclusive
OG5_141261	Prokaryota	Opisthokonta	No_prokaryotic_homologues	No homologs are detected outside the recipient eukaryotic major clade.	Inconclusive
OG5_131791	Prokaryota	Excavata	multiple_MC	The query sequence groups within a well-supported monophyletic clade comprising multiple major eukaryotic lineages.	Inconclusive
OG5_135187	Prokaryota	Opisthokonta	iHGT	There is not evidence of new homologues in new major clades	iHGT
OG5_141702	Prokaryota	Opisthokonta	Patchy_phylogeny	Additional MC sequences are distributed across separate, distantly related clades rather than clustering with the query in a single monophyletic group.	Inconclusive
OG5_135084	Prokaryota	Archaeplastide	iHGT	There is not evidence of new homologues in new major clades	iHGT
OG5_140124	Prokaryota	Archaeplastide	Limited_donor_evidence	There is a notably low representation of homologs from the putative donor lineage.	Inconclusive
OG5_169862	Prokaryota	Archaeplastide	Limited_donor_evidence	There is a notably low representation of homologs from the putative donor lineage.	Inconclusive
OG5_129352	Prokaryota	Archaeplastide	Limited_donor_evidence	There is a notably low representation of homologs from the putative donor lineage.	Inconclusive
OG5_137082	Prokaryota	Opisthokonta	iHGT	There is not evidence of new homologues in new major clades	iHGT
OG5_159572	Prokaryota	Archaeplastide	multiple_MC	The query sequence groups within a well-supported monophyletic clade comprising multiple major eukaryotic lineages.	Inconclusive
OG5_130305	Prokaryota	Opisthokonta	Limited_donor_evidence	There is a notably low representation of homologs from the putative donor lineage.	Inconclusive
OG5_133658	Prokaryota	Opisthokonta	Limited_donor_evidence	There is a notably low representation of homologs from the putative donor lineage.	Inconclusive
OG5_135721	Prokaryota	Archaeplastide	iHGT	There is not evidence of new homologues in new major clades	iHGT
OG5_149620	Prokaryota	Archaeplastide	iHGT	There is not evidence of new homologues in new major clades	iHGT
OG5_168407	Prokaryota	Archaeplastide	iHGT	There is not evidence of new homologues in new major clades	iHGT
OG5_171114	Prokaryota	Archaeplastide	Limited_donor_evidence	There is a notably low representation of homologs from the putative donor lineage.	Inconclusive
OG5_152343	Prokaryota	Archaeplastide	Limited_donor_evidence	There is a notably low representation of homologs from the putative donor lineage.	Inconclusive
OG5_140693	Prokaryota	Opisthokonta	Limited_donor_evidence	There is a notably low representation of homologs from the putative donor lineage.	Inconclusive
OG5_137703	Prokaryota	Opisthokonta	Limited_donor_evidence	There is a notably low representation of homologs from the putative donor lineage.	Inconclusive
OG5_146603	Prokaryota	Opisthokonta	iHGT	There is not evidence of new homologues in new major clades	iHGT
OG5_153441	Prokaryota	Opisthokonta	Patchy_phylogeny	Additional MC sequences are distributed across separate, distantly related clades rather than clustering with the query in a single monophyletic group.	Inconclusive
OG5_130382	Prokaryota	Archaeplastide	Limited_donor_evidence	There is a notably low representation of homologs from the putative donor lineage.	Inconclusive
OG5_132290	Prokaryota	Opisthokonta	Patchy_phylogeny	Additional MC sequences are distributed across separate, distantly related clades rather than clustering with the query in a single monophyletic group.	Inconclusive
OG5_132961	Prokaryota	Opisthokonta	Limited_donor_evidence	There is a notably low representation of homologs from the putative donor lineage.	Inconclusive
OG5_134234	Prokaryota	Opisthokonta	Patchy_phylogeny	Additional MC sequences are distributed across separate, distantly related clades rather than clustering with the query in a single monophyletic group.	Inconclusive
OG5_135299	Prokaryota	Archaeplastide	Limited_donor_evidence	There is a notably low representation of homologs from the putative donor lineage.	Inconclusive
OG5_135787	Prokaryota	Opisthokonta	Limited_donor_evidence	There is a notably low representation of homologs from the putative donor lineage.	Inconclusive
OG5_137229	Prokaryota	Opisthokonta	No_prokaryotic_homologues	No homologs are detected outside the recipient eukaryotic major clade.	Inconclusive
OG5_140186	Prokaryota	Opisthokonta	Limited_donor_evidence	There is a notably low representation of homologs from the putative donor lineage.	Inconclusive
OG5_140298	Prokaryota	Excavata	Patchy_phylogeny	Additional MC sequences are distributed across separate, distantly related clades rather than clustering with the query in a single monophyletic group.	Inconclusive
OG5_142324	Prokaryota	Opisthokonta	iHGT	There is not evidence of new homologues in new major clades	iHGT
OG5_149671	Prokaryota	Opisthokonta	multiple_MC	The query sequence groups within a well-supported monophyletic clade comprising multiple major eukaryotic lineages.	Inconclusive
OG5_149857	Prokaryota	Archaeplastide	No_prokaryotic_homologues	No homologs are detected outside the recipient eukaryotic major clade.	Inconclusive
OG5_163156	Prokaryota	Opisthokonta	Limited_donor_evidence	There is a notably low representation of homologs from the putative donor lineage.	Inconclusive
OG5_146472	Prokaryota	Opisthokonta	iHGT	There is not evidence of new homologues in new major clades	iHGT
OG5_142714	Prokaryota	Sar	iHGT	There is not evidence of new homologues in new major clades	iHGT
OG5_144414	Prokaryota	Opisthokonta	multiple_MC	The query sequence groups within a well-supported monophyletic clade comprising multiple major eukaryotic lineages.	Inconclusive
OG5_130293	Prokaryota	Opisthokonta	Limited_donor_evidence	There is a notably low representation of homologs from the putative donor lineage.	Inconclusive
OG5_130658	Prokaryota	Opisthokonta	iHGT	There is not evidence of new homologues in new major clades	iHGT
OG5_129134	Prokaryota	Opisthokonta	iHGT	There is not evidence of new homologues in new major clades	iHGT
OG5_132160	Prokaryota	Opisthokonta	Patchy_phylogeny	Additional MC sequences are distributed across separate, distantly related clades rather than clustering with the query in a single monophyletic group.	Inconclusive
OG5_133152	Prokaryota	Opisthokonta	iHGT	There is not evidence of new homologues in new major clades	iHGT
OG5_133353	Prokaryota	Opisthokonta	Limited_donor_evidence	There is a notably low representation of homologs from the putative donor lineage.	Inconclusive
OG5_133450	Prokaryota	Opisthokonta	Limited_donor_evidence	There is a notably low representation of homologs from the putative donor lineage.	Inconclusive
OG5_135144	Prokaryota	Opisthokonta	iHGT	There is not evidence of new homologues in new major clades	iHGT
OG5_135645	Prokaryota	Sar	multiple_MC	The query sequence groups within a well-supported monophyletic clade comprising multiple major eukaryotic lineages.	Inconclusive
OG5_137411	Prokaryota	Sar	multiple_MC	The query sequence groups within a well-supported monophyletic clade comprising multiple major eukaryotic lineages.	Inconclusive
OG5_140676	Prokaryota	Opisthokonta	iHGT	There is not evidence of new homologues in new major clades	iHGT
OG5_141563	Prokaryota	Sar	multiple_MC	The query sequence groups within a well-supported monophyletic clade comprising multiple major eukaryotic lineages.	Inconclusive
OG5_141723	Prokaryota	Opisthokonta	Limited_donor_evidence	There is a notably low representation of homologs from the putative donor lineage.	Inconclusive
OG5_142775	Prokaryota	Opisthokonta	iHGT	There is not evidence of new homologues in new major clades	iHGT
OG5_142991	Prokaryota	Sar	multiple_MC	The query sequence groups within a well-supported monophyletic clade comprising multiple major eukaryotic lineages.	Inconclusive
OG5_152623	Prokaryota	Sar	No_prokaryotic_homologues	No homologs are detected outside the recipient eukaryotic major clade.	Inconclusive
OG5_159299	Prokaryota	Sar	multiple_MC	The query sequence groups within a well-supported monophyletic clade comprising multiple major eukaryotic lineages.	Inconclusive
OG5_165097	Prokaryota	Sar	iHGT	There is not evidence of new homologues in new major clades	iHGT
OG5_137904	Prokaryota	Opisthokonta	Limited_donor_evidence	There is a notably low representation of homologs from the putative donor lineage.	Inconclusive
OG5_133724	Prokaryota	Opisthokonta	iHGT	There is not evidence of new homologues in new major clades	iHGT
OG5_136507	Prokaryota	Opisthokonta	Patchy_phylogeny	Additional MC sequences are distributed across separate, distantly related clades rather than clustering with the query in a single monophyletic group.	Inconclusive
OG5_132192	Prokaryota	Opisthokonta	Limited_donor_evidence	There is a notably low representation of homologs from the putative donor lineage.	Inconclusive
OG5_155706	Prokaryota	Opisthokonta	multiple_MC	The query sequence groups within a well-supported monophyletic clade comprising multiple major eukaryotic lineages.	Inconclusive
OG5_133438	Prokaryota	Opisthokonta	Limited_donor_evidence	There is a notably low representation of homologs from the putative donor lineage.	Inconclusive
OG5_142838	Prokaryota	Archaeplastide	multiple_MC	The query sequence groups within a well-supported monophyletic clade comprising multiple major eukaryotic lineages.	Inconclusive
OG5_152867	Prokaryota	Opisthokonta	No_prokaryotic_homologues	No homologs are detected outside the recipient eukaryotic major clade.	Inconclusive
OG5_128023	Prokaryota	Opisthokonta	Limited_donor_evidence	There is a notably low representation of homologs from the putative donor lineage.	Inconclusive
OG5_169253	Prokaryota	Archaeplastide	iHGT	There is not evidence of new homologues in new major clades	iHGT
OG5_130642	Prokaryota	Archaeplastide	Patchy_phylogeny	Additional MC sequences are distributed across separate, distantly related clades rather than clustering with the query in a single monophyletic group.	Inconclusive
OG5_128364	Prokaryota	Opisthokonta	iHGT	There is not evidence of new homologues in new major clades	iHGT
OG5_128410	Prokaryota	Opisthokonta	iHGT	There is not evidence of new homologues in new major clades	iHGT
OG5_128451	Prokaryota	Opisthokonta	Limited_donor_evidence	There is a notably low representation of homologs from the putative donor lineage.	Inconclusive
OG5_130301	Prokaryota	Opisthokonta	iHGT	There is not evidence of new homologues in new major clades	iHGT
OG5_132638	Prokaryota	Opisthokonta	iHGT	There is not evidence of new homologues in new major clades	iHGT
OG5_135166	Prokaryota	Opisthokonta	iHGT	There is not evidence of new homologues in new major clades	iHGT
OG5_129910	Prokaryota	Opisthokonta	Limited_donor_evidence	There is a notably low representation of homologs from the putative donor lineage.	Inconclusive
OG5_129123	Prokaryota	Opisthokonta	Limited_donor_evidence	There is a notably low representation of homologs from the putative donor lineage.	Inconclusive
OG5_129900	Prokaryota	Opisthokonta	Patchy_phylogeny	Additional MC sequences are distributed across separate, distantly related clades rather than clustering with the query in a single monophyletic group.	Inconclusive
OG5_128970	Prokaryota	Opisthokonta	iHGT	There is not evidence of new homologues in new major clades	iHGT
OG5_130768	Prokaryota	Opisthokonta	iHGT	There is not evidence of new homologues in new major clades	iHGT
OG5_134809	Prokaryota	Opisthokonta	Limited_donor_evidence	There is a notably low representation of homologs from the putative donor lineage.	Inconclusive
OG5_153690	Prokaryota	Opisthokonta	No_prokaryotic_homologues	No homologs are detected outside the recipient eukaryotic major clade.	Inconclusive
OG5_169785	Prokaryota	Opisthokonta	Patchy_phylogeny	Additional MC sequences are distributed across separate, distantly related clades rather than clustering with the query in a single monophyletic group.	Inconclusive
OG5_163187	Prokaryota	Sar	multiple_MC	The query sequence groups within a well-supported monophyletic clade comprising multiple major eukaryotic lineages.	Inconclusive
OG5_129780	Prokaryota	Opisthokonta	Limited_donor_evidence	There is a notably low representation of homologs from the putative donor lineage.	Inconclusive
OG5_130703	Prokaryota	Opisthokonta	iHGT	There is not evidence of new homologues in new major clades	iHGT
OG5_132383	Prokaryota	Opisthokonta	Limited_donor_evidence	There is a notably low representation of homologs from the putative donor lineage.	Inconclusive
OG5_132399	Prokaryota	Opisthokonta	iHGT	There is not evidence of new homologues in new major clades	iHGT
OG5_132867	Prokaryota	Opisthokonta	Limited_donor_evidence	There is a notably low representation of homologs from the putative donor lineage.	Inconclusive
OG5_133160	Prokaryota	Opisthokonta	iHGT	There is not evidence of new homologues in new major clades	iHGT
OG5_133333	Prokaryota	Opisthokonta	Limited_donor_evidence	There is a notably low representation of homologs from the putative donor lineage.	Inconclusive
OG5_134817	Prokaryota	Opisthokonta	iHGT	There is not evidence of new homologues in new major clades	iHGT
OG5_135280	Prokaryota	Opisthokonta	iHGT	There is not evidence of new homologues in new major clades	iHGT
OG5_136119	Prokaryota	Opisthokonta	iHGT	There is not evidence of new homologues in new major clades	iHGT
OG5_136521	Prokaryota	Opisthokonta	iHGT	There is not evidence of new homologues in new major clades	iHGT
OG5_137006	Prokaryota	Opisthokonta	iHGT	There is not evidence of new homologues in new major clades	iHGT
OG5_141579	Prokaryota	Sar	multiple_MC	The query sequence groups within a well-supported monophyletic clade comprising multiple major eukaryotic lineages.	Inconclusive
OG5_144108	Prokaryota	Sar	Patchy_phylogeny	Additional MC sequences are distributed across separate, distantly related clades rather than clustering with the query in a single monophyletic group.	Inconclusive
OG5_144530	Prokaryota	Archaeplastide	Potential_Contamination	The query sequence shows no homologs in other Eukaryota species, and flanking gene analysis offers no evidence of a Eukaryota origin, suggesting either contamination or a possible novel HGT event. On scaffold GL378989.1, the adjacent coding sequence EFJ39132.1 show protein homologs in prokaryotes.	Potential_Contamination
OG5_147651	Prokaryota	Sar	No_prokaryotic_homologues	No homologs are detected outside the recipient eukaryotic major clade.	Inconclusive
OG5_129848	Prokaryota	Opisthokonta	Limited_donor_evidence	There is a notably low representation of homologs from the putative donor lineage.	Inconclusive
OG5_131612	Prokaryota	Opisthokonta	Limited_donor_evidence	There is a notably low representation of homologs from the putative donor lineage.	Inconclusive
OG5_143028	Prokaryota	Opisthokonta	iHGT	There is not evidence of new homologues in new major clades	iHGT
OG5_156119	Prokaryota	Opisthokonta	iHGT	There is not evidence of new homologues in new major clades	iHGT
OG5_133114	Prokaryota	Opisthokonta	iHGT	There is not evidence of new homologues in new major clades	iHGT
OG5_135135	Prokaryota	Sar	iHGT	There is not evidence of new homologues in new major clades	iHGT
OG5_131932	Prokaryota	Archaeplastide	Limited_donor_evidence	There is a notably low representation of homologs from the putative donor lineage.	Inconclusive
OG5_142704	Prokaryota	Sar	No_prokaryotic_homologues	No homologs are detected outside the recipient eukaryotic major clade.	Inconclusive
OG5_138538	Prokaryota	Archaeplastide	iHGT	There is not evidence of new homologues in new major clades	iHGT
OG5_158671	Prokaryota	Archaeplastide	iHGT	There is not evidence of new homologues in new major clades	iHGT
OG5_131263	Prokaryota	Archaeplastide	iHGT	There is not evidence of new homologues in new major clades	iHGT
OG5_156698	Prokaryota	Archaeplastide	No_prokaryotic_homologues	No homologs are detected outside the recipient eukaryotic major clade.	Inconclusive
OG5_160498	Prokaryota	Archaeplastide	Limited_donor_evidence	There is a notably low representation of homologs from the putative donor lineage.	Inconclusive
OG5_149711	Prokaryota	Archaeplastide	Limited_donor_evidence	There is a notably low representation of homologs from the putative donor lineage.	Inconclusive
OG5_144134	Prokaryota	Archaeplastide	Limited_donor_evidence	There is a notably low representation of homologs from the putative donor lineage.	Inconclusive
OG5_140469	Prokaryota	Archaeplastide	putative EGT	The query is clustered in a monophyletic clade with Cyanobacteria	putative EGT
OG5_147257	Prokaryota	Archaeplastide	putative EGT	The query is clustered in a monophyletic clade with Cyanobacteria	putative EGT
OG5_150283	Prokaryota	Archaeplastide	No_prokaryotic_homologues	No homologs are detected outside the recipient eukaryotic major clade.	Inconclusive
OG5_150498	Prokaryota	Archaeplastide	putative EGT	The query is clustered in a monophyletic clade with Cyanobacteria	putative EGT
OG5_163245	Prokaryota	Archaeplastide	putative EGT	The query is clustered in a monophyletic clade with Cyanobacteria	putative EGT
OG5_170675	Prokaryota	Archaeplastide	putative EGT	The query is clustered in a monophyletic clade with Cyanobacteria	putative EGT
OG5_130152	Prokaryota	Archaeplastide	iHGT	There is not evidence of new homologues in new major clades	iHGT
OG5_130464	Prokaryota	Archaeplastide	iHGT	There is not evidence of new homologues in new major clades	iHGT
OG5_132740	Prokaryota	Archaeplastide	Patchy_phylogeny	Additional MC sequences are distributed across separate, distantly related clades rather than clustering with the query in a single monophyletic group.	Inconclusive
OG5_132745	Prokaryota	Archaeplastide	Patchy_phylogeny	Additional MC sequences are distributed across separate, distantly related clades rather than clustering with the query in a single monophyletic group.	Inconclusive
OG5_133105	Prokaryota	Archaeplastide	multiple_MC	The query sequence groups within a well-supported monophyletic clade comprising multiple major eukaryotic lineages.	Inconclusive
OG5_133331	Prokaryota	Archaeplastide	multiple_MC	The query sequence groups within a well-supported monophyletic clade comprising multiple major eukaryotic lineages.	Inconclusive
OG5_135670	Prokaryota	Archaeplastide	multiple_MC	The query sequence groups within a well-supported monophyletic clade comprising multiple major eukaryotic lineages.	Inconclusive
OG5_135702	Prokaryota	Archaeplastide	Limited_donor_evidence	There is a notably low representation of homologs from the putative donor lineage.	Inconclusive
OG5_135823	Prokaryota	Archaeplastide	iHGT	There is not evidence of new homologues in new major clades	iHGT
OG5_136489	Prokaryota	Archaeplastide	iHGT	There is not evidence of new homologues in new major clades	iHGT
OG5_136933	Prokaryota	Archaeplastide	putative EGT	The query is clustered in a monophyletic clade with Cyanobacteria	putative EGT
OG5_137379	Prokaryota	Sar	Patchy_phylogeny	Additional MC sequences are distributed across separate, distantly related clades rather than clustering with the query in a single monophyletic group.	Inconclusive
OG5_137545	Prokaryota	Archaeplastide	iHGT	There is not evidence of new homologues in new major clades	iHGT
OG5_142479	Prokaryota	Archaeplastide	iHGT	There is not evidence of new homologues in new major clades	iHGT
OG5_143142	Prokaryota	Archaeplastide	Limited_donor_evidence	There is a notably low representation of homologs from the putative donor lineage.	Inconclusive
OG5_144474	Prokaryota	Archaeplastide	Limited_donor_evidence	There is a notably low representation of homologs from the putative donor lineage.	Inconclusive
OG5_147125	Prokaryota	Archaeplastide	Patchy_phylogeny	Additional MC sequences are distributed across separate, distantly related clades rather than clustering with the query in a single monophyletic group.	Inconclusive
OG5_149537	Prokaryota	Archaeplastide	Limited_donor_evidence	There is a notably low representation of homologs from the putative donor lineage.	Inconclusive
OG5_149634	Prokaryota	Archaeplastide	iHGT	There is not evidence of new homologues in new major clades	iHGT
OG5_150224	Prokaryota	Archaeplastide	Limited_donor_evidence	There is a notably low representation of homologs from the putative donor lineage.	Inconclusive
OG5_150373	Prokaryota	Archaeplastide	Patchy_phylogeny	Additional MC sequences are distributed across separate, distantly related clades rather than clustering with the query in a single monophyletic group.	Inconclusive
OG5_150501	Prokaryota	Archaeplastide	multiple_MC	The query sequence groups within a well-supported monophyletic clade comprising multiple major eukaryotic lineages.	Inconclusive
OG5_155510	Prokaryota	Archaeplastide	Limited_donor_evidence	There is a notably low representation of homologs from the putative donor lineage.	Inconclusive
OG5_163172	Prokaryota	Sar	iHGT	There is not evidence of new homologues in new major clades	iHGT
OG5_164841	Prokaryota	Archaeplastide	iHGT	There is not evidence of new homologues in new major clades	iHGT
OG5_168743	Prokaryota	Archaeplastide	Limited_donor_evidence	There is a notably low representation of homologs from the putative donor lineage.	Inconclusive
OG5_146615	Prokaryota	Sar	Limited_donor_evidence	There is a notably low representation of homologs from the putative donor lineage.	Inconclusive
OG5_149659	Prokaryota	Sar	iHGT	There is not evidence of new homologues in new major clades	iHGT
OG5_158803	Prokaryota	Sar	iHGT	There is not evidence of new homologues in new major clades	iHGT
OG5_163868	Prokaryota	Sar	No_prokaryotic_homologues	No homologs are detected outside the recipient eukaryotic major clade.	Inconclusive
OG5_167618	Prokaryota	Sar	multiple_MC	The query sequence groups within a well-supported monophyletic clade comprising multiple major eukaryotic lineages.	Inconclusive
OG5_145213	Prokaryota	Sar	multiple_MC	The query sequence groups within a well-supported monophyletic clade comprising multiple major eukaryotic lineages.	Inconclusive
OG5_149347	Prokaryota	Sar	Patchy_phylogeny	Additional MC sequences are distributed across separate, distantly related clades rather than clustering with the query in a single monophyletic group.	Inconclusive
OG5_160925	Prokaryota	Sar	Limited_donor_evidence	There is a notably low representation of homologs from the putative donor lineage.	Inconclusive
OG5_133303	Prokaryota	Archaeplastide	multiple_MC	The query sequence groups within a well-supported monophyletic clade comprising multiple major eukaryotic lineages.	Inconclusive
OG5_133515	Prokaryota	Archaeplastide	Limited_donor_evidence	There is a notably low representation of homologs from the putative donor lineage.	Inconclusive
OG5_138746	Prokaryota	Archaeplastide	Limited_donor_evidence	There is a notably low representation of homologs from the putative donor lineage.	Inconclusive
OG5_131215	Prokaryota	Archaeplastide	iHGT	There is not evidence of new homologues in new major clades	iHGT
OG5_141681	Prokaryota	Archaeplastide	Limited_donor_evidence	There is a notably low representation of homologs from the putative donor lineage.	Inconclusive
OG5_143133	Prokaryota	Sar	iHGT	There is not evidence of new homologues in new major clades	iHGT
OG5_147137	Prokaryota	Archaeplastide	Limited_donor_evidence	There is a notably low representation of homologs from the putative donor lineage.	Inconclusive
OG5_147197	Prokaryota	Archaeplastide	iHGT	There is not evidence of new homologues in new major clades	iHGT
OG5_156589	Prokaryota	Archaeplastide	iHGT	There is not evidence of new homologues in new major clades	iHGT
OG5_173601	Prokaryota	Sar	Patchy_phylogeny	Additional MC sequences are distributed across separate, distantly related clades rather than clustering with the query in a single monophyletic group.	Inconclusive
OG5_144390	Prokaryota	Sar	Patchy_phylogeny	Additional MC sequences are distributed across separate, distantly related clades rather than clustering with the query in a single monophyletic group.	Inconclusive
OG5_139557	Prokaryota	Archaeplastide	Limited_donor_evidence	There is a notably low representation of homologs from the putative donor lineage.	Inconclusive
OG5_133657	Prokaryota	Sar	multiple_MC	The query sequence groups within a well-supported monophyletic clade comprising multiple major eukaryotic lineages.	Inconclusive
OG5_131701	Prokaryota	Sar	Patchy_phylogeny	Additional MC sequences are distributed across separate, distantly related clades rather than clustering with the query in a single monophyletic group.	Inconclusive
OG5_147720	Prokaryota	Sar	Patchy_phylogeny	Additional MC sequences are distributed across separate, distantly related clades rather than clustering with the query in a single monophyletic group.	Inconclusive
OG5_164438	Prokaryota	Archaeplastide	iHGT	There is not evidence of new homologues in new major clades	iHGT
OG5_130709	Prokaryota	Archaeplastide	putative EGT	The query is clustered in a monophyletic clade with Cyanobacteria	putative EGT
OG5_138537	Prokaryota	Archaeplastide	No_prokaryotic_homologues	No homologs are detected outside the recipient eukaryotic major clade.	Inconclusive
OG5_139176	Prokaryota	Archaeplastide	putative EGT	The query is clustered in a monophyletic clade with Cyanobacteria	putative EGT
OG5_139574	Prokaryota	Archaeplastide	putative EGT	The query is clustered in a monophyletic clade with Cyanobacteria	putative EGT
OG5_140405	Prokaryota	Archaeplastide	putative EGT	The query is clustered in a monophyletic clade with Cyanobacteria	putative EGT
OG5_140491	Prokaryota	Archaeplastide	putative EGT	The query is clustered in a monophyletic clade with Cyanobacteria	putative EGT
OG5_141320	Prokaryota	Archaeplastide	putative EGT	The query is clustered in a monophyletic clade with Cyanobacteria	putative EGT
OG5_141658	Prokaryota	Archaeplastide	Limited_donor_evidence	There is a notably low representation of homologs from the putative donor lineage.	Inconclusive
OG5_143116	Prokaryota	Archaeplastide	putative EGT	The query is clustered in a monophyletic clade with Cyanobacteria	putative EGT
OG5_149392	Prokaryota	Archaeplastide	putative EGT	The query is clustered in a monophyletic clade with Cyanobacteria	putative EGT
OG5_156551	Prokaryota	Sar	Limited_donor_evidence	There is a notably low representation of homologs from the putative donor lineage.	Inconclusive
OG5_157649	Prokaryota	Archaeplastide	putative EGT	The query is clustered in a monophyletic clade with Cyanobacteria	putative EGT
OG5_164693	Prokaryota	Archaeplastide	putative EGT	The query is clustered in a monophyletic clade with Cyanobacteria	putative EGT
OG5_166829	Prokaryota	Archaeplastide	putative EGT	The query is clustered in a monophyletic clade with Cyanobacteria	putative EGT
OG5_171675	Prokaryota	Archaeplastide	Limited_donor_evidence	There is a notably low representation of homologs from the putative donor lineage.	Inconclusive
OG5_129402	Prokaryota	Sar	Patchy_phylogeny	Additional MC sequences are distributed across separate, distantly related clades rather than clustering with the query in a single monophyletic group.	Inconclusive
OG5_130886	Prokaryota	Archaeplastide	iHGT	There is not evidence of new homologues in new major clades	iHGT
OG5_130915	Prokaryota	Archaeplastide	Limited_donor_evidence	There is a notably low representation of homologs from the putative donor lineage.	Inconclusive
OG5_133572	Prokaryota	Archaeplastide	iHGT	There is not evidence of new homologues in new major clades	iHGT
OG5_135102	Prokaryota	Sar	multiple_MC	The query sequence groups within a well-supported monophyletic clade comprising multiple major eukaryotic lineages.	Inconclusive
OG5_136077	Prokaryota	Archaeplastide	iHGT	There is not evidence of new homologues in new major clades	iHGT
OG5_136473	Prokaryota	Archaeplastide	Patchy_phylogeny	Additional MC sequences are distributed across separate, distantly related clades rather than clustering with the query in a single monophyletic group.	Inconclusive
OG5_136493	Prokaryota	Archaeplastide	iHGT	There is not evidence of new homologues in new major clades	iHGT
OG5_137578	Prokaryota	Sar	No_prokaryotic_homologues	No homologs are detected outside the recipient eukaryotic major clade.	Inconclusive
OG5_141187	Prokaryota	Archaeplastide	iHGT	There is not evidence of new homologues in new major clades	iHGT
OG5_144823	Prokaryota	Archaeplastide	iHGT	There is not evidence of new homologues in new major clades	iHGT
OG5_157165	Prokaryota	Archaeplastide	Patchy_phylogeny	Additional MC sequences are distributed across separate, distantly related clades rather than clustering with the query in a single monophyletic group.	Inconclusive
OG5_164838	Prokaryota	Archaeplastide	iHGT	There is not evidence of new homologues in new major clades	iHGT
OG5_168222	Prokaryota	Sar	multiple_MC	The query sequence groups within a well-supported monophyletic clade comprising multiple major eukaryotic lineages.	Inconclusive
OG5_159867	Prokaryota	Sar	Patchy_phylogeny	Additional MC sequences are distributed across separate, distantly related clades rather than clustering with the query in a single monophyletic group.	Inconclusive
OG5_155047	Prokaryota	Sar	iHGT	There is not evidence of new homologues in new major clades	iHGT
OG5_149718	Prokaryota	Sar	Patchy_phylogeny	Additional MC sequences are distributed across separate, distantly related clades rather than clustering with the query in a single monophyletic group.	Inconclusive
OG5_171568	Prokaryota	Sar	Patchy_phylogeny	Additional MC sequences are distributed across separate, distantly related clades rather than clustering with the query in a single monophyletic group.	Inconclusive
OG5_129851	Prokaryota	Archaeplastide	Patchy_phylogeny	Additional MC sequences are distributed across separate, distantly related clades rather than clustering with the query in a single monophyletic group.	Inconclusive
OG5_147318	Prokaryota	Archaeplastide	Limited_donor_evidence	There is a notably low representation of homologs from the putative donor lineage.	Inconclusive
OG5_141334	Prokaryota	Archaeplastide	iHGT	There is not evidence of new homologues in new major clades	iHGT
OG5_155266	Prokaryota	Archaeplastide	Limited_donor_evidence	There is a notably low representation of homologs from the putative donor lineage.	Inconclusive
OG5_155486	Prokaryota	Archaeplastide	Limited_donor_evidence	There is a notably low representation of homologs from the putative donor lineage.	Inconclusive
OG5_146631	Prokaryota	Archaeplastide	Limited_donor_evidence	There is a notably low representation of homologs from the putative donor lineage.	Inconclusive
OG5_141040	Prokaryota	Sar	multiple_MC	The query sequence groups within a well-supported monophyletic clade comprising multiple major eukaryotic lineages.	Inconclusive
OG5_140438	Prokaryota	Archaeplastide	Limited_donor_evidence	There is a notably low representation of homologs from the putative donor lineage.	Inconclusive
OG5_147303	Prokaryota	Archaeplastide	Limited_donor_evidence	There is a notably low representation of homologs from the putative donor lineage.	Inconclusive
OG5_133281	Prokaryota	Archaeplastide	Limited_donor_evidence	There is a notably low representation of homologs from the putative donor lineage.	Inconclusive
OG5_150167	Prokaryota	Archaeplastide	iHGT	There is not evidence of new homologues in new major clades	iHGT
OG5_133567	Prokaryota	Archaeplastide	Limited_donor_evidence	There is a notably low representation of homologs from the putative donor lineage.	Inconclusive
OG5_130840	Prokaryota	Sar	putative EGT	The query is clustered in a monophyletic clade with Cyanobacteria	putative EGT
OG5_130948	Prokaryota	Archaeplastide	putative EGT	The query is clustered in a monophyletic clade with Cyanobacteria	putative EGT
OG5_131146	Prokaryota	Archaeplastide	putative EGT	The query is clustered in a monophyletic clade with Cyanobacteria	putative EGT
OG5_131372	Prokaryota	Archaeplastide	putative EGT	The query is clustered in a monophyletic clade with Cyanobacteria	putative EGT
OG5_131401	Prokaryota	Archaeplastide	putative EGT	The query is clustered in a monophyletic clade with Cyanobacteria	putative EGT
OG5_134854	Prokaryota	Archaeplastide	putative EGT	The query is clustered in a monophyletic clade with Cyanobacteria	putative EGT
OG5_136909	Prokaryota	Archaeplastide	multiple_MC	The query sequence groups within a well-supported monophyletic clade comprising multiple major eukaryotic lineages.	Inconclusive
OG5_139967	Prokaryota	Sar	iHGT	There is not evidence of new homologues in new major clades	iHGT
OG5_140007	Prokaryota	Archaeplastide	putative EGT	The query is clustered in a monophyletic clade with Cyanobacteria	putative EGT
OG5_140468	Prokaryota	Archaeplastide	putative EGT	The query is clustered in a monophyletic clade with Cyanobacteria	putative EGT
OG5_143049	Prokaryota	Archaeplastide	putative EGT	The query is clustered in a monophyletic clade with Cyanobacteria	putative EGT
OG5_143111	Prokaryota	Archaeplastide	putative EGT	The query is clustered in a monophyletic clade with Cyanobacteria	putative EGT
OG5_144237	Prokaryota	Archaeplastide	putative EGT	The query is clustered in a monophyletic clade with Cyanobacteria	putative EGT
OG5_146397	Prokaryota	Archaeplastide	putative EGT	The query is clustered in a monophyletic clade with Cyanobacteria	putative EGT
OG5_146619	Prokaryota	Archaeplastide	putative EGT	The query is clustered in a monophyletic clade with Cyanobacteria	putative EGT
OG5_146704	Prokaryota	Sar	multiple_MC	The query sequence groups within a well-supported monophyletic clade comprising multiple major eukaryotic lineages.	Inconclusive
OG5_147237	Prokaryota	Archaeplastide	putative EGT	The query is clustered in a monophyletic clade with Cyanobacteria	putative EGT
OG5_147266	Prokaryota	Archaeplastide	putative EGT	The query is clustered in a monophyletic clade with Cyanobacteria	putative EGT
OG5_147281	Prokaryota	Archaeplastide	putative EGT	The query is clustered in a monophyletic clade with Cyanobacteria	putative EGT
OG5_149465	Prokaryota	Archaeplastide	putative EGT	The query is clustered in a monophyletic clade with Cyanobacteria	putative EGT
OG5_149678	Prokaryota	Archaeplastide	putative EGT	The query is clustered in a monophyletic clade with Cyanobacteria	putative EGT
OG5_150284	Prokaryota	Archaeplastide	putative EGT	The query is clustered in a monophyletic clade with Cyanobacteria	putative EGT
OG5_150339	Prokaryota	Archaeplastide	putative EGT	The query is clustered in a monophyletic clade with Cyanobacteria	putative EGT
OG5_150387	Prokaryota	Archaeplastide	putative EGT	The query is clustered in a monophyletic clade with Cyanobacteria	putative EGT
OG5_164687	Prokaryota	Archaeplastide	putative EGT	The query is clustered in a monophyletic clade with Cyanobacteria	putative EGT
OG5_172384	Prokaryota	Archaeplastide	putative EGT	The query is clustered in a monophyletic clade with Cyanobacteria	putative EGT
OG5_172391	Prokaryota	Archaeplastide	putative EGT	The query is clustered in a monophyletic clade with Cyanobacteria	putative EGT
OG5_130200	Prokaryota	Archaeplastide	iHGT	There is not evidence of new homologues in new major clades	iHGT
OG5_135376	Prokaryota	Archaeplastide	iHGT	There is not evidence of new homologues in new major clades	iHGT
OG5_136203	Prokaryota	Archaeplastide	Patchy_phylogeny	Additional MC sequences are distributed across separate, distantly related clades rather than clustering with the query in a single monophyletic group.	Inconclusive
OG5_138020	Prokaryota	Archaeplastide	multiple_MC	The query sequence groups within a well-supported monophyletic clade comprising multiple major eukaryotic lineages.	Inconclusive
OG5_138412	Prokaryota	Archaeplastide	Limited_donor_evidence	There is a notably low representation of homologs from the putative donor lineage.	Inconclusive
OG5_140105	Prokaryota	Sar	Patchy_phylogeny	Additional MC sequences are distributed across separate, distantly related clades rather than clustering with the query in a single monophyletic group.	Inconclusive
OG5_142893	Prokaryota	Archaeplastide	iHGT	There is not evidence of new homologues in new major clades	iHGT
OG5_143063	Prokaryota	Archaeplastide	iHGT	There is not evidence of new homologues in new major clades	iHGT
OG5_145087	Prokaryota	Archaeplastide	iHGT	There is not evidence of new homologues in new major clades	iHGT
OG5_153430	Prokaryota	Archaeplastide	iHGT	There is not evidence of new homologues in new major clades	iHGT
OG5_158975	Prokaryota	Archaeplastide	multiple_MC	The query sequence groups within a well-supported monophyletic clade comprising multiple major eukaryotic lineages.	Inconclusive
OG5_160450	Prokaryota	Archaeplastide	multiple_MC	The query sequence groups within a well-supported monophyletic clade comprising multiple major eukaryotic lineages.	Inconclusive
OG5_172543	Prokaryota	Archaeplastide	Patchy_phylogeny	Additional MC sequences are distributed across separate, distantly related clades rather than clustering with the query in a single monophyletic group.	Inconclusive
OG5_136918	Prokaryota	Archaeplastide	Limited_donor_evidence	There is a notably low representation of homologs from the putative donor lineage.	Inconclusive
OG5_133915	Prokaryota	Archaeplastide	Limited_donor_evidence	There is a notably low representation of homologs from the putative donor lineage.	Inconclusive
OG5_156536	Prokaryota	Archaeplastide	iHGT	There is not evidence of new homologues in new major clades	iHGT
OG5_130995	Prokaryota	Amoebozoa	multiple_MC	The query sequence groups within a well-supported monophyletic clade comprising multiple major eukaryotic lineages.	Inconclusive
OG5_156149	Prokaryota	Archaeplastide	No_prokaryotic_homologues	No homologs are detected outside the recipient eukaryotic major clade.	Inconclusive
OG5_188735	Prokaryota	Excavata	Patchy_phylogeny	Additional MC sequences are distributed across separate, distantly related clades rather than clustering with the query in a single monophyletic group.	Inconclusive
OG5_133156	Prokaryota	Archaeplastide	iHGT	There is not evidence of new homologues in new major clades	iHGT
OG5_130966	Prokaryota	Archaeplastide	iHGT	There is not evidence of new homologues in new major clades	iHGT
OG5_136555	Prokaryota	Archaeplastide	Limited_donor_evidence	There is a notably low representation of homologs from the putative donor lineage.	Inconclusive
OG5_141117	Prokaryota	Archaeplastide	iHGT	There is not evidence of new homologues in new major clades	iHGT
OG5_165291	Prokaryota	Archaeplastide	multiple_MC	The query sequence groups within a well-supported monophyletic clade comprising multiple major eukaryotic lineages.	Inconclusive
OG5_137299	Prokaryota	Archaeplastide	iHGT	There is not evidence of new homologues in new major clades	iHGT
OG5_165864	Prokaryota	Archaeplastide	putative EGT	The query is clustered in a monophyletic clade with Cyanobacteria	putative EGT
OG5_172610	Prokaryota	Archaeplastide	putative EGT	The query is clustered in a monophyletic clade with Cyanobacteria	putative EGT
OG5_141824	Prokaryota	Sar	multiple_MC	The query sequence groups within a well-supported monophyletic clade comprising multiple major eukaryotic lineages.	Inconclusive
OG5_160804	Prokaryota	Opisthokonta	multiple_MC	The query sequence groups within a well-supported monophyletic clade comprising multiple major eukaryotic lineages.	Inconclusive
OG5_136079	Prokaryota	Sar	multiple_MC	The query sequence groups within a well-supported monophyletic clade comprising multiple major eukaryotic lineages.	Inconclusive
OG5_140530	Prokaryota	Opisthokonta	multiple_MC	The query sequence groups within a well-supported monophyletic clade comprising multiple major eukaryotic lineages.	Inconclusive
OG5_147362	Prokaryota	Archaeplastide	Patchy_phylogeny	Additional MC sequences are distributed across separate, distantly related clades rather than clustering with the query in a single monophyletic group.	Inconclusive
OG5_137896	Prokaryota	Excavata	Patchy_phylogeny	Additional MC sequences are distributed across separate, distantly related clades rather than clustering with the query in a single monophyletic group.	Inconclusive
OG5_141290	Prokaryota	Opisthokonta	multiple_MC	The query sequence groups within a well-supported monophyletic clade comprising multiple major eukaryotic lineages.	Inconclusive
OG5_158933	Prokaryota	Archaeplastide	multiple_MC	The query sequence groups within a well-supported monophyletic clade comprising multiple major eukaryotic lineages.	Inconclusive
OG5_171181	Prokaryota	Excavata	Patchy_phylogeny	Additional MC sequences are distributed across separate, distantly related clades rather than clustering with the query in a single monophyletic group.	Inconclusive
OG5_133735	Prokaryota	Opisthokonta	Patchy_phylogeny	Additional MC sequences are distributed across separate, distantly related clades rather than clustering with the query in a single monophyletic group.	Inconclusive
OG5_168406	Prokaryota	Sar	multiple_MC	The query sequence groups within a well-supported monophyletic clade comprising multiple major eukaryotic lineages.	Inconclusive
OG5_135382	Prokaryota	Opisthokonta	iHGT	There is not evidence of new homologues in new major clades	iHGT
OG5_135887	Prokaryota	Archaeplastide	Limited_donor_evidence	There is a notably low representation of homologs from the putative donor lineage.	Inconclusive
OG5_144486	Prokaryota	Archaeplastide	multiple_MC	The query sequence groups within a well-supported monophyletic clade comprising multiple major eukaryotic lineages.	Inconclusive
OG5_144570	Prokaryota	Opisthokonta	Patchy_phylogeny	Additional MC sequences are distributed across separate, distantly related clades rather than clustering with the query in a single monophyletic group.	Inconclusive
OG5_168600	Prokaryota	Opisthokonta	multiple_MC	The query sequence groups within a well-supported monophyletic clade comprising multiple major eukaryotic lineages.	Inconclusive
OG5_143192	Prokaryota	Sar	multiple_MC	The query sequence groups within a well-supported monophyletic clade comprising multiple major eukaryotic lineages.	Inconclusive
OG5_154337	Prokaryota	Opisthokonta	multiple_MC	The query sequence groups within a well-supported monophyletic clade comprising multiple major eukaryotic lineages.	Inconclusive
OG5_134306	Prokaryota	Opisthokonta	multiple_MC	The query sequence groups within a well-supported monophyletic clade comprising multiple major eukaryotic lineages.	Inconclusive
OG5_136127	Prokaryota	Opisthokonta	multiple_MC	The query sequence groups within a well-supported monophyletic clade comprising multiple major eukaryotic lineages.	Inconclusive
OG5_139903	Prokaryota	Opisthokonta	multiple_MC	The query sequence groups within a well-supported monophyletic clade comprising multiple major eukaryotic lineages.	Inconclusive
OG5_141132	Prokaryota	Opisthokonta	multiple_MC	The query sequence groups within a well-supported monophyletic clade comprising multiple major eukaryotic lineages.	Inconclusive
OG5_142358	Prokaryota	Sar	Patchy_phylogeny	Additional MC sequences are distributed across separate, distantly related clades rather than clustering with the query in a single monophyletic group.	Inconclusive
OG5_144158	Prokaryota	Archaeplastide	multiple_MC	The query sequence groups within a well-supported monophyletic clade comprising multiple major eukaryotic lineages.	Inconclusive
OG5_144529	Prokaryota	Opisthokonta	Patchy_phylogeny	Additional MC sequences are distributed across separate, distantly related clades rather than clustering with the query in a single monophyletic group.	Inconclusive
OG5_146696	Prokaryota	Opisthokonta	Patchy_phylogeny	Additional MC sequences are distributed across separate, distantly related clades rather than clustering with the query in a single monophyletic group.	Inconclusive
OG5_147505	Prokaryota	Sar	Patchy_phylogeny	Additional MC sequences are distributed across separate, distantly related clades rather than clustering with the query in a single monophyletic group.	Inconclusive
OG5_148148	Prokaryota	Sar	multiple_MC	The query sequence groups within a well-supported monophyletic clade comprising multiple major eukaryotic lineages.	Inconclusive
OG5_149648	Prokaryota	Archaeplastide	multiple_MC	The query sequence groups within a well-supported monophyletic clade comprising multiple major eukaryotic lineages.	Inconclusive
OG5_150839	Prokaryota	Opisthokonta	multiple_MC	The query sequence groups within a well-supported monophyletic clade comprising multiple major eukaryotic lineages.	Inconclusive
OG5_156431	Prokaryota	Opisthokonta	Patchy_phylogeny	Additional MC sequences are distributed across separate, distantly related clades rather than clustering with the query in a single monophyletic group.	Inconclusive
OG5_158620	Prokaryota	Opisthokonta	Patchy_phylogeny	Additional MC sequences are distributed across separate, distantly related clades rather than clustering with the query in a single monophyletic group.	Inconclusive
OG5_159796	Prokaryota	Archaeplastide	Patchy_phylogeny	Additional MC sequences are distributed across separate, distantly related clades rather than clustering with the query in a single monophyletic group.	Inconclusive
OG5_158971	Prokaryota	Sar	multiple_MC	The query sequence groups within a well-supported monophyletic clade comprising multiple major eukaryotic lineages.	Inconclusive
OG5_137349	Prokaryota	Opisthokonta	multiple_MC	The query sequence groups within a well-supported monophyletic clade comprising multiple major eukaryotic lineages.	Inconclusive
OG5_171116	Prokaryota	Opisthokonta	Patchy_phylogeny	Additional MC sequences are distributed across separate, distantly related clades rather than clustering with the query in a single monophyletic group.	Inconclusive
OG5_146682	Prokaryota	Excavata	multiple_MC	The query sequence groups within a well-supported monophyletic clade comprising multiple major eukaryotic lineages.	Inconclusive
OG5_133747	Prokaryota	Sar	multiple_MC	The query sequence groups within a well-supported monophyletic clade comprising multiple major eukaryotic lineages.	Inconclusive
OG5_132919	Prokaryota	Archaeplastide	multiple_MC	The query sequence groups within a well-supported monophyletic clade comprising multiple major eukaryotic lineages.	Inconclusive
OG5_191214	Prokaryota	Amoebozoa	Patchy_phylogeny	Additional MC sequences are distributed across separate, distantly related clades rather than clustering with the query in a single monophyletic group.	Inconclusive
OG5_149873	Prokaryota	Archaeplastide	iHGT	There is not evidence of new homologues in new major clades	iHGT
OG5_155900	Prokaryota	Amoebozoa	Patchy_phylogeny	Additional MC sequences are distributed across separate, distantly related clades rather than clustering with the query in a single monophyletic group.	Inconclusive
OG5_158986	Prokaryota	Opisthokonta	multiple_MC	The query sequence groups within a well-supported monophyletic clade comprising multiple major eukaryotic lineages.	Inconclusive
OG5_174896	Prokaryota	Excavata	multiple_MC	The query sequence groups within a well-supported monophyletic clade comprising multiple major eukaryotic lineages.	Inconclusive
OG5_140240	Prokaryota	Archaeplastide	Patchy_phylogeny	Additional MC sequences are distributed across separate, distantly related clades rather than clustering with the query in a single monophyletic group.	Inconclusive
OG5_144783	Prokaryota	Archaeplastide	Patchy_phylogeny	Additional MC sequences are distributed across separate, distantly related clades rather than clustering with the query in a single monophyletic group.	Inconclusive
OG5_158682	Prokaryota	Sar	multiple_MC	The query sequence groups within a well-supported monophyletic clade comprising multiple major eukaryotic lineages.	Inconclusive
OG5_159910	Prokaryota	Sar	multiple_MC	The query sequence groups within a well-supported monophyletic clade comprising multiple major eukaryotic lineages.	Inconclusive
OG5_164005	Prokaryota	Archaeplastide	multiple_MC	The query sequence groups within a well-supported monophyletic clade comprising multiple major eukaryotic lineages.	Inconclusive
OG5_176929	Prokaryota	Opisthokonta	Patchy_phylogeny	Additional MC sequences are distributed across separate, distantly related clades rather than clustering with the query in a single monophyletic group.	Inconclusive
OG5_190964	Prokaryota	Archaeplastide	Patchy_phylogeny	Additional MC sequences are distributed across separate, distantly related clades rather than clustering with the query in a single monophyletic group.	Inconclusive
OG5_136984	Prokaryota	Opisthokonta	Patchy_phylogeny	Additional MC sequences are distributed across separate, distantly related clades rather than clustering with the query in a single monophyletic group.	Inconclusive
OG5_165937	Prokaryota	Opisthokonta	multiple_MC	The query sequence groups within a well-supported monophyletic clade comprising multiple major eukaryotic lineages.	Inconclusive
OG5_175941	Prokaryota	Sar	Patchy_phylogeny	Additional MC sequences are distributed across separate, distantly related clades rather than clustering with the query in a single monophyletic group.	Inconclusive
OG5_135814	Prokaryota	Archaeplastide	multiple_MC	The query sequence groups within a well-supported monophyletic clade comprising multiple major eukaryotic lineages.	Inconclusive
OG5_138454	Prokaryota	Opisthokonta	multiple_MC	The query sequence groups within a well-supported monophyletic clade comprising multiple major eukaryotic lineages.	Inconclusive
OG5_155489	Prokaryota	Opisthokonta	Patchy_phylogeny	Additional MC sequences are distributed across separate, distantly related clades rather than clustering with the query in a single monophyletic group.	Inconclusive
OG5_162913	Prokaryota	Opisthokonta	multiple_MC	The query sequence groups within a well-supported monophyletic clade comprising multiple major eukaryotic lineages.	Inconclusive
OG5_169443	Prokaryota	Opisthokonta	Patchy_phylogeny	Additional MC sequences are distributed across separate, distantly related clades rather than clustering with the query in a single monophyletic group.	Inconclusive
OG5_176296	Prokaryota	Opisthokonta	Patchy_phylogeny	Additional MC sequences are distributed across separate, distantly related clades rather than clustering with the query in a single monophyletic group.	Inconclusive
OG5_187939	Prokaryota	Opisthokonta	multiple_MC	The query sequence groups within a well-supported monophyletic clade comprising multiple major eukaryotic lineages.	Inconclusive
OG5_134824	Prokaryota	Opisthokonta	multiple_MC	The query sequence groups within a well-supported monophyletic clade comprising multiple major eukaryotic lineages.	Inconclusive
OG5_158780	Prokaryota	Archaeplastide	multiple_MC	The query sequence groups within a well-supported monophyletic clade comprising multiple major eukaryotic lineages.	Inconclusive
OG5_174922	Prokaryota	Opisthokonta	Patchy_phylogeny	Additional MC sequences are distributed across separate, distantly related clades rather than clustering with the query in a single monophyletic group.	Inconclusive
OG5_138333	Prokaryota	Opisthokonta	multiple_MC	The query sequence groups within a well-supported monophyletic clade comprising multiple major eukaryotic lineages.	Inconclusive
OG5_138556	Prokaryota	Opisthokonta	Patchy_phylogeny	Additional MC sequences are distributed across separate, distantly related clades rather than clustering with the query in a single monophyletic group.	Inconclusive
OG5_156870	Prokaryota	Opisthokonta	multiple_MC	The query sequence groups within a well-supported monophyletic clade comprising multiple major eukaryotic lineages.	Inconclusive
OG5_158985	Prokaryota	Sar	multiple_MC	The query sequence groups within a well-supported monophyletic clade comprising multiple major eukaryotic lineages.	Inconclusive
OG5_129334	Prokaryota	Archaeplastide	multiple_MC	The query sequence groups within a well-supported monophyletic clade comprising multiple major eukaryotic lineages.	Inconclusive
OG5_130330	Prokaryota	Opisthokonta	Patchy_phylogeny	Additional MC sequences are distributed across separate, distantly related clades rather than clustering with the query in a single monophyletic group.	Inconclusive
OG5_130541	Prokaryota	Opisthokonta	multiple_MC	The query sequence groups within a well-supported monophyletic clade comprising multiple major eukaryotic lineages.	Inconclusive
OG5_132292	Prokaryota	Archaeplastide	Patchy_phylogeny	Additional MC sequences are distributed across separate, distantly related clades rather than clustering with the query in a single monophyletic group.	Inconclusive
OG5_132440	Prokaryota	Sar	multiple_MC	The query sequence groups within a well-supported monophyletic clade comprising multiple major eukaryotic lineages.	Inconclusive
OG5_134266	Prokaryota	Opisthokonta	multiple_MC	The query sequence groups within a well-supported monophyletic clade comprising multiple major eukaryotic lineages.	Inconclusive
OG5_134793	Prokaryota	Opisthokonta	Patchy_phylogeny	Additional MC sequences are distributed across separate, distantly related clades rather than clustering with the query in a single monophyletic group.	Inconclusive
OG5_136452	Prokaryota	Sar	multiple_MC	The query sequence groups within a well-supported monophyletic clade comprising multiple major eukaryotic lineages.	Inconclusive
OG5_137432	Prokaryota	Opisthokonta	Patchy_phylogeny	Additional MC sequences are distributed across separate, distantly related clades rather than clustering with the query in a single monophyletic group.	Inconclusive
OG5_137932	Prokaryota	Amoebozoa	Patchy_phylogeny	Additional MC sequences are distributed across separate, distantly related clades rather than clustering with the query in a single monophyletic group.	Inconclusive
OG5_138465	Prokaryota	Opisthokonta	multiple_MC	The query sequence groups within a well-supported monophyletic clade comprising multiple major eukaryotic lineages.	Inconclusive
OG5_141211	Prokaryota	Opisthokonta	Patchy_phylogeny	Additional MC sequences are distributed across separate, distantly related clades rather than clustering with the query in a single monophyletic group.	Inconclusive
OG5_141388	Prokaryota	Opisthokonta	multiple_MC	The query sequence groups within a well-supported monophyletic clade comprising multiple major eukaryotic lineages.	Inconclusive
OG5_142771	Prokaryota	Opisthokonta	Patchy_phylogeny	Additional MC sequences are distributed across separate, distantly related clades rather than clustering with the query in a single monophyletic group.	Inconclusive
OG5_144205	Prokaryota	Sar	Patchy_phylogeny	Additional MC sequences are distributed across separate, distantly related clades rather than clustering with the query in a single monophyletic group.	Inconclusive
OG5_144670	Prokaryota	Archaeplastide	Patchy_phylogeny	Additional MC sequences are distributed across separate, distantly related clades rather than clustering with the query in a single monophyletic group.	Inconclusive
OG5_145212	Prokaryota	Sar	Patchy_phylogeny	Additional MC sequences are distributed across separate, distantly related clades rather than clustering with the query in a single monophyletic group.	Inconclusive
OG5_146351	Prokaryota	Opisthokonta	multiple_MC	The query sequence groups within a well-supported monophyletic clade comprising multiple major eukaryotic lineages.	Inconclusive
OG5_149601	Prokaryota	Opisthokonta	multiple_MC	The query sequence groups within a well-supported monophyletic clade comprising multiple major eukaryotic lineages.	Inconclusive
OG5_149694	Prokaryota	Opisthokonta	Patchy_phylogeny	Additional MC sequences are distributed across separate, distantly related clades rather than clustering with the query in a single monophyletic group.	Inconclusive
OG5_149813	Prokaryota	Archaeplastide	multiple_MC	The query sequence groups within a well-supported monophyletic clade comprising multiple major eukaryotic lineages.	Inconclusive
OG5_149822	Prokaryota	Sar	Patchy_phylogeny	Additional MC sequences are distributed across separate, distantly related clades rather than clustering with the query in a single monophyletic group.	Inconclusive
OG5_152730	Prokaryota	Opisthokonta	Patchy_phylogeny	Additional MC sequences are distributed across separate, distantly related clades rather than clustering with the query in a single monophyletic group.	Inconclusive
OG5_152823	Prokaryota	Opisthokonta	Patchy_phylogeny	Additional MC sequences are distributed across separate, distantly related clades rather than clustering with the query in a single monophyletic group.	Inconclusive
OG5_155260	Prokaryota	Opisthokonta	Patchy_phylogeny	Additional MC sequences are distributed across separate, distantly related clades rather than clustering with the query in a single monophyletic group.	Inconclusive
OG5_155439	Prokaryota	Opisthokonta	Patchy_phylogeny	Additional MC sequences are distributed across separate, distantly related clades rather than clustering with the query in a single monophyletic group.	Inconclusive
OG5_155625	Prokaryota	Opisthokonta	Patchy_phylogeny	Additional MC sequences are distributed across separate, distantly related clades rather than clustering with the query in a single monophyletic group.	Inconclusive
OG5_155738	Prokaryota	Opisthokonta	iHGT	There is not evidence of new homologues in new major clades	iHGT
OG5_155912	Prokaryota	Opisthokonta	Patchy_phylogeny	Additional MC sequences are distributed across separate, distantly related clades rather than clustering with the query in a single monophyletic group.	Inconclusive
OG5_156153	Prokaryota	Sar	Patchy_phylogeny	Additional MC sequences are distributed across separate, distantly related clades rather than clustering with the query in a single monophyletic group.	Inconclusive
OG5_158715	Prokaryota	Opisthokonta	multiple_MC	The query sequence groups within a well-supported monophyletic clade comprising multiple major eukaryotic lineages.	Inconclusive
OG5_158929	Prokaryota	Opisthokonta	multiple_MC	The query sequence groups within a well-supported monophyletic clade comprising multiple major eukaryotic lineages.	Inconclusive
OG5_159159	Prokaryota	Opisthokonta	Patchy_phylogeny	Additional MC sequences are distributed across separate, distantly related clades rather than clustering with the query in a single monophyletic group.	Inconclusive
OG5_159298	Prokaryota	Opisthokonta	iHGT	There is not evidence of new homologues in new major clades	iHGT
OG5_159530	Prokaryota	Sar	multiple_MC	The query sequence groups within a well-supported monophyletic clade comprising multiple major eukaryotic lineages.	Inconclusive
OG5_159855	Prokaryota	Sar	Patchy_phylogeny	Additional MC sequences are distributed across separate, distantly related clades rather than clustering with the query in a single monophyletic group.	Inconclusive
OG5_162885	Prokaryota	Excavata	Patchy_phylogeny	Additional MC sequences are distributed across separate, distantly related clades rather than clustering with the query in a single monophyletic group.	Inconclusive
OG5_163421	Prokaryota	Sar	Patchy_phylogeny	Additional MC sequences are distributed across separate, distantly related clades rather than clustering with the query in a single monophyletic group.	Inconclusive
OG5_163577	Prokaryota	Opisthokonta	Patchy_phylogeny	Additional MC sequences are distributed across separate, distantly related clades rather than clustering with the query in a single monophyletic group.	Inconclusive
OG5_163755	Prokaryota	Opisthokonta	Patchy_phylogeny	Additional MC sequences are distributed across separate, distantly related clades rather than clustering with the query in a single monophyletic group.	Inconclusive
OG5_163977	Prokaryota	Opisthokonta	Patchy_phylogeny	Additional MC sequences are distributed across separate, distantly related clades rather than clustering with the query in a single monophyletic group.	Inconclusive
OG5_168405	Prokaryota	Opisthokonta	multiple_MC	The query sequence groups within a well-supported monophyletic clade comprising multiple major eukaryotic lineages.	Inconclusive
OG5_168774	Prokaryota	Opisthokonta	iHGT	There is not evidence of new homologues in new major clades	iHGT
OG5_169857	Prokaryota	Opisthokonta	Patchy_phylogeny	Additional MC sequences are distributed across separate, distantly related clades rather than clustering with the query in a single monophyletic group.	Inconclusive
OG5_169930	Prokaryota	Opisthokonta	iHGT	There is not evidence of new homologues in new major clades	iHGT
OG5_171270	Prokaryota	Sar	multiple_MC	The query sequence groups within a well-supported monophyletic clade comprising multiple major eukaryotic lineages.	Inconclusive
OG5_171726	Prokaryota	Opisthokonta	iHGT	There is not evidence of new homologues in new major clades	iHGT
OG5_175175	Prokaryota	Opisthokonta	multiple_MC	The query sequence groups within a well-supported monophyletic clade comprising multiple major eukaryotic lineages.	Inconclusive
OG5_176295	Prokaryota	Opisthokonta	iHGT	There is not evidence of new homologues in new major clades	iHGT
OG5_176643	Prokaryota	Opisthokonta	Patchy_phylogeny	Additional MC sequences are distributed across separate, distantly related clades rather than clustering with the query in a single monophyletic group.	Inconclusive
OG5_144567	Prokaryota	Opisthokonta	Patchy_phylogeny	Additional MC sequences are distributed across separate, distantly related clades rather than clustering with the query in a single monophyletic group.	Inconclusive
OG5_135083	Prokaryota	Sar	multiple_MC	The query sequence groups within a well-supported monophyletic clade comprising multiple major eukaryotic lineages.	Inconclusive
OG5_140094	Prokaryota	Sar	Patchy_phylogeny	Additional MC sequences are distributed across separate, distantly related clades rather than clustering with the query in a single monophyletic group.	Inconclusive
OG5_142721	Prokaryota	Opisthokonta	Patchy_phylogeny	Additional MC sequences are distributed across separate, distantly related clades rather than clustering with the query in a single monophyletic group.	Inconclusive
OG5_150454	Prokaryota	Opisthokonta	multiple_MC	The query sequence groups within a well-supported monophyletic clade comprising multiple major eukaryotic lineages.	Inconclusive
OG5_164876	Prokaryota	Opisthokonta	multiple_MC	The query sequence groups within a well-supported monophyletic clade comprising multiple major eukaryotic lineages.	Inconclusive
OG5_169177	Prokaryota	Opisthokonta	Patchy_phylogeny	Additional MC sequences are distributed across separate, distantly related clades rather than clustering with the query in a single monophyletic group.	Inconclusive
OG5_177062	Prokaryota	Opisthokonta	multiple_MC	The query sequence groups within a well-supported monophyletic clade comprising multiple major eukaryotic lineages.	Inconclusive
OG5_133991	Prokaryota	Sar	iHGT	There is not evidence of new homologues in new major clades	iHGT
OG5_144416	Prokaryota	Archaeplastide	multiple_MC	The query sequence groups within a well-supported monophyletic clade comprising multiple major eukaryotic lineages.	Inconclusive
OG5_131519	Prokaryota	Opisthokonta	Patchy_phylogeny	Additional MC sequences are distributed across separate, distantly related clades rather than clustering with the query in a single monophyletic group.	Inconclusive
OG5_132143	Prokaryota	Sar	Patchy_phylogeny	Additional MC sequences are distributed across separate, distantly related clades rather than clustering with the query in a single monophyletic group.	Inconclusive
OG5_141319	Prokaryota	Opisthokonta	Patchy_phylogeny	Additional MC sequences are distributed across separate, distantly related clades rather than clustering with the query in a single monophyletic group.	Inconclusive
OG5_138543	Prokaryota	Opisthokonta	Patchy_phylogeny	Additional MC sequences are distributed across separate, distantly related clades rather than clustering with the query in a single monophyletic group.	Inconclusive
OG5_131193	Prokaryota	Opisthokonta	Patchy_phylogeny	Additional MC sequences are distributed across separate, distantly related clades rather than clustering with the query in a single monophyletic group.	Inconclusive
OG5_156726	Prokaryota	Archaeplastide	iHGT	There is not evidence of new homologues in new major clades	iHGT
OG5_133531	Prokaryota	Sar	Patchy_phylogeny	Additional MC sequences are distributed across separate, distantly related clades rather than clustering with the query in a single monophyletic group.	Inconclusive
OG5_127065	Prokaryota	Archaeplastide	multiple_MC	The query sequence groups within a well-supported monophyletic clade comprising multiple major eukaryotic lineages.	Inconclusive
OG5_127115	Prokaryota	Opisthokonta	multiple_MC	The query sequence groups within a well-supported monophyletic clade comprising multiple major eukaryotic lineages.	Inconclusive
OG5_129763	Prokaryota	Opisthokonta	Patchy_phylogeny	Additional MC sequences are distributed across separate, distantly related clades rather than clustering with the query in a single monophyletic group.	Inconclusive
OG5_132474	Prokaryota	Opisthokonta	multiple_MC	The query sequence groups within a well-supported monophyletic clade comprising multiple major eukaryotic lineages.	Inconclusive
OG5_132475	Prokaryota	Archaeplastide	multiple_MC	The query sequence groups within a well-supported monophyletic clade comprising multiple major eukaryotic lineages.	Inconclusive
OG5_133518	Prokaryota	Archaeplastide	multiple_MC	The query sequence groups within a well-supported monophyletic clade comprising multiple major eukaryotic lineages.	Inconclusive
OG5_136230	Prokaryota	Opisthokonta	iHGT	There is not evidence of new homologues in new major clades	iHGT
OG5_142696	Prokaryota	Opisthokonta	Patchy_phylogeny	Additional MC sequences are distributed across separate, distantly related clades rather than clustering with the query in a single monophyletic group.	Inconclusive
OG5_149457	Prokaryota	Opisthokonta	iHGT	There is not evidence of new homologues in new major clades	iHGT
OG5_150682	Prokaryota	Opisthokonta	multiple_MC	The query sequence groups within a well-supported monophyletic clade comprising multiple major eukaryotic lineages.	Inconclusive
OG5_153497	Prokaryota	Sar	iHGT	There is not evidence of new homologues in new major clades	iHGT
OG5_157227	Prokaryota	Opisthokonta	multiple_MC	The query sequence groups within a well-supported monophyletic clade comprising multiple major eukaryotic lineages.	Inconclusive
OG5_159187	Prokaryota	Opisthokonta	Patchy_phylogeny	Additional MC sequences are distributed across separate, distantly related clades rather than clustering with the query in a single monophyletic group.	Inconclusive
OG5_163202	Prokaryota	Opisthokonta	Patchy_phylogeny	Additional MC sequences are distributed across separate, distantly related clades rather than clustering with the query in a single monophyletic group.	Inconclusive
OG5_163482	Prokaryota	Archaeplastide	Patchy_phylogeny	Additional MC sequences are distributed across separate, distantly related clades rather than clustering with the query in a single monophyletic group.	Inconclusive
OG5_171552	Prokaryota	Opisthokonta	multiple_MC	The query sequence groups within a well-supported monophyletic clade comprising multiple major eukaryotic lineages.	Inconclusive
OG5_174031	Prokaryota	Opisthokonta	Patchy_phylogeny	Additional MC sequences are distributed across separate, distantly related clades rather than clustering with the query in a single monophyletic group.	Inconclusive
OG5_132737	Prokaryota	Opisthokonta	Patchy_phylogeny	Additional MC sequences are distributed across separate, distantly related clades rather than clustering with the query in a single monophyletic group.	Inconclusive
OG5_141655	Prokaryota	Opisthokonta	multiple_MC	The query sequence groups within a well-supported monophyletic clade comprising multiple major eukaryotic lineages.	Inconclusive
OG5_131963	Prokaryota	Opisthokonta	Patchy_phylogeny	Additional MC sequences are distributed across separate, distantly related clades rather than clustering with the query in a single monophyletic group.	Inconclusive
OG5_132738	Prokaryota	Opisthokonta	Patchy_phylogeny	Additional MC sequences are distributed across separate, distantly related clades rather than clustering with the query in a single monophyletic group.	Inconclusive
OG5_147360	Prokaryota	Opisthokonta	Patchy_phylogeny	Additional MC sequences are distributed across separate, distantly related clades rather than clustering with the query in a single monophyletic group.	Inconclusive
OG5_168022	Prokaryota	Sar	multiple_MC	The query sequence groups within a well-supported monophyletic clade comprising multiple major eukaryotic lineages.	Inconclusive
OG5_133997	Prokaryota	Opisthokonta	multiple_MC	The query sequence groups within a well-supported monophyletic clade comprising multiple major eukaryotic lineages.	Inconclusive
OG5_160826	Prokaryota	Opisthokonta	multiple_MC	The query sequence groups within a well-supported monophyletic clade comprising multiple major eukaryotic lineages.	Inconclusive
OG5_134778	Prokaryota	Opisthokonta	Patchy_phylogeny	Additional MC sequences are distributed across separate, distantly related clades rather than clustering with the query in a single monophyletic group.	Inconclusive
OG5_212023	Prokaryota	Sar	multiple_MC	The query sequence groups within a well-supported monophyletic clade comprising multiple major eukaryotic lineages.	Inconclusive
OG5_136236	Prokaryota	Cryptophyceae	multiple_MC	The query sequence groups within a well-supported monophyletic clade comprising multiple major eukaryotic lineages.	Inconclusive
OG5_142650	Prokaryota	Sar	multiple_MC	The query sequence groups within a well-supported monophyletic clade comprising multiple major eukaryotic lineages.	Inconclusive
OG5_147345	Prokaryota	Opisthokonta	multiple_MC	The query sequence groups within a well-supported monophyletic clade comprising multiple major eukaryotic lineages.	Inconclusive
OG5_152534	Prokaryota	Opisthokonta	multiple_MC	The query sequence groups within a well-supported monophyletic clade comprising multiple major eukaryotic lineages.	Inconclusive
OG5_156748	Prokaryota	Opisthokonta	Patchy_phylogeny	Additional MC sequences are distributed across separate, distantly related clades rather than clustering with the query in a single monophyletic group.	Inconclusive
OG5_158690	Prokaryota	Sar	Patchy_phylogeny	Additional MC sequences are distributed across separate, distantly related clades rather than clustering with the query in a single monophyletic group.	Inconclusive
OG5_159911	Prokaryota	Sar	multiple_MC	The query sequence groups within a well-supported monophyletic clade comprising multiple major eukaryotic lineages.	Inconclusive
OG5_168866	Prokaryota	Opisthokonta	multiple_MC	The query sequence groups within a well-supported monophyletic clade comprising multiple major eukaryotic lineages.	Inconclusive
OG5_176519	Prokaryota	Sar	Patchy_phylogeny	Additional MC sequences are distributed across separate, distantly related clades rather than clustering with the query in a single monophyletic group.	Inconclusive
OG5_203275	Prokaryota	Sar	Patchy_phylogeny	Additional MC sequences are distributed across separate, distantly related clades rather than clustering with the query in a single monophyletic group.	Inconclusive
OG5_170941	Prokaryota	Opisthokonta	Patchy_phylogeny	Additional MC sequences are distributed across separate, distantly related clades rather than clustering with the query in a single monophyletic group.	Inconclusive
OG5_138525	Prokaryota	Archaeplastide	iHGT	There is not evidence of new homologues in new major clades	iHGT
OG5_131583	Prokaryota	Opisthokonta	multiple_MC	The query sequence groups within a well-supported monophyletic clade comprising multiple major eukaryotic lineages.	Inconclusive
OG5_146610	Prokaryota	Amoebozoa	multiple_MC	The query sequence groups within a well-supported monophyletic clade comprising multiple major eukaryotic lineages.	Inconclusive
OG5_171707	Prokaryota	Opisthokonta	multiple_MC	The query sequence groups within a well-supported monophyletic clade comprising multiple major eukaryotic lineages.	Inconclusive
OG5_141559	Prokaryota	Sar	multiple_MC	The query sequence groups within a well-supported monophyletic clade comprising multiple major eukaryotic lineages.	Inconclusive
OG5_131028	Prokaryota	Opisthokonta	multiple_MC	The query sequence groups within a well-supported monophyletic clade comprising multiple major eukaryotic lineages.	Inconclusive
OG5_133768	Prokaryota	Sar	multiple_MC	The query sequence groups within a well-supported monophyletic clade comprising multiple major eukaryotic lineages.	Inconclusive
OG5_141335	Prokaryota	Amoebozoa	multiple_MC	The query sequence groups within a well-supported monophyletic clade comprising multiple major eukaryotic lineages.	Inconclusive
OG5_149662	Prokaryota	Sar	multiple_MC	The query sequence groups within a well-supported monophyletic clade comprising multiple major eukaryotic lineages.	Inconclusive
OG5_155861	Prokaryota	Archaeplastide	Patchy_phylogeny	Additional MC sequences are distributed across separate, distantly related clades rather than clustering with the query in a single monophyletic group.	Inconclusive
OG5_158502	Prokaryota	Opisthokonta	Patchy_phylogeny	Additional MC sequences are distributed across separate, distantly related clades rather than clustering with the query in a single monophyletic group.	Inconclusive
OG5_163262	Prokaryota	Opisthokonta	Patchy_phylogeny	Additional MC sequences are distributed across separate, distantly related clades rather than clustering with the query in a single monophyletic group.	Inconclusive
OG5_160451	Prokaryota	Archaeplastide	multiple_MC	The query sequence groups within a well-supported monophyletic clade comprising multiple major eukaryotic lineages.	Inconclusive
OG5_150447	Prokaryota	Opisthokonta	Patchy_phylogeny	Additional MC sequences are distributed across separate, distantly related clades rather than clustering with the query in a single monophyletic group.	Inconclusive
OG5_162856	Prokaryota	Opisthokonta	multiple_MC	The query sequence groups within a well-supported monophyletic clade comprising multiple major eukaryotic lineages.	Inconclusive
OG5_209093	Prokaryota	Opisthokonta	multiple_MC	The query sequence groups within a well-supported monophyletic clade comprising multiple major eukaryotic lineages.	Inconclusive
OG5_171453	Prokaryota	Opisthokonta	multiple_MC	The query sequence groups within a well-supported monophyletic clade comprising multiple major eukaryotic lineages.	Inconclusive
OG5_141346	Prokaryota	Archaeplastide	iHGT	There is not evidence of new homologues in new major clades	iHGT
OG5_142694	Prokaryota	Opisthokonta	multiple_MC	The query sequence groups within a well-supported monophyletic clade comprising multiple major eukaryotic lineages.	Inconclusive
OG5_149720	Prokaryota	Opisthokonta	Patchy_phylogeny	Additional MC sequences are distributed across separate, distantly related clades rather than clustering with the query in a single monophyletic group.	Inconclusive
OG5_149315	Prokaryota	Opisthokonta	Patchy_phylogeny	Additional MC sequences are distributed across separate, distantly related clades rather than clustering with the query in a single monophyletic group.	Inconclusive
OG5_163168	Prokaryota	Opisthokonta	multiple_MC	The query sequence groups within a well-supported monophyletic clade comprising multiple major eukaryotic lineages.	Inconclusive
OG5_137362	Prokaryota	Opisthokonta	multiple_MC	The query sequence groups within a well-supported monophyletic clade comprising multiple major eukaryotic lineages.	Inconclusive
OG5_137893	Prokaryota	Archaeplastide	multiple_MC	The query sequence groups within a well-supported monophyletic clade comprising multiple major eukaryotic lineages.	Inconclusive
OG5_143174	Prokaryota	Archaeplastide	multiple_MC	The query sequence groups within a well-supported monophyletic clade comprising multiple major eukaryotic lineages.	Inconclusive
OG5_144795	Prokaryota	Sar	multiple_MC	The query sequence groups within a well-supported monophyletic clade comprising multiple major eukaryotic lineages.	Inconclusive
OG5_145737	Prokaryota	Opisthokonta	Patchy_phylogeny	Additional MC sequences are distributed across separate, distantly related clades rather than clustering with the query in a single monophyletic group.	Inconclusive
OG5_146588	Prokaryota	Sar	Patchy_phylogeny	Additional MC sequences are distributed across separate, distantly related clades rather than clustering with the query in a single monophyletic group.	Inconclusive
OG5_139281	Prokaryota	Opisthokonta	multiple_MC	The query sequence groups within a well-supported monophyletic clade comprising multiple major eukaryotic lineages.	Inconclusive
OG5_135844	Prokaryota	Opisthokonta	multiple_MC	The query sequence groups within a well-supported monophyletic clade comprising multiple major eukaryotic lineages.	Inconclusive
OG5_155474	Prokaryota	Opisthokonta	Patchy_phylogeny	Additional MC sequences are distributed across separate, distantly related clades rather than clustering with the query in a single monophyletic group.	Inconclusive
OG5_127292	Prokaryota	Opisthokonta	Patchy_phylogeny	Additional MC sequences are distributed across separate, distantly related clades rather than clustering with the query in a single monophyletic group.	Inconclusive
OG5_142637	Prokaryota	Opisthokonta	multiple_MC	The query sequence groups within a well-supported monophyletic clade comprising multiple major eukaryotic lineages.	Inconclusive
OG5_135093	Prokaryota	Opisthokonta	multiple_MC	The query sequence groups within a well-supported monophyletic clade comprising multiple major eukaryotic lineages.	Inconclusive
OG5_127928	Prokaryota	Opisthokonta	Patchy_phylogeny	Additional MC sequences are distributed across separate, distantly related clades rather than clustering with the query in a single monophyletic group.	Inconclusive
OG5_128712	Prokaryota	Sar	multiple_MC	The query sequence groups within a well-supported monophyletic clade comprising multiple major eukaryotic lineages.	Inconclusive
OG5_129566	Prokaryota	Opisthokonta	Patchy_phylogeny	Additional MC sequences are distributed across separate, distantly related clades rather than clustering with the query in a single monophyletic group.	Inconclusive
OG5_134035	Prokaryota	Sar	Patchy_phylogeny	Additional MC sequences are distributed across separate, distantly related clades rather than clustering with the query in a single monophyletic group.	Inconclusive
OG5_136401	Prokaryota	Opisthokonta	multiple_MC	The query sequence groups within a well-supported monophyletic clade comprising multiple major eukaryotic lineages.	Inconclusive
OG5_138437	Prokaryota	Opisthokonta	multiple_MC	The query sequence groups within a well-supported monophyletic clade comprising multiple major eukaryotic lineages.	Inconclusive
OG5_143175	Prokaryota	Opisthokonta	Patchy_phylogeny	Additional MC sequences are distributed across separate, distantly related clades rather than clustering with the query in a single monophyletic group.	Inconclusive
OG5_150142	Prokaryota	Sar	multiple_MC	The query sequence groups within a well-supported monophyletic clade comprising multiple major eukaryotic lineages.	Inconclusive
OG5_152107	Prokaryota	Opisthokonta	multiple_MC	The query sequence groups within a well-supported monophyletic clade comprising multiple major eukaryotic lineages.	Inconclusive
OG5_168126	Prokaryota	Opisthokonta	Patchy_phylogeny	Additional MC sequences are distributed across separate, distantly related clades rather than clustering with the query in a single monophyletic group.	Inconclusive
OG5_136373	Prokaryota	Archaeplastide	Patchy_phylogeny	Additional MC sequences are distributed across separate, distantly related clades rather than clustering with the query in a single monophyletic group.	Inconclusive
OG5_144652	Prokaryota	Opisthokonta	multiple_MC	The query sequence groups within a well-supported monophyletic clade comprising multiple major eukaryotic lineages.	Inconclusive
OG5_131956	Prokaryota	Opisthokonta	Patchy_phylogeny	Additional MC sequences are distributed across separate, distantly related clades rather than clustering with the query in a single monophyletic group.	Inconclusive
OG5_155518	Prokaryota	Opisthokonta	Patchy_phylogeny	Additional MC sequences are distributed across separate, distantly related clades rather than clustering with the query in a single monophyletic group.	Inconclusive
OG5_155615	Prokaryota	Opisthokonta	Patchy_phylogeny	Additional MC sequences are distributed across separate, distantly related clades rather than clustering with the query in a single monophyletic group.	Inconclusive
OG5_132803	Prokaryota	Opisthokonta	multiple_MC	The query sequence groups within a well-supported monophyletic clade comprising multiple major eukaryotic lineages.	Inconclusive
OG5_139487	Prokaryota	Opisthokonta	multiple_MC	The query sequence groups within a well-supported monophyletic clade comprising multiple major eukaryotic lineages.	Inconclusive
OG5_144548	Prokaryota	Opisthokonta	Patchy_phylogeny	Additional MC sequences are distributed across separate, distantly related clades rather than clustering with the query in a single monophyletic group.	Inconclusive
OG5_144629	Prokaryota	Sar	Patchy_phylogeny	Additional MC sequences are distributed across separate, distantly related clades rather than clustering with the query in a single monophyletic group.	Inconclusive
OG5_149270	Prokaryota	Opisthokonta	Patchy_phylogeny	Additional MC sequences are distributed across separate, distantly related clades rather than clustering with the query in a single monophyletic group.	Inconclusive
OG5_170980	Prokaryota	Sar	Patchy_phylogeny	Additional MC sequences are distributed across separate, distantly related clades rather than clustering with the query in a single monophyletic group.	Inconclusive
OG5_173586	Prokaryota	Sar	Patchy_phylogeny	Additional MC sequences are distributed across separate, distantly related clades rather than clustering with the query in a single monophyletic group.	Inconclusive
OG5_153446	Prokaryota	Opisthokonta	multiple_MC	The query sequence groups within a well-supported monophyletic clade comprising multiple major eukaryotic lineages.	Inconclusive
OG5_159958	Prokaryota	Opisthokonta	Patchy_phylogeny	Additional MC sequences are distributed across separate, distantly related clades rather than clustering with the query in a single monophyletic group.	Inconclusive
OG5_205092	Prokaryota	Sar	Patchy_phylogeny	Additional MC sequences are distributed across separate, distantly related clades rather than clustering with the query in a single monophyletic group.	Inconclusive
OG5_132299	Prokaryota	Opisthokonta	multiple_MC	The query sequence groups within a well-supported monophyletic clade comprising multiple major eukaryotic lineages.	Inconclusive
OG5_133986	Prokaryota	Sar	Patchy_phylogeny	Additional MC sequences are distributed across separate, distantly related clades rather than clustering with the query in a single monophyletic group.	Inconclusive
OG5_136235	Prokaryota	Sar	multiple_MC	The query sequence groups within a well-supported monophyletic clade comprising multiple major eukaryotic lineages.	Inconclusive
OG5_152429	Prokaryota	Sar	multiple_MC	The query sequence groups within a well-supported monophyletic clade comprising multiple major eukaryotic lineages.	Inconclusive
OG5_169483	Prokaryota	Opisthokonta	multiple_MC	The query sequence groups within a well-supported monophyletic clade comprising multiple major eukaryotic lineages.	Inconclusive
OG5_211119	Prokaryota	Opisthokonta	multiple_MC	The query sequence groups within a well-supported monophyletic clade comprising multiple major eukaryotic lineages.	Inconclusive
OG5_140267	Prokaryota	Amoebozoa	Patchy_phylogeny	Additional MC sequences are distributed across separate, distantly related clades rather than clustering with the query in a single monophyletic group.	Inconclusive
OG5_165283	Prokaryota	Excavata	multiple_MC	The query sequence groups within a well-supported monophyletic clade comprising multiple major eukaryotic lineages.	Inconclusive
OG5_158416	Prokaryota	Opisthokonta	multiple_MC	The query sequence groups within a well-supported monophyletic clade comprising multiple major eukaryotic lineages.	Inconclusive
OG5_146648	Prokaryota	Opisthokonta	multiple_MC	The query sequence groups within a well-supported monophyletic clade comprising multiple major eukaryotic lineages.	Inconclusive
OG5_137364	Prokaryota	Opisthokonta	multiple_MC	The query sequence groups within a well-supported monophyletic clade comprising multiple major eukaryotic lineages.	Inconclusive
OG5_163095	Prokaryota	Opisthokonta	multiple_MC	The query sequence groups within a well-supported monophyletic clade comprising multiple major eukaryotic lineages.	Inconclusive
OG5_172358	Prokaryota	Excavata	Patchy_phylogeny	Additional MC sequences are distributed across separate, distantly related clades rather than clustering with the query in a single monophyletic group.	Inconclusive
OG5_135712	Prokaryota	Archaeplastide	Patchy_phylogeny	Additional MC sequences are distributed across separate, distantly related clades rather than clustering with the query in a single monophyletic group.	Inconclusive
OG5_158977	Prokaryota	Archaeplastide	Patchy_phylogeny	Additional MC sequences are distributed across separate, distantly related clades rather than clustering with the query in a single monophyletic group.	Inconclusive
OG5_131890	Prokaryota	Opisthokonta	multiple_MC	The query sequence groups within a well-supported monophyletic clade comprising multiple major eukaryotic lineages.	Inconclusive
OG5_130368	Prokaryota	Opisthokonta	Patchy_phylogeny	Additional MC sequences are distributed across separate, distantly related clades rather than clustering with the query in a single monophyletic group.	Inconclusive
OG5_134734	Prokaryota	Opisthokonta	multiple_MC	The query sequence groups within a well-supported monophyletic clade comprising multiple major eukaryotic lineages.	Inconclusive
OG5_140568	Prokaryota	Sar	multiple_MC	The query sequence groups within a well-supported monophyletic clade comprising multiple major eukaryotic lineages.	Inconclusive
OG5_162681	Prokaryota	Archaeplastide	multiple_MC	The query sequence groups within a well-supported monophyletic clade comprising multiple major eukaryotic lineages.	Inconclusive
OG5_165200	Prokaryota	Opisthokonta	multiple_MC	The query sequence groups within a well-supported monophyletic clade comprising multiple major eukaryotic lineages.	Inconclusive
OG5_141180	Prokaryota	Opisthokonta	multiple_MC	The query sequence groups within a well-supported monophyletic clade comprising multiple major eukaryotic lineages.	Inconclusive
OG5_147341	Prokaryota	Opisthokonta	iHGT	There is not evidence of new homologues in new major clades	iHGT
OG5_155491	Prokaryota	Archaeplastide	Patchy_phylogeny	Additional MC sequences are distributed across separate, distantly related clades rather than clustering with the query in a single monophyletic group.	Inconclusive
OG5_172392	Prokaryota	Sar	Patchy_phylogeny	Additional MC sequences are distributed across separate, distantly related clades rather than clustering with the query in a single monophyletic group.	Inconclusive
OG5_132296	Prokaryota	Opisthokonta	multiple_MC	The query sequence groups within a well-supported monophyletic clade comprising multiple major eukaryotic lineages.	Inconclusive
OG5_143190	Prokaryota	Amoebozoa	multiple_MC	The query sequence groups within a well-supported monophyletic clade comprising multiple major eukaryotic lineages.	Inconclusive
OG5_144263	Prokaryota	Opisthokonta	multiple_MC	The query sequence groups within a well-supported monophyletic clade comprising multiple major eukaryotic lineages.	Inconclusive
OG5_155551	Prokaryota	Opisthokonta	multiple_MC	The query sequence groups within a well-supported monophyletic clade comprising multiple major eukaryotic lineages.	Inconclusive
OG5_131265	Prokaryota	Opisthokonta	Patchy_phylogeny	Additional MC sequences are distributed across separate, distantly related clades rather than clustering with the query in a single monophyletic group.	Inconclusive
OG5_135256	Prokaryota	Opisthokonta	multiple_MC	The query sequence groups within a well-supported monophyletic clade comprising multiple major eukaryotic lineages.	Inconclusive
OG5_160403	Prokaryota	Opisthokonta	iHGT	There is not evidence of new homologues in new major clades	iHGT
OG5_133472	Prokaryota	Opisthokonta	multiple_MC	The query sequence groups within a well-supported monophyletic clade comprising multiple major eukaryotic lineages.	Inconclusive
OG5_168416	Prokaryota	Opisthokonta	Patchy_phylogeny	Additional MC sequences are distributed across separate, distantly related clades rather than clustering with the query in a single monophyletic group.	Inconclusive
OG5_131888	Prokaryota	Opisthokonta	Patchy_phylogeny	Additional MC sequences are distributed across separate, distantly related clades rather than clustering with the query in a single monophyletic group.	Inconclusive
OG5_225206	Prokaryota	Archaeplastide	Patchy_phylogeny	Additional MC sequences are distributed across separate, distantly related clades rather than clustering with the query in a single monophyletic group.	Inconclusive
OG5_225212	Prokaryota	Sar	Patchy_phylogeny	Additional MC sequences are distributed across separate, distantly related clades rather than clustering with the query in a single monophyletic group.	Inconclusive
OG5_225207	Prokaryota	Sar	Patchy_phylogeny	Additional MC sequences are distributed across separate, distantly related clades rather than clustering with the query in a single monophyletic group.	Inconclusive
OG5_225211	Prokaryota	Sar	Patchy_phylogeny	Additional MC sequences are distributed across separate, distantly related clades rather than clustering with the query in a single monophyletic group.	Inconclusive
OG5_155564	Prokaryota	Amoebozoa	iHGT	There is not evidence of new homologues in new major clades	iHGT
OG5_151284	Prokaryota	Opisthokonta	iHGT	There is not evidence of new homologues in new major clades	iHGT
OG5_137879	Prokaryota	Amoebozoa	Potential_Contamination	The query sequence shows no homologs in other Eukaryota species, and flanking gene analysis offers no evidence of a Eukaryota origin, suggesting either contamination or a possible novel HGT event. The protein is the sole annotated coding sequence located on a small scaffold (KB611192.1) with a total length of 2610 bp.	Potential_Contamination
OG5_160479	Prokaryota	Amoebozoa	multiple_MC	The query sequence groups within a well-supported monophyletic clade comprising multiple major eukaryotic lineages.	Inconclusive
OG5_160738	Prokaryota	Opisthokonta	iHGT	There is not evidence of new homologues in new major clades	iHGT
OG5_161654	Prokaryota	Amoebozoa	iHGT	There is not evidence of new homologues in new major clades	iHGT
OG5_163302	Prokaryota	Excavata	iHGT	There is not evidence of new homologues in new major clades	iHGT
OG5_145745	Prokaryota	Excavata	iHGT	There is not evidence of new homologues in new major clades	iHGT
OG5_145746	Prokaryota	Excavata	iHGT	There is not evidence of new homologues in new major clades	iHGT
OG5_144619	Prokaryota	Archaeplastide	iHGT	There is not evidence of new homologues in new major clades	iHGT
OG5_136506	Prokaryota	Opisthokonta	iHGT	There is not evidence of new homologues in new major clades	iHGT
OG5_147010	Prokaryota	Opisthokonta	iHGT	There is not evidence of new homologues in new major clades	iHGT
OG5_161838	Prokaryota	Excavata	iHGT	There is not evidence of new homologues in new major clades	iHGT
OG5_159029	Prokaryota	Opisthokonta	iHGT	There is not evidence of new homologues in new major clades	iHGT
OG5_149563	Prokaryota	Opisthokonta	Potential_Contamination	The query sequence shows no homologs in other Eukaryota species, and flanking gene analysis offers no evidence of a Eukaryota origin, suggesting either contamination or a possible novel HGT event. On scaffold JAHFXB010002260.1, the adjacent coding sequences KAG9594746.1 and KAG9594744.1 show protein homologs in prokaryotes.	Potential_Contamination
OG5_142686	Prokaryota	Opisthokonta	iHGT	There is not evidence of new homologues in new major clades	iHGT
OG5_161364	Prokaryota	Sar	iHGT	There is not evidence of new homologues in new major clades	iHGT
OG5_139229	Prokaryota	Opisthokonta	iHGT	There is not evidence of new homologues in new major clades	iHGT
OG5_144831	Prokaryota	Opisthokonta	iHGT	There is not evidence of new homologues in new major clades	iHGT
OG5_155484	Prokaryota	Opisthokonta	iHGT	There is not evidence of new homologues in new major clades	iHGT
OG5_141376	Prokaryota	Archaeplastide	iHGT	There is not evidence of new homologues in new major clades	iHGT
OG5_159817	Prokaryota	Opisthokonta	multiple_MC	The query sequence groups within a well-supported monophyletic clade comprising multiple major eukaryotic lineages.	Inconclusive
OG5_137911	Prokaryota	Opisthokonta	iHGT	There is not evidence of new homologues in new major clades	iHGT
OG5_168011	Prokaryota	Opisthokonta	iHGT	There is not evidence of new homologues in new major clades	iHGT
OG5_141348	Prokaryota	Opisthokonta	Patchy_phylogeny	Additional MC sequences are distributed across separate, distantly related clades rather than clustering with the query in a single monophyletic group.	Inconclusive
OG5_141454	Prokaryota	Opisthokonta	iHGT	There is not evidence of new homologues in new major clades	iHGT
OG5_146820	Prokaryota	Opisthokonta	iHGT	There is not evidence of new homologues in new major clades	iHGT
OG5_147013	Prokaryota	Opisthokonta	iHGT	There is not evidence of new homologues in new major clades	iHGT
OG5_175644	Prokaryota	Opisthokonta	Patchy_phylogeny	Additional MC sequences are distributed across separate, distantly related clades rather than clustering with the query in a single monophyletic group.	Inconclusive
OG5_176100	Prokaryota	Opisthokonta	Patchy_phylogeny	Additional MC sequences are distributed across separate, distantly related clades rather than clustering with the query in a single monophyletic group.	Inconclusive
OG5_176150	Prokaryota	Opisthokonta	iHGT	There is not evidence of new homologues in new major clades	iHGT
OG5_176851	Prokaryota	Opisthokonta	iHGT	There is not evidence of new homologues in new major clades	iHGT
OG5_179305	Prokaryota	Opisthokonta	iHGT	There is not evidence of new homologues in new major clades	iHGT
OG5_180723	Prokaryota	Opisthokonta	iHGT	There is not evidence of new homologues in new major clades	iHGT
OG5_191279	Prokaryota	Opisthokonta	iHGT	There is not evidence of new homologues in new major clades	iHGT
OG5_146755	Prokaryota	Opisthokonta	iHGT	There is not evidence of new homologues in new major clades	iHGT
OG5_150094	Prokaryota	Opisthokonta	Potential_Contamination	The query sequence shows no homologs in other Eukaryota species, and flanking gene analysis offers no evidence of a Eukaryota origin, suggesting either contamination or a possible novel HGT event. On scaffold JAAAUO010001829.1, the adjacent coding sequence KAF9118542.1 show protein homologs in prokaryotes.	Potential_Contamination
OG5_132004	Prokaryota	Opisthokonta	iHGT	There is not evidence of new homologues in new major clades	iHGT
OG5_147019	Prokaryota	Opisthokonta	iHGT	There is not evidence of new homologues in new major clades	iHGT
OG5_168413	Prokaryota	Opisthokonta	multiple_MC	The query sequence groups within a well-supported monophyletic clade comprising multiple major eukaryotic lineages.	Inconclusive
OG5_169773	Prokaryota	Opisthokonta	multiple_MC	The query sequence groups within a well-supported monophyletic clade comprising multiple major eukaryotic lineages.	Inconclusive
OG5_140208	Prokaryota	Opisthokonta	Patchy_phylogeny	Additional MC sequences are distributed across separate, distantly related clades rather than clustering with the query in a single monophyletic group.	Inconclusive
OG5_163374	Prokaryota	Opisthokonta	Patchy_phylogeny	Additional MC sequences are distributed across separate, distantly related clades rather than clustering with the query in a single monophyletic group.	Inconclusive
OG5_132583	Prokaryota	Opisthokonta	iHGT	There is not evidence of new homologues in new major clades	iHGT
OG5_155962	Prokaryota	Opisthokonta	Patchy_phylogeny	Additional MC sequences are distributed across separate, distantly related clades rather than clustering with the query in a single monophyletic group.	Inconclusive
OG5_165075	Prokaryota	Opisthokonta	iHGT	There is not evidence of new homologues in new major clades	iHGT
OG5_134712	Prokaryota	Opisthokonta	putative EGT	The query is clustered in a monophyletic clade with Cyanobacteria	putative EGT
OG5_135452	Prokaryota	Opisthokonta	iHGT	There is not evidence of new homologues in new major clades	iHGT
OG5_139323	Prokaryota	Opisthokonta	iHGT	There is not evidence of new homologues in new major clades	iHGT
OG5_142483	Prokaryota	Opisthokonta	iHGT	There is not evidence of new homologues in new major clades	iHGT
OG5_144626	Prokaryota	Opisthokonta	iHGT	There is not evidence of new homologues in new major clades	iHGT
OG5_144642	Prokaryota	Sar	iHGT	There is not evidence of new homologues in new major clades	iHGT
OG5_144667	Prokaryota	Opisthokonta	iHGT	There is not evidence of new homologues in new major clades	iHGT
OG5_146242	Prokaryota	Opisthokonta	multiple_MC	The query sequence groups within a well-supported monophyletic clade comprising multiple major eukaryotic lineages.	Inconclusive
OG5_149781	Prokaryota	Opisthokonta	iHGT	There is not evidence of new homologues in new major clades	iHGT
OG5_149907	Prokaryota	Opisthokonta	Patchy_phylogeny	Additional MC sequences are distributed across separate, distantly related clades rather than clustering with the query in a single monophyletic group.	Inconclusive
OG5_149948	Prokaryota	Opisthokonta	iHGT	There is not evidence of new homologues in new major clades	iHGT
OG5_152281	Prokaryota	Sar	multiple_MC	The query sequence groups within a well-supported monophyletic clade comprising multiple major eukaryotic lineages.	Inconclusive
OG5_152522	Prokaryota	Sar	Patchy_phylogeny	Additional MC sequences are distributed across separate, distantly related clades rather than clustering with the query in a single monophyletic group.	Inconclusive
OG5_152626	Prokaryota	Sar	Patchy_phylogeny	Additional MC sequences are distributed across separate, distantly related clades rather than clustering with the query in a single monophyletic group.	Inconclusive
OG5_152651	Prokaryota	Opisthokonta	iHGT	There is not evidence of new homologues in new major clades	iHGT
OG5_152696	Prokaryota	Sar	Patchy_phylogeny	Additional MC sequences are distributed across separate, distantly related clades rather than clustering with the query in a single monophyletic group.	Inconclusive
OG5_155230	Prokaryota	Opisthokonta	iHGT	There is not evidence of new homologues in new major clades	iHGT
OG5_155378	Prokaryota	Opisthokonta	iHGT	There is not evidence of new homologues in new major clades	iHGT
OG5_155854	Prokaryota	Opisthokonta	iHGT	There is not evidence of new homologues in new major clades	iHGT
OG5_155859	Prokaryota	Opisthokonta	iHGT	There is not evidence of new homologues in new major clades	iHGT
OG5_155870	Prokaryota	Opisthokonta	iHGT	There is not evidence of new homologues in new major clades	iHGT
OG5_156006	Prokaryota	Opisthokonta	iHGT	There is not evidence of new homologues in new major clades	iHGT
OG5_158412	Prokaryota	Archaeplastide	Potential_Contamination	The query sequence shows no homologs in other Eukaryota species, and flanking gene analysis offers no evidence of a Eukaryota origin, suggesting either contamination or a possible novel HGT event. The protein is the sole annotated coding sequence located on a small scaffold (EQ980633.1) with a total length of 1436 bp.	Potential_Contamination
OG5_158913	Prokaryota	Opisthokonta	iHGT	There is not evidence of new homologues in new major clades	iHGT
OG5_159922	Prokaryota	Opisthokonta	iHGT	There is not evidence of new homologues in new major clades	iHGT
OG5_160543	Prokaryota	Opisthokonta	iHGT	There is not evidence of new homologues in new major clades	iHGT
OG5_163411	Prokaryota	Opisthokonta	iHGT	There is not evidence of new homologues in new major clades	iHGT
OG5_163503	Prokaryota	Opisthokonta	iHGT	There is not evidence of new homologues in new major clades	iHGT
OG5_163546	Prokaryota	Opisthokonta	iHGT	There is not evidence of new homologues in new major clades	iHGT
OG5_163609	Prokaryota	Archaeplastide	Patchy_phylogeny	Additional MC sequences are distributed across separate, distantly related clades rather than clustering with the query in a single monophyletic group.	Inconclusive
OG5_163725	Prokaryota	Opisthokonta	iHGT	There is not evidence of new homologues in new major clades	iHGT
OG5_163759	Prokaryota	Opisthokonta	Patchy_phylogeny	Additional MC sequences are distributed across separate, distantly related clades rather than clustering with the query in a single monophyletic group.	Inconclusive
OG5_164060	Prokaryota	Opisthokonta	Patchy_phylogeny	Additional MC sequences are distributed across separate, distantly related clades rather than clustering with the query in a single monophyletic group.	Inconclusive
OG5_164066	Prokaryota	Opisthokonta	iHGT	There is not evidence of new homologues in new major clades	iHGT
OG5_164864	Prokaryota	Opisthokonta	putative EGT	The query is clustered in a monophyletic clade with Cyanobacteria	putative EGT
OG5_165119	Prokaryota	Opisthokonta	iHGT	There is not evidence of new homologues in new major clades	iHGT
OG5_168700	Prokaryota	Opisthokonta	multiple_MC	The query sequence groups within a well-supported monophyletic clade comprising multiple major eukaryotic lineages.	Inconclusive
OG5_169089	Prokaryota	Opisthokonta	iHGT	There is not evidence of new homologues in new major clades	iHGT
OG5_169370	Prokaryota	Sar	multiple_MC	The query sequence groups within a well-supported monophyletic clade comprising multiple major eukaryotic lineages.	Inconclusive
OG5_171024	Prokaryota	Opisthokonta	iHGT	There is not evidence of new homologues in new major clades	iHGT
OG5_191262	Prokaryota	Opisthokonta	iHGT	There is not evidence of new homologues in new major clades	iHGT
OG5_191162	Prokaryota	Opisthokonta	iHGT	There is not evidence of new homologues in new major clades	iHGT
OG5_136232	Prokaryota	Opisthokonta	iHGT	There is not evidence of new homologues in new major clades	iHGT
OG5_140297	Prokaryota	Archaeplastide	iHGT	There is not evidence of new homologues in new major clades	iHGT
OG5_155751	Prokaryota	Opisthokonta	iHGT	There is not evidence of new homologues in new major clades	iHGT
OG5_159081	Prokaryota	Opisthokonta	iHGT	There is not evidence of new homologues in new major clades	iHGT
OG5_169583	Prokaryota	Sar	putative EGT	The query is clustered in a monophyletic clade with Cyanobacteria	putative EGT
OG5_225128	Prokaryota	Sar	Patchy_phylogeny	Additional MC sequences are distributed across separate, distantly related clades rather than clustering with the query in a single monophyletic group.	Inconclusive
OG5_225156	Prokaryota	Sar	putative EGT	The query is clustered in a monophyletic clade with Cyanobacteria	putative EGT
OG5_225171	Prokaryota	Sar	putative EGT	The query is clustered in a monophyletic clade with Cyanobacteria	putative EGT
OG5_225205	Prokaryota	Sar	putative EGT	The query is clustered in a monophyletic clade with Cyanobacteria	putative EGT
OG5_225210	Prokaryota	Sar	putative EGT	The query is clustered in a monophyletic clade with Cyanobacteria	putative EGT
OG5_225213	Prokaryota	Sar	putative EGT	The query is clustered in a monophyletic clade with Cyanobacteria	putative EGT
OG5_132584	Prokaryota	Archaeplastide	Potential_Contamination	The query sequence shows no homologs in other Eukaryota species, and flanking gene analysis offers no evidence of a Eukaryota origin, suggesting either contamination or a possible novel HGT event. On scaffold BSXM01007251.1, the adjacent coding sequences GME07273.1 and GME07275.1 show protein homologs in prokaryotes.	Potential_Contamination
OG5_132913	Prokaryota	Opisthokonta	iHGT	There is not evidence of new homologues in new major clades	iHGT
OG5_126669	Prokaryota	Opisthokonta	iHGT	There is not evidence of new homologues in new major clades	iHGT
OG5_146644	Prokaryota	Opisthokonta	iHGT	There is not evidence of new homologues in new major clades	iHGT
OG5_150482	Prokaryota	Sar	Potential_Contamination	The query sequence shows no homologs in other Eukaryota species, and flanking gene analysis offers no evidence of a Eukaryota origin, suggesting either contamination or a possible novel HGT event. On scaffold CAJNDU010025777.1, the adjacent coding sequence CAE7836277.1 show protein homologs in prokaryotes.	Potential_Contamination
OG5_155499	Prokaryota	Opisthokonta	iHGT	There is not evidence of new homologues in new major clades	iHGT
OG5_163261	Prokaryota	Opisthokonta	iHGT	There is not evidence of new homologues in new major clades	iHGT
OG5_165187	Prokaryota	Opisthokonta	iHGT	There is not evidence of new homologues in new major clades	iHGT
OG5_180830	Prokaryota	Sar	iHGT	There is not evidence of new homologues in new major clades	iHGT
OG5_196617	Prokaryota	Archaeplastide	putative EGT	The query is clustered in a monophyletic clade with Cyanobacteria	putative EGT
OG5_146551	Prokaryota	Excavata	multiple_MC	The query sequence groups within a well-supported monophyletic clade comprising multiple major eukaryotic lineages.	Inconclusive
OG5_172382	Prokaryota	Archaeplastide	iHGT	There is not evidence of new homologues in new major clades	iHGT
OG5_135733	Prokaryota	Opisthokonta	iHGT	There is not evidence of new homologues in new major clades	iHGT
OG5_164927	Prokaryota	Opisthokonta	iHGT	There is not evidence of new homologues in new major clades	iHGT
OG5_155297	Prokaryota	Opisthokonta	iHGT	There is not evidence of new homologues in new major clades	iHGT
OG5_168357	Prokaryota	Opisthokonta	iHGT	There is not evidence of new homologues in new major clades	iHGT
OG5_146635	Prokaryota	Opisthokonta	iHGT	There is not evidence of new homologues in new major clades	iHGT
OG5_130366	Prokaryota	Opisthokonta	iHGT	There is not evidence of new homologues in new major clades	iHGT
OG5_137915	Prokaryota	Opisthokonta	Patchy_phylogeny	Additional MC sequences are distributed across separate, distantly related clades rather than clustering with the query in a single monophyletic group.	Inconclusive
OG5_140465	Prokaryota	Sar	iHGT	There is not evidence of new homologues in new major clades	iHGT
OG5_149677	Prokaryota	Opisthokonta	iHGT	There is not evidence of new homologues in new major clades	iHGT
OG5_164008	Prokaryota	Opisthokonta	Potential_Contamination	The query sequence shows no homologs in other Eukaryota species, and flanking gene analysis offers no evidence of a Eukaryota origin, suggesting either contamination or a possible novel HGT event. The protein is the sole annotated coding sequence located on a small scaffold (JAAAUO010002770.1) with a total length of 1869 bp.	Potential_Contamination
OG5_164867	Prokaryota	Sar	iHGT	There is not evidence of new homologues in new major clades	iHGT
OG5_160689	Prokaryota	Sar	iHGT	There is not evidence of new homologues in new major clades	iHGT
OG5_138724	Prokaryota	Opisthokonta	iHGT	There is not evidence of new homologues in new major clades	iHGT
OG5_158436	Prokaryota	Sar	Patchy_phylogeny	Additional MC sequences are distributed across separate, distantly related clades rather than clustering with the query in a single monophyletic group.	Inconclusive
OG5_164818	Prokaryota	Opisthokonta	Potential_Contamination	The query sequence shows no homologs in other Eukaryota species, and flanking gene analysis offers no evidence of a Eukaryota origin, suggesting either contamination or a possible novel HGT event. On scaffold JAEAOA010001427.1, the adjacent coding sequences KAK3582286.1 and KAK3582288.1 show protein homologs in prokaryotes.	Potential_Contamination
OG5_140215	Prokaryota	Opisthokonta	Potential_Contamination	The query sequence shows no homologs in other Eukaryota species, and flanking gene analysis offers no evidence of a Eukaryota origin, suggesting either contamination or a possible novel HGT event. On scaffold JAAAUO010001629.1, the adjacent coding sequence KAF9119719.1 show protein homologs in prokaryotes.	Potential_Contamination
OG5_162561	Prokaryota	Opisthokonta	Potential_Contamination	The query sequence shows no homologs in other Eukaryota species, and flanking gene analysis offers no evidence of a Eukaryota origin, suggesting either contamination or a possible novel HGT event. On scaffold JASUXW010029113.1, the adjacent coding sequences KAK0333029.1 and KAK0333031.1 show protein homologs in prokaryotes.	Potential_Contamination
OG5_158925	Prokaryota	Excavata	iHGT	There is not evidence of new homologues in new major clades	iHGT
OG5_171330	Prokaryota	Opisthokonta	iHGT	There is not evidence of new homologues in new major clades	iHGT
OG5_156924	Prokaryota	Sar	iHGT	There is not evidence of new homologues in new major clades	iHGT
OG5_129919	Prokaryota	Excavata	iHGT	There is not evidence of new homologues in new major clades	iHGT
OG5_163041	Prokaryota	Opisthokonta	Potential_Contamination	The query sequence shows no homologs in other Eukaryota species, and flanking gene analysis offers no evidence of a Eukaryota origin, suggesting either contamination or a possible novel HGT event. On scaffold JAQFWG010000106.1, the adjacent coding sequences KAJ8144580.1 and KAJ8144582.1 show protein homologs in prokaryotes.	Potential_Contamination
OG5_133749	Prokaryota	Opisthokonta	iHGT	There is not evidence of new homologues in new major clades	iHGT
OG5_141066	Prokaryota	Opisthokonta	iHGT	There is not evidence of new homologues in new major clades	iHGT
OG5_144212	Prokaryota	Sar	iHGT	There is not evidence of new homologues in new major clades	iHGT
OG5_150505	Prokaryota	Opisthokonta	Potential_Contamination	The query sequence shows no homologs in other Eukaryota species, and flanking gene analysis offers no evidence of a Eukaryota origin, suggesting either contamination or a possible novel HGT event. On scaffold CASHTH010000145.1, the adjacent coding sequences CAI7992429.1 and CAI7992425.1 show protein homologs in prokaryotes.	Potential_Contamination
OG5_139264	Prokaryota	Opisthokonta	Potential_Contamination	The query sequence shows no homologs in other Eukaryota species, and flanking gene analysis offers no evidence of a Eukaryota origin, suggesting either contamination or a possible novel HGT event. On scaffold CASHTH010003886.1, the adjacent coding sequences CAI8050837.1 and CAI8050840.1 show protein homologs in prokaryotes.	Potential_Contamination
OG5_136911	Prokaryota	Opisthokonta	Potential_Contamination	The query sequence shows no homologs in other Eukaryota species, and flanking gene analysis offers no evidence of a Eukaryota origin, suggesting either contamination or a possible novel HGT event. On scaffold NW_026889924, the adjacent coding sequences XP_061168549.1 and XP_061168552.1 show protein homologs in prokaryotes.	Potential_Contamination
OG5_140132	Prokaryota	Sar	iHGT	There is not evidence of new homologues in new major clades	iHGT
OG5_171195	Prokaryota	Opisthokonta	multiple_MC	The query sequence groups within a well-supported monophyletic clade comprising multiple major eukaryotic lineages.	Inconclusive
OG5_130983	Prokaryota	Opisthokonta	iHGT	There is not evidence of new homologues in new major clades	iHGT
OG5_132923	Prokaryota	Opisthokonta	iHGT	There is not evidence of new homologues in new major clades	iHGT
OG5_142837	Prokaryota	Opisthokonta	iHGT	There is not evidence of new homologues in new major clades	iHGT
OG5_163407	Prokaryota	Opisthokonta	iHGT	There is not evidence of new homologues in new major clades	iHGT
OG5_145170	Prokaryota	Opisthokonta	iHGT	There is not evidence of new homologues in new major clades	iHGT
OG5_146519	Prokaryota	Opisthokonta	iHGT	There is not evidence of new homologues in new major clades	iHGT
OG5_149726	Prokaryota	Archaeplastide	iHGT	There is not evidence of new homologues in new major clades	iHGT
OG5_156164	Prokaryota	Sar	iHGT	There is not evidence of new homologues in new major clades	iHGT
OG5_138640	Prokaryota	Opisthokonta	iHGT	There is not evidence of new homologues in new major clades	iHGT
OG5_152748	Prokaryota	Opisthokonta	iHGT	There is not evidence of new homologues in new major clades	iHGT
OG5_158622	Prokaryota	Opisthokonta	iHGT	There is not evidence of new homologues in new major clades	iHGT
OG5_196468	Prokaryota	Opisthokonta	Patchy_phylogeny	Additional MC sequences are distributed across separate, distantly related clades rather than clustering with the query in a single monophyletic group.	Inconclusive
OG5_138715	Prokaryota	Sar	iHGT	There is not evidence of new homologues in new major clades	iHGT
OG5_144855	Prokaryota	Opisthokonta	Potential_Contamination	The query sequence shows no homologs in other Eukaryota species, and flanking gene analysis offers no evidence of a Eukaryota origin, suggesting either contamination or a possible novel HGT event. On scaffold JAAAUO010000752.1, the adjacent coding sequences KAF9130790.1 and KAF9130792.1 show protein homologs in prokaryotes.	Potential_Contamination
OG5_155005	Prokaryota	Opisthokonta	iHGT	There is not evidence of new homologues in new major clades	iHGT
OG5_157668	Prokaryota	Opisthokonta	iHGT	There is not evidence of new homologues in new major clades	iHGT
OG5_171049	Prokaryota	Sar	Patchy_phylogeny	Additional MC sequences are distributed across separate, distantly related clades rather than clustering with the query in a single monophyletic group.	Inconclusive
OG5_129917	Prokaryota	Opisthokonta	iHGT	There is not evidence of new homologues in new major clades	iHGT
OG5_169767	Prokaryota	Archaeplastide	iHGT	There is not evidence of new homologues in new major clades	iHGT
OG5_169140	Prokaryota	Archaeplastide	iHGT	There is not evidence of new homologues in new major clades	iHGT
OG5_132963	Prokaryota	Opisthokonta	Potential_Contamination	The query sequence shows no homologs in other Eukaryota species, and flanking gene analysis offers no evidence of a Eukaryota origin, suggesting either contamination or a possible novel HGT event. The protein is the sole annotated coding sequence located on a small scaffold (NW_003795599.1) with a total length of 1046 bp.	Potential_Contamination
OG5_139599	Prokaryota	NA	No_eukaryotic_homologues	The query does not have eukaryotic homologues in NR db	Inconclusive
OG5_159009	Prokaryota	NA	No_eukaryotic_homologues	The query does not have eukaryotic homologues in NR db	Inconclusive
OG5_165178	Prokaryota	NA	No_eukaryotic_homologues	The query does not have eukaryotic homologues in NR db	Inconclusive
OG5_169451	Prokaryota	NA	No_eukaryotic_homologues	The query does not have eukaryotic homologues in NR db	Inconclusive
OG5_145894	Prokaryota	NA	No_eukaryotic_homologues	The query does not have eukaryotic homologues in NR db	Inconclusive
OG5_155694	Prokaryota	NA	No_eukaryotic_homologues	The query does not have eukaryotic homologues in NR db	Inconclusive
OG5_156947	Prokaryota	NA	No_eukaryotic_homologues	The query does not have eukaryotic homologues in NR db	Inconclusive
OG5_136926	Prokaryota	NA	No_eukaryotic_homologues	The query does not have eukaryotic homologues in NR db	Inconclusive
OG5_152559	Prokaryota	NA	No_eukaryotic_homologues	The query does not have eukaryotic homologues in NR db	Inconclusive
OG5_156772	Prokaryota	NA	No_eukaryotic_homologues	The query does not have eukaryotic homologues in NR db	Inconclusive
OG5_157239	Prokaryota	NA	No_eukaryotic_homologues	The query does not have eukaryotic homologues in NR db	Inconclusive
OG5_137279	Prokaryota	NA	No_eukaryotic_homologues	The query does not have eukaryotic homologues in NR db	Inconclusive
OG5_154992	Prokaryota	NA	No_eukaryotic_homologues	The query does not have eukaryotic homologues in NR db	Inconclusive
OG5_155026	Prokaryota	NA	No_eukaryotic_homologues	The query does not have eukaryotic homologues in NR db	Inconclusive
OG5_133453	Prokaryota	NA	No_eukaryotic_homologues	The query does not have eukaryotic homologues in NR db	Inconclusive
OG5_137092	Prokaryota	NA	No_eukaryotic_homologues	The query does not have eukaryotic homologues in NR db	Inconclusive
OG5_163976	Prokaryota	NA	No_eukaryotic_homologues	The query does not have eukaryotic homologues in NR db	Inconclusive
OG5_164835	Prokaryota	NA	No_eukaryotic_homologues	The query does not have eukaryotic homologues in NR db	Inconclusive
OG5_181722	Prokaryota	NA	No_eukaryotic_homologues	The query does not have eukaryotic homologues in NR db	Inconclusive
OG5_155449	Prokaryota	NA	No_eukaryotic_homologues	The query does not have eukaryotic homologues in NR db	Inconclusive
OG5_181187	Prokaryota	NA	No_eukaryotic_homologues	The query does not have eukaryotic homologues in NR db	Inconclusive
OG5_169789	Prokaryota	NA	No_eukaryotic_homologues	The query does not have eukaryotic homologues in NR db	Inconclusive
OG5_169929	Prokaryota	NA	No_eukaryotic_homologues	The query does not have eukaryotic homologues in NR db	Inconclusive
OG5_133082	Prokaryota	NA	No_eukaryotic_homologues	The query does not have eukaryotic homologues in NR db	Inconclusive
OG5_142782	Prokaryota	NA	No_eukaryotic_homologues	The query does not have eukaryotic homologues in NR db	Inconclusive
OG5_171000	Prokaryota	NA	No_eukaryotic_homologues	The query does not have eukaryotic homologues in NR db	Inconclusive
OG5_150652	Prokaryota	NA	No_eukaryotic_homologues	The query does not have eukaryotic homologues in NR db	Inconclusive
OG5_161984	Prokaryota	NA	No_eukaryotic_homologues	The query does not have eukaryotic homologues in NR db	Inconclusive
OG5_131641	Prokaryota	NA	No_eukaryotic_homologues	The query does not have eukaryotic homologues in NR db	Inconclusive
OG5_168301	Prokaryota	NA	No_eukaryotic_homologues	The query does not have eukaryotic homologues in NR db	Inconclusive
OG5_150490	Prokaryota	NA	No_eukaryotic_homologues	The query does not have eukaryotic homologues in NR db	Inconclusive
OG5_137320	Prokaryota	NA	No_eukaryotic_homologues	The query does not have eukaryotic homologues in NR db	Inconclusive
OG5_144182	Prokaryota	NA	No_eukaryotic_homologues	The query does not have eukaryotic homologues in NR db	Inconclusive
OG5_129770	Prokaryota	NA	No_eukaryotic_homologues	The query does not have eukaryotic homologues in NR db	Inconclusive
OG5_138557	Prokaryota	NA	No_eukaryotic_homologues	The query does not have eukaryotic homologues in NR db	Inconclusive
OG5_139260	Prokaryota	NA	No_eukaryotic_homologues	The query does not have eukaryotic homologues in NR db	Inconclusive
OG5_140179	Prokaryota	NA	No_eukaryotic_homologues	The query does not have eukaryotic homologues in NR db	Inconclusive
OG5_153661	Prokaryota	NA	No_eukaryotic_homologues	The query does not have eukaryotic homologues in NR db	Inconclusive
OG5_157084	Prokaryota	NA	No_eukaryotic_homologues	The query does not have eukaryotic homologues in NR db	Inconclusive
OG5_144463	Prokaryota	NA	No_eukaryotic_homologues	The query does not have eukaryotic homologues in NR db	Inconclusive
OG5_159993	Prokaryota	NA	No_eukaryotic_homologues	The query does not have eukaryotic homologues in NR db	Inconclusive
OG5_159048	Prokaryota	NA	No_eukaryotic_homologues	The query does not have eukaryotic homologues in NR db	Inconclusive
OG5_162847	Prokaryota	NA	No_eukaryotic_homologues	The query does not have eukaryotic homologues in NR db	Inconclusive
OG5_145081	Prokaryota	NA	No_eukaryotic_homologues	The query does not have eukaryotic homologues in NR db	Inconclusive
OG5_150425	Prokaryota	NA	No_eukaryotic_homologues	The query does not have eukaryotic homologues in NR db	Inconclusive
OG5_136096	Prokaryota	NA	No_eukaryotic_homologues	The query does not have eukaryotic homologues in NR db	Inconclusive
