# Supplementary material for: What impact do new homologs have on detecting interdomain horizontal gene transfer in eukaryotes? A reassessment of Katz (2015)
Source: Biol Open. 2026 Mar 25;15(3):bio062387. doi: 10.1242/bio.062387 (PMC13054926; doi:10.1242/bio.062387)
Supplement: Table S3. Presence-absence matrix of homologous sequences for each candidate across major taxonomic groups (MC) and their corresponding minor clades, based on updated homology searches. The table also summarizes changes in major clade representation relative to Katz (2015), including the number of M [file biolopen-15-062387-TableS3.xlsx]

## Sheet: ST3
Supplementary Table 3. Presence–absence matrix of homologous sequences for each candidate across major taxonomic groups (MC) and their corresponding minor clades, based on updated homology searches. The table also summarizes changes in major clade representation relative to Katz (2015), including the number of MCs originally reported (Katz_nMC), the number detected in the current analysis (Update…
query	phylogenetic_pattern_observation	Katz_nMC	Updated_nMC	deltaMC	increment_MC	Putative_Donor	Opisthokonta	Sar	Amoebozoa	Archaeplastida	Excavata	Unclassified_Eukaryota	Opisthokonta:Aphelida	Opisthokonta:Choanoflagellata	Opisthokonta:Filasterea	Opisthokonta:Fungi	Opisthokonta:Ichthyosporea	Opisthokonta:Metazoa	Opisthokonta:Rotosphaerida	Sar:Alveolata	Sar:Rhizaria	Sar:Stramenopiles	Amoebozoa:Discosea	Amoebozoa:Evosea	Archaeplastida:Viridiplantae	Archaeplastida:Rhodophyta	Archaeplastida:Glaucocystophyceae	Excavata:Metamonada	Excavata:Discoba	Unclassified:Apusozoa	Unclassified:Cryptophyceae	Unclassified:Haptista
OG5_158620	Patchy_phylogeny	1	3	2	1	Bacteria	1	0	0	1	1	0	0	0	0	1	0	1	0	0	0	0	0	0	1	0	0	0	1	0	0	0
OG5_130703	iHGT	2	1	-1	0	Bacteria	1	0	0	0	0	0	0	0	0	0	0	1	0	0	0	0	0	0	0	0	0	0	0	0	0	0
OG5_140568	multiple_MC	2	4	2	1	Bacteria	1	1	0	1	0	1	0	0	0	1	0	0	0	1	0	1	0	0	1	0	0	0	0	0	0	1
OG5_163411	iHGT	1	1	0	0	Bacteria	1	0	0	0	0	0	0	0	0	1	0	0	0	0	0	0	0	0	0	0	0	0	0	0	0	0
OG5_132474	multiple_MC	1	3	2	1	Bacteria	1	1	0	1	0	0	0	0	0	1	0	1	0	0	0	1	0	0	1	0	0	0	0	0	0	0
OG5_140186	Limited_donor_evidence	2	1	-1	0	Bacteria	1	0	0	0	0	0	0	0	0	1	0	0	0	0	0	0	0	0	0	0	0	0	0	0	0	0
OG5_168760	No_prokaryotic_homologues	1	1	0	0	No_Prokaryota_Clade	0	0	0	1	0	0	0	0	0	0	0	0	0	0	0	0	0	0	1	0	0	0	0	0	0	0
OG5_137932	Patchy_phylogeny	1	3	2	1	Bacteria	1	1	1	0	0	0	0	0	0	1	0	1	0	1	0	0	1	0	0	0	0	0	0	0	0	0
OG5_141335	multiple_MC	2	4	2	1	Bacteria	1	0	1	1	1	0	0	0	0	1	0	1	0	0	0	0	0	1	1	0	0	1	0	0	0	0
OG5_139599	No_eukaryotic_homologues	1	0	-1	0	Bacteria	0	0	0	0	0	0	0	0	0	0	0	0	0	0	0	0	0	0	0	0	0	0	0	0	0	0
OG5_139487	multiple_MC	2	3	1	1	Bacteria	1	1	0	0	1	0	0	0	0	1	0	1	0	1	0	0	0	0	0	0	0	1	0	0	0	0
OG5_132192	Limited_donor_evidence	2	1	-1	0	Bacteria	1	0	0	0	0	0	0	0	0	0	0	1	0	0	0	0	0	0	0	0	0	0	0	0	0	0
OG5_144629	Patchy_phylogeny	2	4	2	1	Bacteria	1	1	1	1	0	0	0	0	0	1	0	1	0	1	0	1	1	0	1	0	0	0	0	0	0	0
OG5_157084	No_eukaryotic_homologues	2	0	-2	0	Bacteria	0	0	0	0	0	0	0	0	0	0	0	0	0	0	0	0	0	0	0	0	0	0	0	0	0	0
OG5_162561	Potential_Contamination	2	1	-1	0	Bacteria	1	0	0	0	0	0	0	0	0	1	0	0	0	0	0	0	0	0	0	0	0	0	0	0	0	0
OG5_136236	multiple_MC	1	5	4	1	Bacteria	1	1	0	1	1	1	0	0	0	1	0	1	0	0	0	1	0	0	1	0	0	1	0	0	1	0
OG5_127115	multiple_MC	1	3	2	1	Bacteria	1	1	0	1	0	0	0	0	0	1	0	1	0	1	0	0	0	0	1	0	0	0	0	0	0	0
OG5_132565	putative EGT	1	1	0	0	Bacteria	0	0	0	1	0	0	0	0	0	0	0	0	0	0	0	0	0	0	1	0	0	0	0	0	0	0
OG5_132913	iHGT	1	1	0	0	Bacteria	1	0	0	0	0	0	0	0	0	1	0	0	0	0	0	0	0	0	0	0	0	0	0	0	0	0
OG5_133472	multiple_MC	2	5	3	1	Bacteria	1	1	1	1	0	1	0	0	0	1	0	1	0	1	0	1	0	1	1	1	0	0	0	0	0	1
OG5_165283	multiple_MC	2	5	3	1	Bacteria	1	1	1	1	1	0	0	0	0	1	0	1	0	0	0	1	0	1	1	0	0	1	0	0	0	0
OG5_130983	iHGT	2	1	-1	0	Bacteria	1	0	0	0	0	0	0	0	0	1	0	0	0	0	0	0	0	0	0	0	0	0	0	0	0	0
OG5_130643	Limited_donor_evidence	1	1	0	0	Bacteria	0	0	0	1	0	0	0	0	0	0	0	0	0	0	0	0	0	0	1	0	0	0	0	0	0	0
OG5_132382	Limited_donor_evidence	1	1	0	0	Bacteria	1	0	0	0	0	0	0	0	0	0	0	1	0	0	0	0	0	0	0	0	0	0	0	0	0	0
OG5_129123	Limited_donor_evidence	2	1	-1	0	Bacteria	1	0	0	0	0	0	0	0	0	1	0	0	0	0	0	0	0	0	0	0	0	0	0	0	0	0
OG5_135671	iHGT	1	1	0	0	Bacteria	1	0	0	0	0	0	0	0	0	0	0	1	0	0	0	0	0	0	0	0	0	0	0	0	0	0
OG5_128970	iHGT	2	1	-1	0	Bacteria	1	0	0	0	0	0	0	0	0	0	0	1	0	0	0	0	0	0	0	0	0	0	0	0	0	0
OG5_133885	iHGT	1	2	1	1	Bacteria	0	1	0	1	0	0	0	0	0	0	0	0	0	1	0	0	0	0	1	0	0	0	0	0	0	0
OG5_155248	Limited_donor_evidence	1	1	0	0	Bacteria	1	0	0	0	0	0	0	0	0	0	0	1	0	0	0	0	0	0	0	0	0	0	0	0	0	0
OG5_163759	Patchy_phylogeny	1	2	1	1	Bacteria	1	0	0	1	0	0	0	0	0	1	0	0	0	0	0	0	0	0	1	0	0	0	0	0	0	0
OG5_131515	putative EGT	1	1	0	0	Bacteria	0	0	0	1	0	0	0	0	0	0	0	0	0	0	0	0	0	0	1	0	0	0	0	0	0	0
OG5_140240	Patchy_phylogeny	1	3	2	1	Bacteria	1	1	0	1	0	0	0	0	0	1	0	0	0	1	0	1	0	0	1	0	0	0	0	0	0	0
OG5_144205	Patchy_phylogeny	1	2	1	1	Bacteria	1	1	0	0	0	0	0	0	0	1	0	1	0	1	0	0	0	0	0	0	0	0	0	0	0	0
OG5_225210	putative EGT	1	2	1	1	Bacteria	0	1	0	1	0	0	0	0	0	0	0	0	0	0	1	0	0	0	0	1	1	0	0	0	0	0
OG5_160450	multiple_MC	3	4	1	1	Bacteria	1	1	0	1	0	1	0	0	0	1	0	0	0	0	0	1	0	0	1	1	0	0	0	0	1	0
OG5_142837	iHGT	2	1	-1	0	Bacteria	1	0	0	0	0	0	0	0	0	1	0	0	0	0	0	0	0	0	0	0	0	0	0	0	0	0
OG5_136083	Limited_donor_evidence	1	1	0	0	Bacteria	0	0	0	1	0	0	0	0	0	0	0	0	0	0	0	0	0	0	1	0	0	0	0	0	0	0
OG5_131263	iHGT	2	1	-1	0	Bacteria	0	0	0	1	0	0	0	0	0	0	0	0	0	0	0	0	0	0	1	0	0	0	0	0	0	0
OG5_137342	iHGT	1	1	0	0	Bacteria	0	0	0	1	0	0	0	0	0	0	0	0	0	0	0	0	0	0	1	0	0	0	0	0	0	0
OG5_129566	Patchy_phylogeny	2	3	1	1	Bacteria	1	1	0	1	0	0	0	0	0	1	0	1	0	0	0	1	0	0	1	0	0	0	0	0	0	0
OG5_144158	multiple_MC	1	4	3	1	Bacteria	1	1	0	1	1	0	0	0	0	1	0	1	0	1	1	1	0	0	1	0	0	1	0	0	0	0
OG5_152616	iHGT	1	1	0	0	Bacteria	0	0	1	0	0	0	0	0	0	0	0	0	0	0	0	0	0	1	0	0	0	0	0	0	0	0
OG5_155694	No_eukaryotic_homologues	1	0	-1	0	Bacteria	0	0	0	0	0	0	0	0	0	0	0	0	0	0	0	0	0	0	0	0	0	0	0	0	0	0
OG5_243918	Patchy_phylogeny	1	2	1	1	Bacteria	0	1	0	1	0	0	0	0	0	0	0	0	0	0	1	0	0	0	1	0	0	0	0	0	0	0
OG5_168301	No_eukaryotic_homologues	1	0	-1	0	Bacteria	0	0	0	0	0	0	0	0	0	0	0	0	0	0	0	0	0	0	0	0	0	0	0	0	0	0
OG5_163407	iHGT	2	1	-1	0	Bacteria	1	0	0	0	0	0	0	0	0	1	0	1	0	0	0	0	0	0	0	0	0	0	0	0	0	0
OG5_137578	No_prokaryotic_homologues	2	1	-1	0	No_Prokaryota_Clade	0	1	0	0	0	0	0	0	0	0	0	0	0	0	0	1	0	0	0	0	0	0	0	0	0	0
OG5_128410	iHGT	2	1	-1	0	Bacteria	1	0	0	0	0	0	0	0	0	0	0	1	0	0	0	0	0	0	0	0	0	0	0	0	0	0
OG5_147505	Patchy_phylogeny	1	3	2	1	Bacteria	1	1	0	1	0	0	0	0	0	1	0	1	0	1	0	0	0	0	1	0	0	0	0	0	0	0
OG5_142775	iHGT	2	1	-1	0	Bacteria	1	0	0	0	0	0	0	0	0	1	0	0	0	0	0	0	0	0	0	0	0	0	0	0	0	0
OG5_143028	iHGT	2	1	-1	0	Bacteria	1	0	0	0	0	0	0	0	0	0	0	1	0	0	0	0	0	0	0	0	0	0	0	0	0	0
OG5_133082	No_eukaryotic_homologues	1	0	-1	0	Bacteria	0	0	0	0	0	0	0	0	0	0	0	0	0	0	0	0	0	0	0	0	0	0	0	0	0	0
OG5_163503	iHGT	1	1	0	0	Bacteria	1	0	0	0	0	0	0	0	0	1	0	1	0	0	0	0	0	0	0	0	0	0	0	0	0	0
OG5_138693	Limited_donor_evidence	1	1	0	0	Bacteria	1	0	0	0	0	0	0	0	0	1	0	0	0	0	0	0	0	0	0	0	0	0	0	0	0	0
OG5_139574	putative EGT	2	1	-1	0	Bacteria	0	0	0	1	0	0	0	0	0	0	0	0	0	0	0	0	0	0	1	0	0	0	0	0	0	0
OG5_141187	iHGT	2	1	-1	0	Bacteria	0	0	0	1	0	0	0	0	0	0	0	0	0	0	0	0	0	0	1	0	0	0	0	0	0	0
OG5_153239	Limited_donor_evidence	1	1	0	0	Bacteria	0	0	0	1	0	0	0	0	0	0	0	0	0	0	0	0	0	0	1	0	0	0	0	0	0	0
OG5_137432	Patchy_phylogeny	1	4	3	1	Bacteria	1	1	0	1	1	0	0	0	0	1	0	1	0	0	0	1	0	0	1	1	0	1	0	0	0	0
OG5_137879	Potential_Contamination	1	1	0	0	Bacteria	0	0	1	0	0	0	0	0	0	0	0	0	0	0	0	0	0	1	0	0	0	0	0	0	0	0
OG5_146840	iHGT	1	1	0	0	Bacteria	0	1	0	0	0	0	0	0	0	0	0	0	0	0	0	1	0	0	0	0	0	0	0	0	0	0
OG5_133327	iHGT	1	1	0	0	Bacteria	0	0	1	0	0	0	0	0	0	0	0	0	0	0	0	0	0	1	0	0	0	0	0	0	0	0
OG5_155900	Patchy_phylogeny	1	2	1	1	Archaea	1	0	1	0	0	0	0	0	0	1	0	0	0	0	0	0	0	1	0	0	0	0	0	0	0	0
OG5_140405	putative EGT	2	1	-1	0	Bacteria	0	0	0	1	0	0	0	0	0	0	0	0	0	0	0	0	0	0	1	0	0	0	0	0	0	0
OG5_137411	multiple_MC	2	2	0	0	Bacteria	1	1	0	0	0	0	0	0	0	1	0	0	0	0	0	1	0	0	0	0	0	0	0	0	0	0
OG5_136542	iHGT	2	1	-1	0	Bacteria	1	0	0	0	0	0	0	0	0	1	0	0	0	0	0	0	0	0	0	0	0	0	0	0	0	0
OG5_163421	Patchy_phylogeny	1	4	3	1	Bacteria	1	1	0	1	1	0	0	0	1	1	0	1	0	0	0	1	0	0	1	0	0	0	1	0	0	0
OG5_147640	Limited_donor_evidence	1	1	0	0	Bacteria	1	0	0	0	0	0	0	0	0	1	0	0	0	0	0	0	0	0	0	0	0	0	0	0	0	0
OG5_139557	Limited_donor_evidence	2	1	-1	0	Bacteria	0	0	0	1	0	0	0	0	0	0	0	0	0	0	0	0	0	0	1	0	0	0	0	0	0	0
OG5_172543	Patchy_phylogeny	3	3	0	0	Bacteria	0	1	0	1	0	1	0	0	0	0	0	0	0	1	0	1	0	0	1	0	0	0	0	0	1	1
OG5_149726	iHGT	2	0	-2	0	Bacteria	0	0	0	0	0	0	0	0	0	0	0	0	0	0	0	0	0	0	0	0	0	0	0	0	0	0
OG5_156431	Patchy_phylogeny	1	3	2	1	Bacteria	1	1	0	1	0	0	0	0	0	1	0	1	0	1	0	1	0	0	1	1	0	0	0	0	0	0
OG5_169583	putative EGT	1	2	1	1	Bacteria	0	1	0	1	0	0	0	0	0	0	0	0	0	0	1	0	0	0	0	1	0	0	0	0	0	0
OG5_130330	Patchy_phylogeny	1	5	4	1	Bacteria	1	1	1	1	1	0	0	0	0	1	0	1	0	1	0	1	0	1	1	1	0	1	0	0	0	0
OG5_136756	multiple_MC	3	3	0	0	Bacteria	0	1	1	0	1	0	0	0	0	0	0	0	0	1	0	0	0	1	0	0	0	0	1	0	0	0
OG5_134933	iHGT	1	1	0	0	Bacteria	1	0	0	0	0	0	0	0	0	0	0	1	0	0	0	0	0	0	0	0	0	0	0	0	0	0
OG5_136069	Limited_donor_evidence	2	1	-1	0	Bacteria	1	0	0	0	0	0	0	0	0	1	0	0	0	0	0	0	0	0	0	0	0	0	0	0	0	0
OG5_131612	Limited_donor_evidence	2	1	-1	0	Bacteria	1	0	0	0	0	0	0	0	0	0	0	1	0	0	0	0	0	0	0	0	0	0	0	0	0	0
OG5_191214	Patchy_phylogeny	1	5	4	1	Bacteria	1	1	1	1	1	0	0	0	0	1	0	1	0	1	0	1	1	1	1	1	0	1	0	0	0	0
OG5_131749	Limited_donor_evidence	1	1	0	0	Bacteria	0	0	0	1	0	0	0	0	0	0	0	0	0	0	0	0	0	0	1	0	0	0	0	0	0	0
OG5_150387	putative EGT	3	1	-2	0	Bacteria	0	0	0	1	0	0	0	0	0	0	0	0	0	0	0	0	0	0	1	0	0	0	0	0	0	0
OG5_140491	putative EGT	2	1	-1	0	Bacteria	0	0	0	1	0	0	0	0	0	0	0	0	0	0	0	0	0	0	1	0	0	0	0	0	0	0
OG5_134817	iHGT	2	1	-1	0	Bacteria	1	0	0	0	0	0	0	0	0	0	0	1	0	0	0	0	0	0	0	0	0	0	0	0	0	0
OG5_135376	iHGT	3	1	-2	0	Bacteria	0	0	0	1	0	0	0	0	0	0	0	0	0	0	0	0	0	0	1	0	0	0	0	0	0	0
OG5_141066	iHGT	2	1	-1	0	Bacteria	1	0	0	0	0	0	0	0	0	0	0	1	0	0	0	0	0	0	0	0	0	0	0	0	0	0
OG5_131696	No_prokaryotic_homologues	1	1	0	0	No_Prokaryota_Clade	0	0	0	1	0	0	0	0	0	0	0	0	0	0	0	0	0	0	1	0	0	0	0	0	0	0
OG5_131199	iHGT	1	1	0	0	Bacteria	1	0	0	0	0	0	0	0	0	0	0	1	0	0	0	0	0	0	0	0	0	0	0	0	0	0
OG5_152561	iHGT	1	1	0	0	Bacteria	0	0	0	1	0	0	0	0	0	0	0	0	0	0	0	0	0	0	1	0	0	0	0	0	0	0
OG5_169954	iHGT	1	1	0	0	Bacteria	0	0	1	0	0	0	0	0	0	0	0	0	0	0	0	0	0	1	0	0	0	0	0	0	0	0
OG5_132296	multiple_MC	2	4	2	1	Bacteria	1	1	0	1	0	1	0	0	0	1	0	1	0	1	1	1	0	0	1	1	0	0	0	0	1	0
OG5_135391	multiple_MC	1	3	2	1	Bacteria	1	1	0	1	0	0	0	0	0	1	0	1	0	1	0	0	0	0	1	0	0	0	0	0	0	0
OG5_140298	Patchy_phylogeny	2	2	0	0	Bacteria	1	0	0	0	1	0	0	0	0	1	0	0	0	0	0	0	0	0	0	0	0	0	1	0	0	0
OG5_137456	putative EGT	1	1	0	0	Bacteria	0	0	0	1	0	0	0	0	0	0	0	0	0	0	0	0	0	0	1	0	0	0	0	0	0	0
OG5_138075	iHGT	1	1	0	0	Bacteria	0	0	0	1	0	0	0	0	0	0	0	0	0	0	0	0	0	0	1	0	0	0	0	0	0	0
OG5_134703	Limited_donor_evidence	1	1	0	0	Bacteria	1	0	0	0	0	0	0	0	0	1	0	0	0	0	0	0	0	0	0	0	0	0	0	0	0	0
OG5_131519	Patchy_phylogeny	1	2	1	1	Bacteria	1	0	0	1	0	0	0	0	0	1	0	1	0	0	0	0	0	0	1	0	0	0	0	0	0	0
OG5_130014	Limited_donor_evidence	2	1	-1	0	Bacteria	1	0	0	0	0	0	0	0	0	0	0	1	0	0	0	0	0	0	0	0	0	0	0	0	0	0
OG5_163546	iHGT	1	1	0	0	Bacteria	1	0	0	0	0	0	0	0	0	1	0	1	0	0	0	0	0	0	0	0	0	0	0	0	0	0
OG5_139903	multiple_MC	1	5	4	1	Bacteria	1	1	0	1	1	1	0	0	0	1	0	1	0	0	0	1	0	0	1	0	0	0	1	0	1	0
OG5_152610	No_prokaryotic_homologues	1	1	0	0	No_Prokaryota_Clade	0	1	0	0	0	0	0	0	0	0	0	0	0	0	0	1	0	0	0	0	0	0	0	0	0	0
OG5_149873	iHGT	1	1	0	0	Archaea	0	0	0	1	0	0	0	0	0	0	0	0	0	0	0	0	0	0	0	1	0	0	0	0	0	0
OG5_169767	iHGT	2	1	-1	0	Bacteria	0	0	0	1	0	0	0	0	0	0	0	0	0	0	0	0	0	0	1	0	0	0	0	0	0	0
OG5_131583	multiple_MC	2	5	3	1	Bacteria	1	1	1	1	1	0	0	0	0	1	0	1	0	0	0	1	0	1	1	0	0	1	0	0	0	0
OG5_155995	Limited_donor_evidence	2	1	-1	0	Bacteria	0	0	0	1	0	0	0	0	0	0	0	0	0	0	0	0	0	0	1	0	0	0	0	0	0	0
OG5_135452	iHGT	1	1	0	0	Bacteria	1	0	0	0	0	0	0	0	0	1	0	0	0	0	0	0	0	0	0	0	0	0	0	0	0	0
OG5_174896	multiple_MC	1	6	5	1	Bacteria	1	1	1	1	1	1	0	0	0	1	0	1	0	1	0	1	0	1	1	0	0	1	1	1	0	0
OG5_225212	Patchy_phylogeny	2	2	0	0	Bacteria	0	1	0	1	0	0	0	0	0	0	0	0	0	0	1	0	0	0	0	1	1	0	0	0	0	0
OG5_149813	multiple_MC	1	3	2	1	Bacteria	1	0	1	1	0	0	0	0	0	1	0	0	0	0	0	0	0	1	1	0	0	0	0	0	0	0
OG5_155449	No_eukaryotic_homologues	1	0	-1	0	Bacteria	0	0	0	0	0	0	0	0	0	0	0	0	0	0	0	0	0	0	0	0	0	0	0	0	0	0
OG5_136373	Patchy_phylogeny	2	4	2	1	Bacteria	1	1	0	1	0	1	0	0	0	1	0	1	0	1	0	1	0	0	1	1	0	0	0	0	1	0
OG5_127928	Patchy_phylogeny	2	4	2	1	Bacteria	1	1	1	1	0	0	0	0	0	1	0	1	0	1	0	0	0	1	1	1	0	0	0	0	0	0
OG5_146588	Patchy_phylogeny	2	4	2	1	Bacteria	1	1	0	1	1	0	0	0	0	1	0	1	0	1	0	1	0	0	1	1	0	1	0	0	0	0
OG5_159867	Patchy_phylogeny	2	2	0	0	Bacteria	0	1	0	0	0	1	0	0	0	0	0	0	0	1	0	1	0	0	0	0	0	0	0	0	1	0
OG5_138543	Patchy_phylogeny	1	2	1	1	Bacteria	1	0	0	1	0	0	0	0	0	1	0	1	0	0	0	0	0	0	1	1	0	0	0	0	0	0
OG5_160738	iHGT	1	1	0	0	Bacteria	1	0	0	0	0	0	0	0	0	1	0	0	0	0	0	0	0	0	0	0	0	0	0	0	0	0
OG5_147354	iHGT	1	1	0	0	Bacteria	0	0	0	1	0	0	0	0	0	0	0	0	0	0	0	0	0	0	1	0	0	0	0	0	0	0
OG5_150505	Potential_Contamination	2	1	-1	0	Bacteria	1	0	0	0	0	0	0	0	0	0	0	1	0	0	0	0	0	0	0	0	0	0	0	0	0	0
OG5_158525	multiple_MC	2	6	4	1	Bacteria	1	1	1	1	1	1	0	1	0	0	0	1	0	1	1	1	0	1	1	0	0	1	1	1	1	1
OG5_140466	putative EGT	1	1	0	0	Bacteria	0	0	0	1	0	0	0	0	0	0	0	0	0	0	0	0	0	0	1	0	0	0	0	0	0	0
OG5_171000	No_eukaryotic_homologues	1	0	-1	0	Bacteria	0	0	0	0	0	0	0	0	0	0	0	0	0	0	0	0	0	0	0	0	0	0	0	0	0	0
OG5_141681	Limited_donor_evidence	2	1	-1	0	Bacteria	0	0	0	1	0	0	0	0	0	0	0	0	0	0	0	0	0	0	1	0	0	0	0	0	0	0
OG5_129134	iHGT	2	1	-1	0	Bacteria	1	0	0	0	0	0	0	0	0	1	0	0	0	0	0	0	0	0	0	0	0	0	0	0	0	0
OG5_140427	No_prokaryotic_homologues	1	1	0	0	No_Prokaryota_Clade	1	0	0	0	0	0	0	0	0	0	0	1	0	0	0	0	0	0	0	0	0	0	0	0	0	0
OG5_163207	iHGT	1	1	0	0	Bacteria	0	0	0	1	0	0	0	0	0	0	0	0	0	0	0	0	0	0	1	0	0	0	0	0	0	0
OG5_150373	Patchy_phylogeny	2	3	1	1	Bacteria	1	1	0	1	0	0	0	0	0	1	0	0	0	0	0	1	0	0	1	0	0	0	0	0	0	0
OG5_136984	Patchy_phylogeny	1	4	3	1	Bacteria	1	1	0	1	1	0	0	0	0	1	0	1	0	1	0	1	0	0	1	0	0	0	1	0	0	0
OG5_137296	No_prokaryotic_homologues	1	1	0	0	No_Prokaryota_Clade	1	0	0	0	0	0	0	0	0	1	0	0	0	0	0	0	0	0	0	0	0	0	0	0	0	0
OG5_159922	iHGT	1	1	0	0	Bacteria	1	0	0	0	0	0	0	0	0	1	0	0	0	0	0	0	0	0	0	0	0	0	0	0	0	0
OG5_141387	iHGT	1	1	0	0	Bacteria	1	0	0	0	0	0	0	0	0	1	0	0	0	0	0	0	0	0	0	0	0	0	0	0	0	0
OG5_137002	iHGT	1	1	0	0	Bacteria	1	0	0	0	0	0	0	0	0	1	0	0	0	0	0	0	0	0	0	0	0	0	0	0	0	0
OG5_158682	multiple_MC	1	3	2	1	Bacteria	1	1	0	1	0	0	0	0	0	1	0	1	0	1	0	0	0	0	1	0	0	0	0	0	0	0
OG5_155625	Patchy_phylogeny	1	2	1	1	Bacteria	1	0	0	1	0	0	0	0	0	1	0	0	0	0	0	0	0	0	1	0	0	0	0	0	0	0
OG5_139260	No_eukaryotic_homologues	2	0	-2	0	Bacteria	0	0	0	0	0	0	0	0	0	0	0	0	0	0	0	0	0	0	0	0	0	0	0	0	0	0
OG5_156486	iHGT	1	1	0	0	Bacteria	0	0	0	1	0	0	0	0	0	0	0	0	0	0	0	0	0	0	1	0	0	0	0	0	0	0
OG5_132399	iHGT	2	1	-1	0	Bacteria	1	0	0	0	0	0	0	0	0	0	0	1	0	0	0	0	0	0	0	0	0	0	0	0	0	0
OG5_155260	Patchy_phylogeny	1	5	4	1	Bacteria	1	1	1	1	1	0	0	0	0	1	0	1	0	0	0	1	1	0	1	0	0	1	0	0	0	0
OG5_146820	iHGT	1	1	0	0	Bacteria	1	0	0	0	0	0	0	0	0	1	0	0	0	0	0	0	0	0	0	0	0	0	0	0	0	0
OG5_158925	iHGT	2	1	-1	0	Bacteria	0	0	0	0	1	0	0	0	0	0	0	0	0	0	0	0	0	0	0	0	0	1	0	0	0	0
OG5_130382	Limited_donor_evidence	2	1	-1	0	Bacteria	0	0	0	1	0	0	0	0	0	0	0	0	0	0	0	0	0	0	1	0	0	0	0	0	0	0
OG5_136230	iHGT	1	2	1	1	Bacteria	1	0	0	1	0	0	0	0	0	1	0	0	0	0	0	0	0	0	1	0	0	0	0	0	0	0
OG5_141345	Limited_donor_evidence	1	1	0	0	Bacteria	1	0	0	0	0	0	0	0	0	1	0	0	0	0	0	0	0	0	0	0	0	0	0	0	0	0
OG5_135102	multiple_MC	2	4	2	1	Bacteria	1	1	0	1	0	1	0	0	0	1	1	0	0	1	0	1	0	0	1	1	0	0	0	0	0	1
OG5_134854	putative EGT	3	1	-2	0	Bacteria	0	0	0	1	0	0	0	0	0	0	0	0	0	0	0	0	0	0	1	0	0	0	0	0	0	0
OG5_144390	Patchy_phylogeny	2	5	3	1	Bacteria	1	1	1	1	1	0	0	0	0	1	0	0	0	1	0	1	0	1	1	0	0	1	0	0	0	0
OG5_153251	putative EGT	1	1	0	0	Bacteria	0	0	0	1	0	0	0	0	0	0	0	0	0	0	0	0	0	0	1	0	0	0	0	0	0	0
OG5_194707	multiple_MC	1	3	2	1	Bacteria	1	0	0	1	0	1	0	0	0	1	0	1	0	0	0	0	0	0	1	0	0	0	0	0	0	1
OG5_152159	iHGT	3	1	-2	0	Bacteria	0	0	1	0	0	0	0	0	0	0	0	0	0	0	0	0	0	1	0	0	0	0	0	0	0	0
OG5_140387	iHGT	1	1	0	0	Bacteria	1	0	0	0	0	0	0	0	0	1	0	0	0	0	0	0	0	0	0	0	0	0	0	0	0	0
OG5_149436	Limited_donor_evidence	1	1	0	0	Bacteria	1	0	0	0	0	0	0	0	0	0	0	1	0	0	0	0	0	0	0	0	0	0	0	0	0	0
OG5_133121	Patchy_phylogeny	1	4	3	1	Bacteria	1	1	0	1	1	0	0	0	0	1	0	1	0	1	0	1	0	0	1	0	0	1	1	0	0	0
OG5_137357	Limited_donor_evidence	1	1	0	0	Bacteria	0	0	0	1	0	0	0	0	0	0	0	0	0	0	0	0	0	0	1	0	0	0	0	0	0	0
OG5_131701	Patchy_phylogeny	2	2	0	0	Bacteria	0	1	0	1	0	0	0	0	0	0	0	0	0	1	0	1	0	0	1	1	0	0	0	0	0	0
OG5_153441	Patchy_phylogeny	2	2	0	0	Bacteria	1	0	0	1	0	0	0	0	0	1	0	1	0	0	0	0	0	0	1	0	0	0	0	0	0	0
OG5_156667	Limited_donor_evidence	1	1	0	0	Archaea	0	0	0	1	0	0	0	0	0	0	0	0	0	0	0	0	0	0	1	0	0	0	0	0	0	0
OG5_176474	Limited_donor_evidence	1	1	0	0	Bacteria	1	0	0	0	0	0	0	0	0	0	0	1	0	0	0	0	0	0	0	0	0	0	0	0	0	0
OG5_136496	iHGT	1	1	0	0	Bacteria	1	0	0	0	0	0	0	0	0	0	0	1	0	0	0	0	0	0	0	0	0	0	0	0	0	0
OG5_145213	multiple_MC	2	5	3	1	Bacteria	1	1	0	1	1	1	1	0	0	1	0	1	0	1	0	1	0	0	1	1	0	0	1	0	0	1
OG5_146654	No_prokaryotic_homologues	1	1	0	0	No_Prokaryota_Clade	0	1	0	0	0	0	0	0	0	0	0	0	0	1	0	0	0	0	0	0	0	0	0	0	0	0
OG5_136232	iHGT	1	1	0	0	Bacteria	1	0	0	0	0	0	0	0	0	1	0	0	0	0	0	0	0	0	0	0	0	0	0	0	0	0
OG5_132745	Patchy_phylogeny	2	3	1	1	Bacteria	1	1	0	1	0	0	0	0	0	1	0	1	0	1	0	1	0	0	1	0	0	0	0	0	0	0
OG5_149537	Limited_donor_evidence	2	1	-1	0	Bacteria	0	0	0	1	0	0	0	0	0	0	0	0	0	0	0	0	0	0	1	0	0	0	0	0	0	0
OG5_132562	Limited_donor_evidence	2	1	-1	0	Bacteria	1	0	0	0	0	0	0	0	0	1	0	0	0	0	0	0	0	0	0	0	0	0	0	0	0	0
OG5_152912	Limited_donor_evidence	1	1	0	0	Archaea	0	0	1	0	0	0	0	0	0	0	0	0	0	0	0	0	0	1	0	0	0	0	0	0	0	0
OG5_136946	iHGT	1	1	0	0	Bacteria	0	0	0	1	0	0	0	0	0	0	0	0	0	0	0	0	0	0	1	0	0	0	0	0	0	0
OG5_168406	multiple_MC	1	2	1	1	Bacteria	1	1	0	0	0	0	0	0	0	1	0	1	0	1	0	1	0	0	0	0	0	0	0	0	0	0
OG5_142650	multiple_MC	1	2	1	1	Bacteria	1	1	0	0	0	0	0	0	0	1	0	1	0	1	1	1	0	0	0	0	0	0	0	0	0	0
OG5_145746	iHGT	1	1	0	0	Bacteria	0	0	0	0	1	0	0	0	0	0	0	0	0	0	0	0	0	0	0	0	0	0	1	0	0	0
OG5_164838	iHGT	2	1	-1	0	Bacteria	0	0	0	1	0	0	0	0	0	0	0	0	0	0	0	0	0	0	1	0	0	0	0	0	0	0
OG5_144238	Limited_donor_evidence	1	1	0	0	Bacteria	1	0	0	0	0	0	0	0	0	0	0	1	0	0	0	0	0	0	0	0	0	0	0	0	0	0
OG5_137913	Limited_donor_evidence	1	1	0	0	Bacteria	0	1	0	0	0	0	0	0	0	0	0	0	0	0	0	1	0	0	0	0	0	0	0	0	0	0
OG5_150425	No_eukaryotic_homologues	2	0	-2	0	Bacteria	0	0	0	0	0	0	0	0	0	0	0	0	0	0	0	0	0	0	0	0	0	0	0	0	0	0
OG5_131890	multiple_MC	2	3	1	1	Bacteria	1	1	0	1	0	0	0	0	0	1	0	1	0	1	1	1	0	0	1	1	0	0	0	0	0	0
OG5_145170	iHGT	2	1	-1	0	Bacteria	1	0	0	0	0	0	0	0	0	1	0	1	0	0	0	0	0	0	0	0	0	0	0	0	0	0
OG5_132149	iHGT	1	1	0	0	Bacteria	1	0	0	0	0	0	0	0	0	1	0	0	0	0	0	0	0	0	0	0	0	0	0	0	0	0
OG5_137562	Limited_donor_evidence	1	1	0	0	Bacteria	1	0	0	0	0	0	0	0	0	0	0	1	0	0	0	0	0	0	0	0	0	0	0	0	0	0
OG5_149671	multiple_MC	2	2	0	0	Bacteria	1	0	0	1	0	0	0	0	0	1	0	0	0	0	0	0	0	0	1	0	0	0	0	0	0	0
OG5_163245	putative EGT	2	2	0	0	Bacteria	0	1	0	1	0	0	0	0	0	0	0	0	0	1	1	0	0	0	1	0	0	0	0	0	0	0
OG5_146615	Limited_donor_evidence	2	1	-1	0	Bacteria	0	1	0	0	0	0	0	0	0	0	0	0	0	0	0	1	0	0	0	0	0	0	0	0	0	0
OG5_136807	No_prokaryotic_homologues	1	1	0	0	No_Prokaryota_Clade	1	0	0	0	0	0	0	0	0	0	0	1	0	0	0	0	0	0	0	0	0	0	0	0	0	0
OG5_137915	Patchy_phylogeny	1	2	1	1	Bacteria	1	1	0	0	0	0	0	0	0	1	0	1	0	0	0	1	0	0	0	0	0	0	0	0	0	0
OG5_142721	Patchy_phylogeny	1	3	2	1	Bacteria	1	1	0	1	0	0	0	0	0	1	0	1	0	1	0	0	0	0	1	0	0	0	0	0	0	0
OG5_156870	multiple_MC	1	3	2	1	Bacteria	1	1	0	1	0	0	0	0	0	1	0	1	0	1	0	1	0	0	1	0	0	0	0	0	0	0
OG5_152534	multiple_MC	1	5	4	1	Bacteria	1	1	1	1	1	0	0	0	0	1	0	1	0	1	0	1	0	1	1	0	0	1	0	0	0	0
OG5_176643	Patchy_phylogeny	1	4	3	1	Bacteria	1	1	0	1	1	0	0	0	0	1	0	1	0	1	0	0	0	0	1	1	0	0	1	0	0	0
OG5_161504	multiple_MC	1	3	2	1	Bacteria	1	1	1	0	0	0	0	0	0	1	0	0	0	0	0	1	0	1	0	0	0	0	0	0	0	0
OG5_170113	putative EGT	1	1	0	0	Bacteria	0	0	0	1	0	0	0	0	0	0	0	0	0	0	0	0	0	0	1	0	0	0	0	0	0	0
OG5_132738	Patchy_phylogeny	1	3	2	1	Bacteria	1	1	0	1	0	0	0	0	0	1	0	1	0	1	0	0	0	0	1	0	0	0	0	0	0	0
OG5_128451	Limited_donor_evidence	2	1	-1	0	Bacteria	1	0	0	0	0	0	0	0	0	0	0	1	0	0	0	0	0	0	0	0	0	0	0	0	0	0
OG5_163412	iHGT	1	1	0	0	Bacteria	1	0	0	0	0	0	0	0	0	1	0	0	0	0	0	0	0	0	0	0	0	0	0	0	0	0
OG5_130469	Limited_donor_evidence	1	1	0	0	Bacteria	1	0	0	0	0	0	0	0	0	1	0	0	0	0	0	0	0	0	0	0	0	0	0	0	0	0
OG5_152559	No_eukaryotic_homologues	1	0	-1	0	Archaea	0	0	0	0	0	0	0	0	0	0	0	0	0	0	0	0	0	0	0	0	0	0	0	0	0	0
OG5_155745	Limited_donor_evidence	2	1	-1	0	Bacteria	1	0	0	0	0	0	0	0	0	1	0	0	0	0	0	0	0	0	0	0	0	0	0	0	0	0
OG5_133333	Limited_donor_evidence	2	1	-1	0	Archaea	1	0	0	0	0	0	0	0	0	1	0	0	0	0	0	0	0	0	0	0	0	0	0	0	0	0
OG5_136127	multiple_MC	1	5	4	1	Bacteria	1	0	1	1	1	1	0	0	0	1	0	0	0	0	0	0	0	1	1	0	0	0	1	0	0	1
OG5_143116	putative EGT	2	1	-1	0	Bacteria	0	0	0	1	0	0	0	0	0	0	0	0	0	0	0	0	0	0	1	0	0	0	0	0	0	0
OG5_141290	multiple_MC	1	2	1	1	Bacteria	1	0	1	0	0	0	0	0	0	1	0	1	0	0	0	0	1	0	0	0	0	0	0	0	0	0
OG5_156551	Limited_donor_evidence	2	1	-1	0	Bacteria	0	1	0	0	0	0	0	0	0	0	0	0	0	0	0	1	0	0	0	0	0	0	0	0	0	0
OG5_142714	iHGT	2	1	-1	0	Bacteria	0	1	0	0	0	0	0	0	0	0	0	0	0	0	0	1	0	0	0	0	0	0	0	0	0	0
OG5_137082	iHGT	2	1	-1	0	Bacteria	1	0	0	0	0	0	0	0	0	0	0	1	0	0	0	0	0	0	0	0	0	0	0	0	0	0
OG5_155491	Patchy_phylogeny	2	4	2	1	Bacteria	1	1	0	1	0	1	0	0	0	1	0	0	0	0	0	1	0	0	1	0	0	0	0	0	0	1
OG5_155510	Limited_donor_evidence	2	1	-1	0	Bacteria	0	0	0	1	0	0	0	0	0	0	0	0	0	0	0	0	0	0	1	0	0	0	0	0	0	0
OG5_130801	Limited_donor_evidence	2	1	-1	0	Bacteria	1	0	0	0	0	0	0	0	0	1	0	0	0	0	0	0	0	0	0	0	0	0	0	0	0	0
OG5_142688	Patchy_phylogeny	1	2	1	1	Bacteria	1	0	0	1	0	0	0	0	0	1	0	1	0	0	0	0	0	0	1	0	0	0	0	0	0	0
OG5_156764	iHGT	1	3	2	1	Bacteria	1	1	0	1	0	0	0	0	0	1	0	0	0	1	0	0	0	0	1	0	0	0	0	0	0	0
OG5_129851	Patchy_phylogeny	3	4	1	1	Bacteria	1	1	0	1	0	1	0	0	0	1	0	1	0	1	0	1	0	0	1	0	0	0	0	0	0	1
OG5_172610	putative EGT	2	1	-1	0	Bacteria	0	0	0	1	0	0	0	0	0	0	0	0	0	0	0	0	0	0	1	0	0	0	0	0	0	0
OG5_158714	iHGT	1	1	0	0	Bacteria	0	0	1	0	0	0	0	0	0	0	0	0	0	0	0	0	0	1	0	0	0	0	0	0	0	0
OG5_145081	No_eukaryotic_homologues	2	0	-2	0	Archaea	0	0	0	0	0	0	0	0	0	0	0	0	0	0	0	0	0	0	0	0	0	0	0	0	0	0
OG5_142479	iHGT	2	1	-1	0	Bacteria	0	0	0	1	0	0	0	0	0	0	0	0	0	0	0	0	0	0	1	0	0	0	0	0	0	0
OG5_142358	Patchy_phylogeny	1	3	2	1	Bacteria	0	1	0	1	0	1	0	0	0	0	0	0	0	1	1	1	0	0	1	1	0	0	0	0	1	0
OG5_137350	Limited_donor_evidence	1	1	0	0	Bacteria	1	0	0	0	0	0	0	0	0	0	0	1	0	0	0	0	0	0	0	0	0	0	0	0	0	0
OG5_144263	multiple_MC	2	3	1	1	Bacteria	1	1	0	1	0	0	0	0	0	1	0	1	0	1	0	1	0	0	1	1	0	0	0	0	0	0
OG5_132299	multiple_MC	2	2	0	0	Bacteria	1	1	0	0	0	0	0	0	0	1	0	1	0	0	0	1	0	0	0	0	0	0	0	0	0	0
OG5_129763	Patchy_phylogeny	1	3	2	1	Bacteria	1	1	0	1	0	0	0	0	0	1	0	1	0	1	1	1	0	0	1	0	0	0	0	0	0	0
OG5_147137	Limited_donor_evidence	2	1	-1	0	Bacteria	0	0	0	1	0	0	0	0	0	0	0	0	0	0	0	0	0	0	1	0	0	0	0	0	0	0
OG5_155746	Patchy_phylogeny	1	2	1	1	Bacteria	1	0	0	1	0	0	0	0	0	1	0	0	0	0	0	0	0	0	1	0	0	0	0	0	0	0
OG5_143174	multiple_MC	2	2	0	0	Bacteria	1	0	0	1	0	0	0	0	0	1	0	0	0	0	0	0	0	0	1	0	0	0	0	0	0	0
OG5_137703	Limited_donor_evidence	2	1	-1	0	Bacteria	1	0	0	0	0	0	0	0	0	0	0	1	0	0	0	0	0	0	0	0	0	0	0	0	0	0
OG5_133518	multiple_MC	1	4	3	1	Bacteria	1	1	0	1	0	1	0	0	0	1	0	0	0	0	0	1	0	0	1	0	0	0	0	0	1	0
OG5_133152	iHGT	2	1	-1	0	Bacteria	1	0	0	0	0	0	0	0	0	0	0	1	0	0	0	0	0	0	0	0	0	0	0	0	0	0
OG5_168861	multiple_MC	1	3	2	1	Bacteria	0	0	1	1	1	0	0	0	0	0	0	0	0	0	0	0	1	1	1	0	0	0	1	0	0	0
OG5_147034	iHGT	1	1	0	0	Bacteria	1	0	0	0	0	0	0	0	0	1	0	0	0	0	0	0	0	0	0	0	0	0	0	0	0	0
OG5_158780	multiple_MC	1	4	3	1	Bacteria	1	1	0	1	1	0	0	0	0	1	0	0	0	1	0	1	0	0	1	0	0	1	0	0	0	0
OG5_132440	multiple_MC	1	2	1	1	Bacteria	1	1	0	0	0	0	0	0	0	1	0	1	0	1	0	0	0	0	0	0	0	0	0	0	0	0
OG5_131791	multiple_MC	2	2	0	0	Bacteria	1	0	0	0	1	0	0	0	0	1	0	1	0	0	0	0	0	0	0	0	0	0	1	0	0	0
OG5_141559	multiple_MC	2	4	2	1	Bacteria	1	1	0	1	1	0	0	0	0	1	0	1	0	1	0	1	0	0	1	0	0	1	0	0	0	0
OG5_170675	putative EGT	2	1	-1	0	Bacteria	0	0	0	1	0	0	0	0	0	0	0	0	0	0	0	0	0	0	1	0	0	0	0	0	0	0
OG5_166309	Patchy_phylogeny	1	2	1	1	Bacteria	1	1	0	0	0	0	0	0	0	1	0	1	0	0	0	1	0	0	0	0	0	0	0	0	0	0
OG5_140438	Limited_donor_evidence	3	1	-2	0	Bacteria	0	0	0	1	0	0	0	0	0	0	0	0	0	0	0	0	0	0	1	0	0	0	0	0	0	0
OG5_169929	No_eukaryotic_homologues	1	0	-1	0	Archaea	0	0	0	0	0	0	0	0	0	0	0	0	0	0	0	0	0	0	0	0	0	0	0	0	0	0
OG5_144400	iHGT	1	1	0	0	Bacteria	0	0	0	1	0	0	0	0	0	0	0	0	0	0	0	0	0	0	1	0	0	0	0	0	0	0
OG5_129975	putative EGT	1	3	2	1	Bacteria	1	1	0	1	0	0	0	0	0	1	0	0	0	0	0	1	0	0	1	1	0	0	0	0	0	0
OG5_137481	iHGT	1	1	0	0	Bacteria	1	0	0	0	0	0	0	0	0	0	0	1	0	0	0	0	0	0	0	0	0	0	0	0	0	0
OG5_209093	multiple_MC	2	2	0	0	Bacteria	1	1	0	0	0	0	0	1	0	0	0	1	0	0	0	1	0	0	0	0	0	0	0	0	0	0
OG5_137861	putative EGT	1	3	2	1	Bacteria	1	1	0	1	0	0	0	0	0	1	0	1	0	0	0	1	0	0	1	1	0	0	0	0	0	0
OG5_181722	No_eukaryotic_homologues	1	0	-1	0	Bacteria	0	0	0	0	0	0	0	0	0	0	0	0	0	0	0	0	0	0	0	0	0	0	0	0	0	0
OG5_159048	No_eukaryotic_homologues	2	0	-2	0	Bacteria	0	0	0	0	0	0	0	0	0	0	0	0	0	0	0	0	0	0	0	0	0	0	0	0	0	0
OG5_156119	iHGT	2	1	-1	0	Bacteria	1	0	0	0	0	0	0	0	0	0	0	1	0	0	0	0	0	0	0	0	0	0	0	0	0	0
OG5_155671	Patchy_phylogeny	1	2	1	1	Bacteria	1	0	0	1	0	0	0	0	0	1	0	0	0	0	0	0	0	0	1	0	0	0	0	0	0	0
OG5_164864	putative EGT	1	3	2	1	Bacteria	1	1	0	1	0	0	0	0	0	1	0	0	0	0	0	1	0	0	1	0	0	0	0	0	0	0
OG5_150399	Limited_donor_evidence	1	1	0	0	Bacteria	0	0	0	1	0	0	0	0	0	0	0	0	0	0	0	0	0	0	1	0	0	0	0	0	0	0
OG5_150838	Limited_donor_evidence	1	1	0	0	Bacteria	0	1	0	0	0	0	0	0	0	0	0	0	0	0	0	1	0	0	0	0	0	0	0	0	0	0
OG5_147360	Patchy_phylogeny	1	3	2	1	Bacteria	1	1	0	1	0	0	0	0	0	1	0	1	0	1	0	1	0	0	1	0	0	0	0	0	0	0
OG5_134793	Patchy_phylogeny	1	3	2	1	Bacteria	1	1	0	1	0	0	0	0	0	1	0	1	0	0	0	1	0	0	1	0	0	0	0	0	0	0
OG5_132947	multiple_MC	2	2	0	0	Bacteria	1	0	1	0	0	0	0	0	0	1	0	1	0	0	0	0	0	1	0	0	0	0	0	0	0	0
OG5_155859	iHGT	1	1	0	0	Bacteria	1	0	0	0	0	0	0	0	0	1	0	0	0	0	0	0	0	0	0	0	0	0	0	0	0	0
OG5_135083	multiple_MC	1	3	2	1	Bacteria	1	1	0	1	0	0	0	0	0	1	0	1	0	1	0	1	0	0	1	0	0	0	0	0	0	0
OG5_142637	multiple_MC	2	4	2	1	Bacteria	1	1	0	1	1	0	0	0	0	1	0	1	0	1	1	1	0	0	1	0	0	0	1	0	0	0
OG5_128364	iHGT	2	1	-1	0	Bacteria	1	0	0	0	0	0	0	0	0	0	0	1	0	0	0	0	0	0	0	0	0	0	0	0	0	0
OG5_150096	Limited_donor_evidence	1	1	0	0	Bacteria	0	0	0	1	0	0	0	0	0	0	0	0	0	0	0	0	0	0	1	0	0	0	0	0	0	0
OG5_152612	No_prokaryotic_homologues	1	1	0	0	No_Prokaryota_Clade	0	0	0	1	0	0	0	0	0	0	0	0	0	0	0	0	0	0	1	0	0	0	0	0	0	0
OG5_137989	iHGT	1	1	0	0	Bacteria	0	1	0	0	0	0	0	0	0	0	0	0	0	0	0	1	0	0	0	0	0	0	0	0	0	0
OG5_132737	Patchy_phylogeny	1	4	3	1	Bacteria	1	1	0	1	1	0	0	0	0	1	0	1	0	1	0	1	0	0	1	1	0	1	0	0	0	0
OG5_171013	Limited_donor_evidence	1	1	0	0	Bacteria	0	0	0	1	0	0	0	0	0	0	0	0	0	0	0	0	0	0	1	0	0	0	0	0	0	0
OG5_164005	multiple_MC	1	2	1	1	Bacteria	1	0	0	1	0	0	0	0	0	1	0	1	0	0	0	0	0	0	1	0	0	0	0	0	0	0
OG5_131028	multiple_MC	2	4	2	1	Bacteria	1	1	1	1	0	0	0	0	0	1	0	1	0	1	0	1	0	1	1	0	0	0	0	0	0	0
OG5_142483	iHGT	1	1	0	0	Bacteria	1	0	0	0	0	0	0	0	0	1	0	1	0	0	0	0	0	0	0	0	0	0	0	0	0	0
OG5_147013	iHGT	1	1	0	0	Bacteria	1	0	0	0	0	0	0	0	0	1	0	0	0	0	0	0	0	0	0	0	0	0	0	0	0	0
OG5_150167	iHGT	3	1	-2	0	Bacteria	0	0	0	1	0	0	0	0	0	0	0	0	0	0	0	0	0	0	1	0	0	0	0	0	0	0
OG5_131868	Limited_donor_evidence	2	1	-1	0	Bacteria	1	0	0	0	0	0	0	0	0	0	0	1	0	0	0	0	0	0	0	0	0	0	0	0	0	0
OG5_146856	multiple_MC	1	2	1	1	Bacteria	1	0	0	1	0	0	0	0	0	1	0	0	0	0	0	0	0	0	1	0	0	0	0	0	0	0
OG5_131262	Limited_donor_evidence	1	1	0	0	Bacteria	1	0	0	0	0	0	0	0	0	0	0	1	0	0	0	0	0	0	0	0	0	0	0	0	0	0
OG5_196617	putative EGT	1	1	0	0	Bacteria	0	0	0	1	0	0	0	0	0	0	0	0	0	0	0	0	0	0	1	1	0	0	0	0	0	0
OG5_150447	Patchy_phylogeny	2	2	0	0	Bacteria	1	0	0	1	0	0	0	0	0	1	0	0	0	0	0	0	0	0	1	1	0	0	0	0	0	0
OG5_161978	No_prokaryotic_homologues	1	1	0	0	No_Prokaryota_Clade	0	0	0	1	0	0	0	0	0	0	0	0	0	0	0	0	0	0	1	0	0	0	0	0	0	0
OG5_149465	putative EGT	3	1	-2	0	Bacteria	0	0	0	1	0	0	0	0	0	0	0	0	0	0	0	0	0	0	1	0	0	0	0	0	0	0
OG5_152823	Patchy_phylogeny	1	2	1	1	Bacteria	1	0	0	1	0	0	0	0	0	1	0	1	0	0	0	0	0	0	1	0	0	0	0	0	0	0
OG5_159394	Limited_donor_evidence	1	1	0	0	Bacteria	1	0	0	0	0	0	0	0	0	1	0	0	0	0	0	0	0	0	0	0	0	0	0	0	0	0
OG5_144465	Limited_donor_evidence	1	1	0	0	Bacteria	1	0	0	0	0	0	0	0	0	1	0	0	0	0	0	0	0	0	0	0	0	0	0	0	0	0
OG5_136476	iHGT	1	1	0	0	Bacteria	0	0	0	1	0	0	0	0	0	0	0	0	0	0	0	0	0	0	1	0	0	0	0	0	0	0
OG5_135299	Limited_donor_evidence	2	1	-1	0	Bacteria	0	0	0	1	0	0	0	0	0	0	0	0	0	0	0	0	0	0	1	0	0	0	0	0	0	0
OG5_135374	multiple_MC	1	3	2	1	Bacteria	1	0	0	1	1	0	0	0	0	1	0	0	0	0	0	0	0	0	1	0	0	0	1	0	0	0
OG5_145212	Patchy_phylogeny	1	2	1	1	Bacteria	1	1	0	0	0	0	0	0	0	1	0	1	0	1	0	0	0	0	0	0	0	0	0	0	0	0
OG5_138109	multiple_MC	1	2	1	1	Bacteria	0	1	0	0	1	0	0	0	0	0	0	0	0	0	0	1	0	0	0	0	0	0	1	0	0	0
OG5_140062	Limited_donor_evidence	1	1	0	0	Bacteria	1	0	0	0	0	0	0	0	0	1	0	0	0	0	0	0	0	0	0	0	0	0	0	0	0	0
OG5_128582	multiple_MC	1	6	5	1	Bacteria	1	1	1	1	1	1	0	0	0	1	0	1	0	1	0	1	1	1	1	0	0	0	1	0	1	0
OG5_152613	iHGT	1	1	0	0	Bacteria	0	0	0	1	0	0	0	0	0	0	0	0	0	0	0	0	0	0	1	0	0	0	0	0	0	0
OG5_168222	multiple_MC	2	4	2	1	Bacteria	1	1	0	1	1	0	0	0	0	1	0	1	0	0	0	1	0	0	1	0	0	0	1	0	0	0
OG5_135382	iHGT	1	2	1	1	Bacteria	1	0	0	1	0	0	0	0	0	1	0	1	0	0	0	0	0	0	1	0	0	0	0	0	0	0
OG5_171116	Patchy_phylogeny	1	3	2	1	Bacteria	1	1	0	1	0	0	0	0	0	1	0	1	0	0	0	1	0	0	1	0	0	0	0	0	0	0
OG5_160479	multiple_MC	1	3	2	1	Bacteria	1	0	1	1	0	0	0	0	0	1	0	0	0	0	0	0	0	1	0	1	0	0	0	0	0	0
OG5_156555	Limited_donor_evidence	1	1	0	0	Bacteria	0	0	0	1	0	0	0	0	0	0	0	0	0	0	0	0	0	0	1	0	0	0	0	0	0	0
OG5_164867	iHGT	1	1	0	0	Bacteria	0	1	0	0	0	0	0	0	0	0	0	0	0	1	0	0	0	0	0	0	0	0	0	0	0	0
OG5_128913	Patchy_phylogeny	1	3	2	1	Bacteria	1	0	1	1	0	0	0	0	0	1	0	1	0	0	0	0	0	1	1	0	0	0	0	0	0	0
OG5_142686	iHGT	1	1	0	0	Archaea	1	0	0	0	0	0	0	0	0	0	0	1	0	0	0	0	0	0	0	0	0	0	0	0	0	0
OG5_141655	multiple_MC	1	2	1	1	Bacteria	1	0	0	1	0	0	0	0	0	1	0	1	0	0	0	0	0	0	1	0	0	0	0	0	0	0
OG5_176929	Patchy_phylogeny	1	3	2	1	Bacteria	1	1	0	1	0	0	0	0	0	1	0	1	0	1	0	0	0	0	1	0	0	0	0	0	0	0
OG5_146755	iHGT	1	1	0	0	Bacteria	1	0	0	0	0	0	0	0	0	1	0	0	0	0	0	0	0	0	0	0	0	0	0	0	0	0
OG5_144505	Patchy_phylogeny	1	2	1	1	Bacteria	1	0	0	1	0	0	0	0	0	1	0	0	0	0	0	0	0	0	1	0	0	0	0	0	0	0
OG5_140215	Potential_Contamination	2	1	-1	0	Bacteria	1	0	0	0	0	0	0	0	0	1	0	0	0	0	0	0	0	0	0	0	0	0	0	0	0	0
OG5_144212	iHGT	2	1	-1	0	Bacteria	0	1	0	0	0	0	0	0	0	0	0	0	0	1	0	0	0	0	0	0	0	0	0	0	0	0
OG5_142805	Limited_donor_evidence	1	1	0	0	Bacteria	1	0	0	0	0	0	0	0	0	1	0	0	0	0	0	0	0	0	0	0	0	0	0	0	0	0
OG5_162681	multiple_MC	2	2	0	0	Bacteria	0	1	0	1	0	0	0	0	0	0	0	0	0	0	0	1	0	0	1	0	0	0	0	0	0	0
OG5_155861	Patchy_phylogeny	2	2	0	0	Bacteria	1	0	0	1	0	0	0	0	0	1	0	1	0	0	0	0	0	0	1	1	0	0	0	0	0	0
OG5_146455	Limited_donor_evidence	1	1	0	0	Bacteria	1	0	0	0	0	0	0	0	0	0	0	1	0	0	0	0	0	0	0	0	0	0	0	0	0	0
OG5_139531	iHGT	1	1	0	0	Bacteria	0	0	0	1	0	0	0	0	0	0	0	0	0	0	0	0	0	0	1	0	0	0	0	0	0	0
OG5_130915	Limited_donor_evidence	2	1	-1	0	Bacteria	0	0	0	1	0	0	0	0	0	0	0	0	0	0	0	0	0	0	1	0	0	0	0	0	0	0
OG5_135823	iHGT	2	1	-1	0	Bacteria	0	0	0	1	0	0	0	0	0	0	0	0	0	0	0	0	0	0	1	0	0	0	0	0	0	0
OG5_163473	multiple_MC	2	4	2	1	Bacteria	1	1	1	0	0	1	1	0	0	1	1	1	0	0	1	0	0	1	0	0	0	0	0	1	0	0
OG5_142704	No_prokaryotic_homologues	2	1	-1	0	No_Prokaryota_Clade	0	1	0	0	0	0	0	0	0	0	0	0	0	0	0	1	0	0	0	0	0	0	0	0	0	0
OG5_149392	putative EGT	2	1	-1	0	Bacteria	0	0	0	1	0	0	0	0	0	0	0	0	0	0	0	0	0	0	1	0	0	0	0	0	0	0
OG5_150501	multiple_MC	2	3	1	1	Bacteria	1	1	0	1	0	0	0	0	0	1	0	0	0	0	0	1	0	0	1	0	0	0	0	0	0	0
OG5_147341	iHGT	2	2	0	0	Bacteria	1	0	0	0	0	1	0	0	0	0	0	1	0	0	0	0	0	0	0	0	0	0	0	0	0	1
OG5_159530	multiple_MC	1	2	1	1	Bacteria	1	1	0	0	0	0	0	0	0	1	0	1	0	0	0	1	0	0	0	0	0	0	0	0	0	0
OG5_133768	multiple_MC	2	3	1	1	Bacteria	1	1	0	1	0	0	0	0	0	1	0	1	0	0	0	1	0	0	1	0	0	0	0	0	0	0
OG5_144404	multiple_MC	1	4	3	1	Bacteria	1	0	1	1	1	0	0	0	0	1	0	1	0	0	0	0	1	1	1	0	0	1	0	0	0	0
OG5_133353	Limited_donor_evidence	2	1	-1	0	Bacteria	1	0	0	0	0	0	0	0	0	0	0	1	0	0	0	0	0	0	0	0	0	0	0	0	0	0
OG5_141709	Limited_donor_evidence	1	1	0	0	Bacteria	1	0	0	0	0	0	0	0	0	0	0	1	0	0	0	0	0	0	0	0	0	0	0	0	0	0
OG5_136203	Patchy_phylogeny	3	3	0	0	Bacteria	0	1	0	1	0	1	0	0	0	0	0	0	0	0	0	1	0	0	1	0	0	0	0	0	0	1
OG5_144530	Potential_Contamination	2	1	-1	0	Bacteria	0	0	0	1	0	0	0	0	0	0	0	0	0	0	0	0	0	0	1	0	0	0	0	0	0	0
OG5_132638	iHGT	2	1	-1	0	Bacteria	1	0	0	0	0	0	0	0	0	0	0	1	0	0	0	0	0	0	0	0	0	0	0	0	0	0
OG5_171108	Patchy_phylogeny	2	3	1	1	Bacteria	1	1	1	0	0	0	0	0	0	1	0	0	0	1	0	0	0	1	0	0	0	0	0	0	0	0
OG5_141168	Limited_donor_evidence	1	1	0	0	Bacteria	1	0	0	0	0	0	0	0	0	0	0	1	0	0	0	0	0	0	0	0	0	0	0	0	0	0
OG5_140373	putative EGT	1	4	3	1	Bacteria	1	1	0	1	0	1	0	0	0	1	0	1	0	1	0	0	0	0	1	0	0	0	0	0	1	0
OG5_168405	multiple_MC	1	3	2	1	Bacteria	1	1	0	1	0	0	0	0	0	1	0	1	0	1	0	1	0	0	1	1	0	0	0	0	0	0
OG5_156947	No_eukaryotic_homologues	1	0	-1	0	Bacteria	0	0	0	0	0	0	0	0	0	0	0	0	0	0	0	0	0	0	0	0	0	0	0	0	0	0
OG5_149857	No_prokaryotic_homologues	2	1	-1	0	No_Prokaryota_Clade	0	0	0	1	0	0	0	0	0	0	0	0	0	0	0	0	0	0	1	0	0	0	0	0	0	0
OG5_129848	Limited_donor_evidence	2	1	-1	0	Bacteria	1	0	0	0	0	0	0	0	0	1	0	0	0	0	0	0	0	0	0	0	0	0	0	0	0	0
OG5_138525	iHGT	2	2	0	0	Bacteria	0	0	0	1	1	0	0	0	0	0	0	0	0	0	0	0	0	0	0	1	0	1	0	0	0	0
OG5_138557	No_eukaryotic_homologues	2	0	-2	0	Bacteria	0	0	0	0	0	0	0	0	0	0	0	0	0	0	0	0	0	0	0	0	0	0	0	0	0	0
OG5_159298	iHGT	1	2	1	1	Bacteria	1	1	0	0	0	0	0	0	0	1	0	0	0	0	0	1	0	0	0	0	0	0	0	0	0	0
OG5_152867	No_prokaryotic_homologues	2	1	-1	0	No_Prokaryota_Clade	1	0	0	0	0	0	0	0	0	1	0	0	0	0	0	0	0	0	0	0	0	0	0	0	0	0
OG5_139326	iHGT	1	1	0	0	Bacteria	1	0	0	0	0	0	0	0	0	1	0	0	0	0	0	0	0	0	0	0	0	0	0	0	0	0
OG5_140208	Patchy_phylogeny	1	2	1	1	Bacteria	1	0	0	1	0	0	0	0	0	1	0	1	0	0	0	0	0	0	1	0	0	0	0	0	0	0
OG5_162885	Patchy_phylogeny	1	3	2	1	Bacteria	1	1	0	0	1	0	0	0	0	0	0	1	0	1	0	0	0	0	0	0	0	0	1	0	0	0
OG5_144441	Limited_donor_evidence	1	1	0	0	Bacteria	0	1	0	0	0	0	0	0	0	0	0	0	0	1	0	0	0	0	0	0	0	0	0	0	0	0
OG5_132290	Patchy_phylogeny	2	4	2	1	Bacteria	1	1	0	1	0	1	0	0	0	1	0	1	0	0	0	1	0	0	1	1	1	0	0	0	1	1
OG5_149718	Patchy_phylogeny	2	2	0	0	Bacteria	0	1	0	1	0	0	0	0	0	0	0	0	0	0	0	1	0	0	1	0	0	0	0	0	0	0
OG5_147184	putative EGT	1	1	0	0	Bacteria	0	0	0	1	0	0	0	0	0	0	0	0	0	0	0	0	0	0	1	0	0	0	0	0	0	0
OG5_131963	Patchy_phylogeny	1	3	2	1	Bacteria	1	1	0	1	0	0	0	0	1	1	0	1	0	1	0	1	0	0	1	0	0	0	0	0	0	0
OG5_140232	iHGT	1	1	0	0	Bacteria	1	0	0	0	0	0	0	0	0	1	0	0	0	0	0	0	0	0	0	0	0	0	0	0	0	0
OG5_171114	Limited_donor_evidence	2	1	-1	0	Bacteria	0	0	0	1	0	0	0	0	0	0	0	0	0	0	0	0	0	0	1	0	0	0	0	0	0	0
OG5_139064	iHGT	1	1	0	0	Bacteria	1	0	0	0	0	0	0	0	0	0	0	1	0	0	0	0	0	0	0	0	0	0	0	0	0	0
OG5_169930	iHGT	1	2	1	1	Bacteria	1	1	0	0	0	0	0	0	0	0	0	1	0	1	0	0	0	0	0	0	0	0	0	0	0	0
OG5_145745	iHGT	1	1	0	0	Bacteria	0	0	0	0	1	0	0	0	0	0	0	0	0	0	0	0	0	0	0	0	0	0	1	0	0	0
OG5_136229	Patchy_phylogeny	1	3	2	1	Bacteria	1	1	0	1	0	0	0	0	0	1	0	1	0	1	0	0	0	0	1	0	0	0	0	0	0	0
OG5_141283	putative EGT	1	1	0	0	Bacteria	0	0	0	1	0	0	0	0	0	0	0	0	0	0	0	0	0	0	1	0	0	0	0	0	0	0
OG5_149602	iHGT	1	1	0	0	Bacteria	1	0	0	0	0	0	0	0	0	0	0	1	0	0	0	0	0	0	0	0	0	0	0	0	0	0
OG5_136918	Limited_donor_evidence	2	1	-1	0	Bacteria	0	0	0	1	0	0	0	0	0	0	0	0	0	0	0	0	0	0	1	0	0	0	0	0	0	0
OG5_156772	No_eukaryotic_homologues	1	0	-1	0	Archaea	0	0	0	0	0	0	0	0	0	0	0	0	0	0	0	0	0	0	0	0	0	0	0	0	0	0
OG5_138479	iHGT	1	1	0	0	Bacteria	1	0	0	0	0	0	0	0	0	0	0	1	0	0	0	0	0	0	0	0	0	0	0	0	0	0
OG5_158971	multiple_MC	1	3	2	1	Bacteria	1	1	0	1	0	0	0	0	0	1	0	1	0	1	0	0	0	0	1	0	0	0	0	0	0	0
OG5_159009	No_eukaryotic_homologues	1	0	-1	0	Bacteria	0	0	0	0	0	0	0	0	0	0	0	0	0	0	0	0	0	0	0	0	0	0	0	0	0	0
OG5_165187	iHGT	1	1	0	0	Bacteria	1	0	0	0	0	0	0	0	0	1	0	0	0	0	0	0	0	0	0	0	0	0	0	0	0	0
OG5_163755	Patchy_phylogeny	1	5	4	1	Bacteria	1	1	1	1	1	0	0	0	0	1	0	1	0	1	0	1	1	0	1	0	0	1	0	0	0	0
OG5_150454	multiple_MC	1	2	1	1	Bacteria	1	0	0	1	0	0	0	0	0	1	0	0	0	0	0	0	0	0	1	0	0	0	0	0	0	0
OG5_128614	Patchy_phylogeny	2	2	0	0	Bacteria	1	0	0	1	0	0	0	0	0	1	0	0	0	0	0	0	0	0	1	0	0	0	0	0	0	0
OG5_172392	Patchy_phylogeny	2	3	1	1	Bacteria	0	1	0	1	0	1	0	0	0	0	0	0	0	1	1	1	0	0	0	1	0	0	0	0	0	1
OG5_134234	Patchy_phylogeny	2	3	1	1	Bacteria	1	1	0	1	0	0	0	0	0	1	0	1	0	1	0	0	0	0	1	0	0	0	0	0	0	0
OG5_132740	Patchy_phylogeny	2	2	0	0	Bacteria	0	1	0	1	0	0	0	0	0	0	0	0	0	1	1	0	0	0	1	0	0	0	0	0	0	0
OG5_166829	putative EGT	2	1	-1	0	Bacteria	0	0	0	1	0	0	0	0	0	0	0	0	0	0	0	0	0	0	1	0	0	0	0	0	0	0
OG5_133349	iHGT	1	1	0	0	Bacteria	1	0	0	0	0	0	0	0	0	1	0	0	0	0	0	0	0	0	0	0	0	0	0	0	0	0
OG5_164818	Potential_Contamination	1	1	0	0	Bacteria	1	0	0	0	0	0	0	0	0	0	0	1	0	0	0	0	0	0	0	0	0	0	0	0	0	0
OG5_143063	iHGT	3	1	-2	0	Bacteria	0	0	0	1	0	0	0	0	0	0	0	0	0	0	0	0	0	0	1	0	0	0	0	0	0	0
OG5_164648	multiple_MC	1	4	3	1	Bacteria	1	1	0	1	1	0	0	0	0	1	0	1	0	1	0	1	0	0	1	0	0	0	1	0	0	0
OG5_150490	No_eukaryotic_homologues	1	0	-1	0	Bacteria	0	0	0	0	0	0	0	0	0	0	0	0	0	0	0	0	0	0	0	0	0	0	0	0	0	0
OG5_146284	Limited_donor_evidence	1	1	0	0	Bacteria	1	0	0	0	0	0	0	0	0	0	0	1	0	0	0	0	0	0	0	0	0	0	0	0	0	0
OG5_132292	Patchy_phylogeny	1	3	2	1	Bacteria	1	0	0	1	1	0	0	1	0	1	0	0	0	0	0	0	0	0	1	0	0	1	0	0	0	0
OG5_141293	Limited_donor_evidence	1	1	0	0	Bacteria	0	0	0	1	0	0	0	0	0	0	0	0	0	0	0	0	0	0	1	0	0	0	0	0	0	0
OG5_155475	iHGT	1	1	0	0	Bacteria	1	0	0	0	0	0	0	0	0	1	0	0	0	0	0	0	0	0	0	0	0	0	0	0	0	0
OG5_146700	No_prokaryotic_homologues	1	1	0	0	No_Prokaryota_Clade	1	0	0	0	0	0	0	0	0	1	0	0	0	0	0	0	0	0	0	0	0	0	0	0	0	0
OG5_163173	No_prokaryotic_homologues	1	1	0	0	Bacteria	0	0	0	1	0	0	0	0	0	0	0	0	0	0	0	0	0	0	1	0	0	0	0	0	0	0
OG5_150377	iHGT	1	1	0	0	Bacteria	0	0	0	1	0	0	0	0	0	0	0	0	0	0	0	0	0	0	1	0	0	0	0	0	0	0
OG5_163659	Limited_donor_evidence	1	1	0	0	Bacteria	0	0	0	1	0	0	0	0	0	0	0	0	0	0	0	0	0	0	1	0	0	0	0	0	0	0
OG5_180723	iHGT	1	1	0	0	Bacteria	1	0	0	0	0	0	0	0	0	1	0	0	0	0	0	0	0	0	0	0	0	0	0	0	0	0
OG5_160403	iHGT	2	2	0	0	Bacteria	1	1	0	0	0	0	0	0	0	1	0	0	0	1	0	0	0	0	0	0	0	0	0	0	0	0
OG5_176296	Patchy_phylogeny	1	4	3	1	Bacteria	1	1	1	1	0	0	0	0	1	1	0	1	0	1	0	0	0	1	1	1	0	0	0	0	0	0
OG5_134808	Limited_donor_evidence	1	1	0	0	Bacteria	1	0	0	0	0	0	0	0	0	1	0	0	0	0	0	0	0	0	0	0	0	0	0	0	0	0
OG5_152107	multiple_MC	2	3	1	1	Bacteria	1	0	0	1	1	0	0	0	0	1	0	1	0	0	0	0	0	0	1	1	0	1	0	0	0	0
OG5_160488	iHGT	1	1	0	0	Bacteria	0	0	0	1	0	0	0	0	0	0	0	0	0	0	0	0	0	0	1	0	0	0	0	0	0	0
OG5_149315	Patchy_phylogeny	2	4	2	1	Bacteria	1	1	0	1	1	0	0	0	0	1	0	1	0	1	0	0	0	0	1	0	0	1	0	0	0	0
OG5_131433	Limited_donor_evidence	1	1	0	0	Bacteria	1	0	0	0	0	0	0	0	0	0	0	1	0	0	0	0	0	0	0	0	0	0	0	0	0	0
OG5_141376	iHGT	1	1	0	0	Bacteria	0	0	0	1	0	0	0	0	0	0	0	0	0	0	0	0	0	0	1	0	0	0	0	0	0	0
OG5_138746	Limited_donor_evidence	2	1	-1	0	Bacteria	0	0	0	1	0	0	0	0	0	0	0	0	0	0	0	0	0	0	1	0	0	0	0	0	0	0
OG5_155005	iHGT	2	1	-1	0	Bacteria	1	0	0	0	0	0	0	0	0	0	0	1	0	0	0	0	0	0	0	0	0	0	0	0	0	0
OG5_136926	No_eukaryotic_homologues	1	0	-1	0	Bacteria	0	0	0	0	0	0	0	0	0	0	0	0	0	0	0	0	0	0	0	0	0	0	0	0	0	0
OG5_172382	iHGT	1	1	0	0	Bacteria	0	0	0	1	0	0	0	0	0	0	0	0	0	0	0	0	0	0	1	0	0	0	0	0	0	0
OG5_159299	multiple_MC	2	3	1	1	Bacteria	1	1	1	0	0	0	0	0	0	1	0	1	0	1	1	0	1	0	0	0	0	0	0	0	0	0
OG5_172047	No_prokaryotic_homologues	1	1	0	0	No_Prokaryota_Clade	0	1	0	0	0	0	0	0	0	0	0	0	0	1	0	0	0	0	0	0	0	0	0	0	0	0
OG5_133567	Limited_donor_evidence	3	1	-2	0	Bacteria	0	0	0	1	0	0	0	0	0	0	0	0	0	0	0	0	0	0	1	0	0	0	0	0	0	0
OG5_131637	iHGT	1	1	0	0	Bacteria	1	0	0	0	0	0	0	0	0	1	0	0	0	0	0	0	0	0	0	0	0	0	0	0	0	0
OG5_129913	iHGT	2	1	-1	0	Bacteria	1	0	0	0	0	0	0	0	0	0	0	1	0	0	0	0	0	0	0	0	0	0	0	0	0	0
OG5_133281	Limited_donor_evidence	3	1	-2	0	Bacteria	0	0	0	1	0	0	0	0	0	0	0	0	0	0	0	0	0	0	1	0	0	0	0	0	0	0
OG5_144237	putative EGT	3	1	-2	0	Bacteria	0	0	0	1	0	0	0	0	0	0	0	0	0	0	0	0	0	0	1	0	0	0	0	0	0	0
OG5_158986	multiple_MC	1	5	4	1	Bacteria	1	1	1	1	1	0	0	0	0	1	0	1	0	1	0	1	0	1	1	1	0	1	0	0	0	0
OG5_145229	multiple_MC	1	2	1	1	Bacteria	1	0	1	0	0	0	0	0	0	1	0	0	0	0	0	0	0	1	0	0	0	0	0	0	0	0
OG5_171024	iHGT	1	1	0	0	Bacteria	1	0	0	0	0	0	0	0	0	0	0	1	0	0	0	0	0	0	0	0	0	0	0	0	0	0
OG5_130995	multiple_MC	2	4	2	1	Bacteria	1	1	1	0	1	0	0	0	0	0	0	1	0	1	0	1	0	1	0	0	0	0	1	0	0	0
OG5_142830	No_prokaryotic_homologues	1	1	0	0	No_Prokaryota_Clade	0	0	0	1	0	0	0	0	0	0	0	0	0	0	0	0	0	0	1	0	0	0	0	0	0	0
OG5_133986	Patchy_phylogeny	2	3	1	1	Bacteria	1	1	1	0	0	0	0	0	0	0	0	1	0	1	0	0	0	1	0	0	0	0	0	0	0	0
OG5_171181	Patchy_phylogeny	1	5	4	1	Bacteria	1	1	1	1	1	0	0	0	0	1	0	1	0	0	0	1	0	1	1	0	0	1	0	0	0	0
OG5_144513	multiple_MC	1	2	1	1	Bacteria	1	0	0	1	0	0	0	0	0	1	0	0	0	0	0	0	0	0	1	0	0	0	0	0	0	0
OG5_159817	multiple_MC	1	3	2	1	Bacteria	1	0	1	1	0	0	0	0	1	1	0	1	0	0	0	0	1	0	1	0	0	0	0	0	0	0
OG5_159855	Patchy_phylogeny	1	3	2	1	Bacteria	1	1	0	1	0	0	0	0	0	1	0	0	0	1	0	0	0	0	1	0	0	0	0	0	0	0
OG5_138724	iHGT	1	1	0	0	Bacteria	1	0	0	0	0	0	0	0	0	1	0	0	0	0	0	0	0	0	0	0	0	0	0	0	0	0
OG5_132024	Limited_donor_evidence	1	1	0	0	Bacteria	0	0	0	1	0	0	0	0	0	0	0	0	0	0	0	0	0	0	1	0	0	0	0	0	0	0
OG5_147345	multiple_MC	1	2	1	1	Bacteria	1	1	0	0	0	0	0	0	0	1	0	1	0	1	0	1	0	0	0	0	0	0	0	0	0	0
OG5_155486	Limited_donor_evidence	3	1	-2	0	Bacteria	0	0	0	1	0	0	0	0	0	0	0	0	0	0	0	0	0	0	1	0	0	0	0	0	0	0
OG5_155706	multiple_MC	2	3	1	1	Bacteria	1	1	0	1	0	0	0	0	0	1	0	1	0	1	1	1	0	0	1	0	0	0	0	0	0	0
OG5_225205	putative EGT	1	2	1	1	Bacteria	0	1	0	1	0	0	0	0	0	0	0	0	0	0	1	0	0	0	0	1	1	0	0	0	0	0
OG5_155952	Limited_donor_evidence	1	1	0	0	Bacteria	0	0	0	1	0	0	0	0	0	0	0	0	0	0	0	0	0	0	1	0	0	0	0	0	0	0
OG5_133095	Limited_donor_evidence	1	1	0	0	Bacteria	1	0	0	0	0	0	0	0	0	0	0	1	0	0	0	0	0	0	0	0	0	0	0	0	0	0
OG5_132143	Patchy_phylogeny	1	3	2	1	Bacteria	1	1	0	1	0	0	0	0	0	1	0	1	0	1	1	1	0	0	1	1	0	0	0	0	0	0
OG5_173586	Patchy_phylogeny	2	3	1	1	Bacteria	1	1	0	0	1	0	0	0	0	1	0	0	0	1	0	0	0	0	0	0	0	1	0	0	0	0
OG5_162847	No_eukaryotic_homologues	2	0	-2	0	Bacteria	0	0	0	0	0	0	0	0	0	0	0	0	0	0	0	0	0	0	0	0	0	0	0	0	0	0
OG5_140468	putative EGT	3	1	-2	0	Bacteria	0	0	0	1	0	0	0	0	0	0	0	0	0	0	0	0	0	0	1	0	0	0	0	0	0	0
OG5_155439	Patchy_phylogeny	1	2	1	1	Bacteria	1	1	0	0	0	0	0	0	0	1	0	1	0	0	0	1	0	0	0	0	0	0	0	0	0	0
OG5_156076	Patchy_phylogeny	3	6	3	1	Bacteria	1	1	1	1	1	1	0	0	0	1	0	1	0	1	0	1	0	1	1	0	0	1	0	0	0	1
OG5_136213	putative EGT	1	1	0	0	Bacteria	0	0	0	1	0	0	0	0	0	0	0	0	0	0	0	0	0	0	1	0	0	0	0	0	0	0
OG5_131026	No_prokaryotic_homologues	1	1	0	0	No_Prokaryota_Clade	1	0	0	0	0	0	0	0	0	0	0	1	0	0	0	0	0	0	0	0	0	0	0	0	0	0
OG5_210545	Patchy_phylogeny	2	3	1	1	Bacteria	1	0	1	1	0	0	1	0	0	1	0	0	0	0	0	0	1	1	1	0	0	0	0	0	0	0
OG5_138640	iHGT	2	1	-1	0	Bacteria	1	0	0	0	0	0	0	0	0	1	0	1	0	0	0	0	0	0	0	0	0	0	0	0	0	0
OG5_141642	Limited_donor_evidence	1	1	0	0	Bacteria	0	0	0	1	0	0	0	0	0	0	0	0	0	0	0	0	0	0	1	0	0	0	0	0	0	0
OG5_137893	multiple_MC	2	3	1	1	Bacteria	1	1	0	1	0	0	0	0	0	1	0	1	0	1	0	1	0	0	1	1	0	0	0	0	0	0
OG5_171195	multiple_MC	2	2	0	0	Bacteria	1	0	0	1	0	0	0	0	0	1	0	1	0	0	0	0	0	0	1	0	0	0	0	0	0	0
OG5_133991	iHGT	1	3	2	1	Bacteria	1	1	0	0	1	0	0	0	0	0	0	1	0	1	0	0	0	0	0	0	0	1	0	0	0	0
OG5_149678	putative EGT	3	1	-2	0	Bacteria	0	0	0	1	0	0	0	0	0	0	0	0	0	0	0	0	0	0	1	0	0	0	0	0	0	0
OG5_149285	Limited_donor_evidence	1	1	0	0	Bacteria	1	0	0	0	0	0	0	0	0	0	0	1	0	0	0	0	0	0	0	0	0	0	0	0	0	0
OG5_154992	No_eukaryotic_homologues	1	0	-1	0	Archaea	0	0	0	0	0	0	0	0	0	0	0	0	0	0	0	0	0	0	0	0	0	0	0	0	0	0
OG5_136096	No_eukaryotic_homologues	2	0	-2	0	Bacteria	0	0	0	0	0	0	0	0	0	0	0	0	0	0	0	0	0	0	0	0	0	0	0	0	0	0
OG5_164435	putative EGT	1	1	0	0	Bacteria	0	0	0	1	0	0	0	0	0	0	0	0	0	0	0	0	0	0	1	0	0	0	0	0	0	0
OG5_156204	iHGT	1	1	0	0	Bacteria	0	0	0	1	0	0	0	0	0	0	0	0	0	0	0	0	0	0	1	0	0	0	0	0	0	0
OG5_144416	multiple_MC	1	3	2	1	Bacteria	1	1	0	1	0	0	0	0	0	1	0	1	0	1	0	0	0	0	1	1	0	0	0	0	0	0
OG5_157713	iHGT	1	2	1	1	Bacteria	1	0	1	0	0	0	0	0	0	1	0	0	0	0	0	0	0	1	0	0	0	0	0	0	0	0
OG5_172391	putative EGT	3	1	-2	0	Bacteria	0	0	0	1	0	0	0	0	0	0	0	0	0	0	0	0	0	0	1	0	0	0	0	0	0	0
OG5_188735	Patchy_phylogeny	2	4	2	1	Bacteria	1	0	1	1	1	0	0	0	0	1	0	0	0	0	0	0	0	1	1	0	0	0	1	0	0	0
OG5_159726	iHGT	1	1	0	0	Bacteria	1	0	0	0	0	0	0	0	0	0	0	1	0	0	0	0	0	0	0	0	0	0	0	0	0	0
OG5_132583	iHGT	1	1	0	0	Bacteria	1	0	0	0	0	0	0	0	0	1	0	1	0	0	0	0	0	0	0	0	0	0	0	0	0	0
OG5_130768	iHGT	2	1	-1	0	Bacteria	1	0	0	0	0	0	0	0	0	0	0	1	0	0	0	0	0	0	0	0	0	0	0	0	0	0
OG5_129402	Patchy_phylogeny	2	2	0	0	Bacteria	0	1	0	1	0	0	0	0	0	0	0	0	0	1	0	1	0	0	1	0	0	0	0	0	0	0
OG5_158960	multiple_MC	2	6	4	1	Bacteria	1	1	1	1	1	1	1	0	0	1	0	1	1	1	0	1	1	1	1	1	0	1	1	0	0	1
OG5_163187	multiple_MC	2	3	1	1	Bacteria	1	1	0	1	0	0	0	1	1	0	0	1	0	0	0	1	0	0	1	1	0	0	0	0	0	0
OG5_138468	Limited_donor_evidence	1	1	0	0	Bacteria	1	0	0	0	0	0	0	0	0	0	0	1	0	0	0	0	0	0	0	0	0	0	0	0	0	0
OG5_136555	Limited_donor_evidence	2	1	-1	0	Bacteria	0	0	0	1	0	0	0	0	0	0	0	0	0	0	0	0	0	0	1	0	0	0	0	0	0	0
OG5_171675	Limited_donor_evidence	2	1	-1	0	Bacteria	0	0	0	1	0	0	0	0	0	0	0	0	0	0	0	0	0	0	1	0	0	0	0	0	0	0
OG5_167618	multiple_MC	2	4	2	1	Bacteria	1	1	0	1	1	0	0	0	0	1	0	1	0	1	0	0	0	0	1	0	0	0	1	0	0	0
OG5_141211	Patchy_phylogeny	1	3	2	1	Bacteria	1	1	0	1	0	0	0	0	1	1	0	1	0	1	0	0	0	0	1	1	0	0	0	0	0	0
OG5_136933	putative EGT	2	2	0	0	Bacteria	0	0	0	1	0	1	0	0	0	0	0	0	0	0	0	0	0	0	1	1	0	0	0	0	1	0
OG5_171568	Patchy_phylogeny	2	2	0	0	Bacteria	0	1	0	0	0	1	0	0	0	0	0	0	0	1	0	1	0	0	0	0	0	0	0	0	0	1
OG5_161984	No_eukaryotic_homologues	1	0	-1	0	Archaea	0	0	0	0	0	0	0	0	0	0	0	0	0	0	0	0	0	0	0	0	0	0	0	0	0	0
OG5_176851	iHGT	1	1	0	0	Bacteria	1	0	0	0	0	0	0	0	0	1	0	0	0	0	0	0	0	0	0	0	0	0	0	0	0	0
OG5_140559	Limited_donor_evidence	1	1	0	0	Bacteria	1	0	0	0	0	0	0	0	0	0	0	1	0	0	0	0	0	0	0	0	0	0	0	0	0	0
OG5_131740	putative EGT	1	1	0	0	Bacteria	0	0	0	1	0	0	0	0	0	0	0	0	0	0	0	0	0	0	1	0	0	0	0	0	0	0
OG5_139285	iHGT	1	1	0	0	Bacteria	1	0	0	0	0	0	0	0	0	0	0	1	0	0	0	0	0	0	0	0	0	0	0	0	0	0
OG5_149601	multiple_MC	1	4	3	1	Bacteria	1	1	1	1	0	0	0	0	0	1	0	1	0	0	0	1	0	1	1	0	0	0	0	0	0	0
OG5_141563	multiple_MC	2	2	0	0	Bacteria	1	1	0	0	0	0	0	0	0	1	0	0	0	0	0	1	0	0	0	0	0	0	0	0	0	0
OG5_143175	Patchy_phylogeny	2	3	1	1	Bacteria	1	1	0	1	0	0	0	0	0	1	0	1	0	1	0	0	0	0	1	0	0	0	0	0	0	0
OG5_130305	Limited_donor_evidence	2	1	-1	0	Bacteria	1	0	0	0	0	0	0	0	0	0	0	1	0	0	0	0	0	0	0	0	0	0	0	0	0	0
OG5_130642	Patchy_phylogeny	2	4	2	1	Bacteria	1	1	0	1	1	0	1	0	0	1	0	1	0	0	1	0	0	0	1	0	0	0	1	0	0	0
OG5_144619	iHGT	1	1	0	0	Bacteria	0	0	0	1	0	0	0	0	0	0	0	0	0	0	0	0	0	0	0	1	0	0	0	0	0	0
OG5_138537	No_prokaryotic_homologues	2	1	-1	0	No_Prokaryota_Clade	0	0	0	1	0	0	0	0	0	0	0	0	0	0	0	0	0	0	1	0	0	0	0	0	0	0
OG5_130032	iHGT	1	1	0	0	Bacteria	0	0	0	1	0	0	0	0	0	0	0	0	0	0	0	0	0	0	1	0	0	0	0	0	0	0
OG5_136521	iHGT	2	1	-1	0	Bacteria	1	0	0	0	0	0	0	0	0	1	0	0	0	0	0	0	0	0	0	0	0	0	0	0	0	0
OG5_158933	multiple_MC	1	4	3	1	Bacteria	1	1	0	1	1	0	0	0	0	1	0	1	0	1	0	1	0	0	1	0	0	0	1	0	0	0
OG5_131641	No_eukaryotic_homologues	1	0	-1	0	Bacteria	0	0	0	0	0	0	0	0	0	0	0	0	0	0	0	0	0	0	0	0	0	0	0	0	0	0
OG5_168036	multiple_MC	1	4	3	1	Bacteria	1	1	0	1	0	1	0	0	0	1	0	0	0	1	0	1	0	0	1	1	0	0	0	0	1	0
OG5_159716	iHGT	1	1	0	0	Bacteria	0	0	0	1	0	0	0	0	0	0	0	0	0	0	0	0	0	0	1	0	0	0	0	0	0	0
OG5_149662	multiple_MC	2	4	2	1	Bacteria	1	1	0	1	1	0	0	0	0	1	0	0	0	0	0	1	0	0	1	0	0	0	1	0	0	0
OG5_136079	multiple_MC	1	4	3	1	Bacteria	1	1	1	1	0	0	0	0	0	1	0	1	0	1	0	0	0	1	1	0	0	0	0	0	0	0
OG5_149795	No_prokaryotic_homologues	1	1	0	0	No_Prokaryota_Clade	0	0	1	0	0	0	0	0	0	0	0	0	0	0	0	0	0	1	0	0	0	0	0	0	0	0
OG5_137320	No_eukaryotic_homologues	2	0	-2	0	Bacteria	0	0	0	0	0	0	0	0	0	0	0	0	0	0	0	0	0	0	0	0	0	0	0	0	0	0
OG5_158929	multiple_MC	1	6	5	1	Bacteria	1	1	1	1	1	1	1	0	0	1	0	1	1	1	0	1	1	1	1	1	0	1	1	0	1	0
OG5_135385	Limited_donor_evidence	1	1	0	0	Bacteria	0	0	0	1	0	0	0	0	0	0	0	0	0	0	0	0	0	0	1	0	0	0	0	0	0	0
OG5_168850	iHGT	1	1	0	0	Bacteria	0	0	1	0	0	0	0	0	0	0	0	0	0	0	0	0	0	1	0	0	0	0	0	0	0	0
OG5_147141	Limited_donor_evidence	1	1	0	0	Bacteria	0	0	0	1	0	0	0	0	0	0	0	0	0	0	0	0	0	0	1	0	0	0	0	0	0	0
OG5_149634	iHGT	2	1	-1	0	Bacteria	0	0	0	1	0	0	0	0	0	0	0	0	0	0	0	0	0	0	1	0	0	0	0	0	0	0
OG5_133749	iHGT	2	1	-1	0	Bacteria	1	0	0	0	0	0	0	0	0	1	0	1	0	0	0	0	0	0	0	0	0	0	0	0	0	0
OG5_144520	Limited_donor_evidence	1	1	0	0	Bacteria	0	0	1	0	0	0	0	0	0	0	0	0	0	0	0	0	0	1	0	0	0	0	0	0	0	0
OG5_171049	Patchy_phylogeny	2	2	0	0	Bacteria	1	1	0	0	0	0	0	0	0	1	0	0	0	0	1	0	0	0	0	0	0	0	0	0	0	0
OG5_142703	Limited_donor_evidence	2	1	-1	0	Bacteria	1	0	0	0	0	0	0	0	0	1	0	0	0	0	0	0	0	0	0	0	0	0	0	0	0	0
OG5_158436	Patchy_phylogeny	1	2	1	1	Bacteria	1	1	0	0	0	0	0	0	0	1	0	0	0	1	0	1	0	0	0	0	0	0	0	0	0	0
OG5_155564	iHGT	1	0	-1	0	Bacteria	0	0	0	0	0	0	0	0	0	0	0	0	0	0	0	0	0	0	0	0	0	0	0	0	0	0
OG5_169867	iHGT	1	1	0	0	Bacteria	0	0	0	1	0	0	0	0	0	0	0	0	0	0	0	0	0	0	1	0	0	0	0	0	0	0
OG5_141276	iHGT	1	3	2	1	Bacteria	1	1	0	0	0	1	0	0	0	1	0	0	0	1	0	1	0	0	0	0	0	0	0	0	0	1
OG5_133747	multiple_MC	1	3	2	1	Bacteria	1	1	0	0	1	0	0	0	0	1	0	1	0	0	0	1	0	0	0	0	0	1	0	0	0	0
OG5_132475	multiple_MC	1	3	2	1	Bacteria	1	1	0	1	0	0	0	0	0	1	0	1	0	1	0	1	0	0	1	0	0	0	0	0	0	0
OG5_139990	Limited_donor_evidence	1	1	0	0	Bacteria	1	0	0	0	0	0	0	0	0	0	0	1	0	0	0	0	0	0	0	0	0	0	0	0	0	0
OG5_133517	iHGT	1	2	1	1	Bacteria	1	1	0	0	0	0	0	0	0	1	0	0	0	0	0	1	0	0	0	0	0	0	0	0	0	0
OG5_128023	Limited_donor_evidence	2	1	-1	0	Bacteria	1	0	0	0	0	0	0	0	0	0	0	1	0	0	0	0	0	0	0	0	0	0	0	0	0	0
OG5_135105	Patchy_phylogeny	1	2	1	1	Bacteria	0	1	1	0	0	0	0	0	0	0	0	0	0	1	0	1	1	1	0	0	0	0	0	0	0	0
OG5_153497	iHGT	1	3	2	1	Bacteria	1	1	0	1	0	0	0	0	0	1	0	0	0	0	0	1	0	0	1	0	0	0	0	0	0	0
OG5_150482	Potential_Contamination	1	1	0	0	Bacteria	0	1	0	0	0	0	0	0	0	0	0	0	0	1	0	0	0	0	0	0	0	0	0	0	0	0
OG5_142333	iHGT	1	1	0	0	Bacteria	0	0	0	1	0	0	0	0	0	0	0	0	0	0	0	0	0	0	1	0	0	0	0	0	0	0
OG5_175941	Patchy_phylogeny	1	2	1	1	Bacteria	1	1	0	0	0	0	0	0	0	1	0	0	0	0	1	0	0	0	0	0	0	0	0	0	0	0
OG5_135861	iHGT	1	1	0	0	Bacteria	1	0	0	0	0	0	0	0	0	0	0	1	0	0	0	0	0	0	0	0	0	0	0	0	0	0
OG5_131336	Limited_donor_evidence	1	1	0	0	Bacteria	1	0	0	0	0	0	0	0	0	0	0	1	0	0	0	0	0	0	0	0	0	0	0	0	0	0
OG5_176971	iHGT	1	1	0	0	Bacteria	1	0	0	0	0	0	0	0	0	1	0	0	0	0	0	0	0	0	0	0	0	0	0	0	0	0
OG5_153432	No_prokaryotic_homologues	1	1	0	0	Bacteria	0	1	0	0	0	0	0	0	0	0	0	0	0	1	0	0	0	0	0	0	0	0	0	0	0	0
OG5_170980	Patchy_phylogeny	2	2	0	0	Bacteria	1	1	0	0	0	0	0	0	0	0	0	1	0	1	0	0	0	0	0	0	0	0	0	0	0	0
OG5_140676	iHGT	2	1	-1	0	Bacteria	1	0	0	0	0	0	0	0	0	0	0	1	0	0	0	0	0	0	0	0	0	0	0	0	0	0
OG5_175644	Patchy_phylogeny	1	2	1	1	Bacteria	1	0	0	1	0	0	0	0	0	1	0	1	0	0	0	0	0	0	1	0	0	0	0	0	0	0
OG5_156536	iHGT	2	1	-1	0	Bacteria	0	0	0	1	0	0	0	0	0	0	0	0	0	0	0	0	0	0	1	0	0	0	0	0	0	0
OG5_141558	iHGT	1	1	0	0	Bacteria	0	0	0	1	0	0	0	0	0	0	0	0	0	0	0	0	0	0	1	0	0	0	0	0	0	0
OG5_144546	multiple_MC	1	3	2	1	Bacteria	1	0	1	0	1	0	0	0	0	1	0	1	0	0	0	0	0	1	0	0	0	0	1	0	0	0
OG5_152217	iHGT	1	1	0	0	Bacteria	1	0	0	0	0	0	0	0	0	0	0	1	0	0	0	0	0	0	0	0	0	0	0	0	0	0
OG5_133160	iHGT	2	1	-1	0	Bacteria	1	0	0	0	0	0	0	0	0	0	0	1	0	0	0	0	0	0	0	0	0	0	0	0	0	0
OG5_158412	Potential_Contamination	1	1	0	0	Bacteria	0	0	0	1	0	0	0	0	0	0	0	0	0	0	0	0	0	0	1	0	0	0	0	0	0	0
OG5_169140	iHGT	3	1	-2	0	Bacteria	0	0	0	1	0	0	0	0	0	0	0	0	0	0	0	0	0	0	1	0	0	0	0	0	0	0
OG5_156924	iHGT	2	1	-1	0	Bacteria	0	1	0	0	0	0	0	0	0	0	0	0	0	1	0	0	0	0	0	0	0	0	0	0	0	0
OG5_155489	Patchy_phylogeny	1	2	1	1	Bacteria	1	0	0	1	0	0	0	0	0	1	0	1	0	0	0	0	0	0	1	0	0	0	0	0	0	0
OG5_144998	putative EGT	1	1	0	0	Bacteria	0	0	0	1	0	0	0	0	0	0	0	0	0	0	0	0	0	0	1	0	0	0	0	0	0	0
OG5_130067	multiple_MC	1	3	2	1	Bacteria	1	1	0	0	1	0	0	0	0	1	0	0	0	1	1	1	0	0	0	0	0	1	1	0	0	0
OG5_139328	iHGT	1	1	0	0	Bacteria	1	0	0	0	0	0	0	0	0	1	0	1	0	0	0	0	0	0	0	0	0	0	0	0	0	0
OG5_150450	No_prokaryotic_homologues	1	1	0	0	No_Prokaryota_Clade	0	0	1	0	0	0	0	0	0	0	0	0	0	0	0	0	0	1	0	0	0	0	0	0	0	0
OG5_225206	Patchy_phylogeny	2	2	0	0	Bacteria	0	1	0	1	0	0	0	0	0	0	0	0	0	0	1	0	0	0	0	1	1	0	0	0	0	0
OG5_176150	iHGT	1	1	0	0	Bacteria	1	0	0	0	0	0	0	0	0	1	0	0	0	0	0	0	0	0	0	0	0	0	0	0	0	0
OG5_153446	multiple_MC	2	2	0	0	Bacteria	1	0	0	1	0	0	0	0	0	1	0	1	0	0	0	0	0	0	1	0	0	0	0	0	0	0
OG5_144652	multiple_MC	2	3	1	1	Bacteria	1	0	1	1	0	0	0	0	0	1	0	1	0	0	0	0	1	0	1	0	0	0	0	0	0	0
OG5_142696	Patchy_phylogeny	1	3	2	1	Bacteria	1	1	0	1	0	0	0	0	0	1	0	1	0	1	0	0	0	0	1	0	0	0	0	0	0	0
OG5_136596	Limited_donor_evidence	3	1	-2	0	Bacteria	0	0	0	1	0	0	0	0	0	0	0	0	0	0	0	0	0	0	1	0	0	0	0	0	0	0
OG5_138437	multiple_MC	2	6	4	1	Bacteria	1	1	1	1	1	1	1	0	0	1	0	1	1	1	0	1	1	1	1	1	0	1	1	0	1	0
OG5_225128	Patchy_phylogeny	1	2	1	1	Bacteria	0	1	0	0	0	1	0	0	0	0	0	0	0	0	1	1	0	0	0	0	0	0	0	0	0	1
OG5_144463	No_eukaryotic_homologues	2	0	-2	0	Bacteria	0	0	0	0	0	0	0	0	0	0	0	0	0	0	0	0	0	0	0	0	0	0	0	0	0	0
OG5_132156	Limited_donor_evidence	1	1	0	0	Bacteria	1	0	0	0	0	0	0	0	0	0	0	1	0	0	0	0	0	0	0	0	0	0	0	0	0	0
OG5_140267	Patchy_phylogeny	2	4	2	1	Bacteria	1	1	1	0	0	1	0	0	0	1	0	0	0	0	0	1	0	1	0	0	0	0	0	1	0	0
OG5_168729	iHGT	1	1	0	0	Bacteria	0	0	1	0	0	0	0	0	0	0	0	0	0	0	0	0	0	1	0	0	0	0	0	0	0	0
OG5_127635	Limited_donor_evidence	1	1	0	0	Bacteria	1	0	0	0	0	0	0	0	0	0	0	1	0	0	0	0	0	0	0	0	0	0	0	0	0	0
OG5_174922	Patchy_phylogeny	1	3	2	1	Bacteria	1	1	0	1	0	0	0	0	0	1	0	1	0	1	1	1	0	0	1	1	0	0	0	0	0	0
OG5_159910	multiple_MC	1	2	1	1	Bacteria	1	1	0	0	0	0	0	0	0	1	0	1	0	1	0	0	0	0	0	0	0	0	0	0	0	0
OG5_140693	Limited_donor_evidence	2	1	-1	0	Bacteria	1	0	0	0	0	0	0	0	0	0	0	1	0	0	0	0	0	0	0	0	0	0	0	0	0	0
OG5_153430	iHGT	3	1	-2	0	Bacteria	0	0	0	1	0	0	0	0	0	0	0	0	0	0	0	0	0	0	1	0	0	0	0	0	0	0
OG5_133735	Patchy_phylogeny	1	3	2	1	Bacteria	1	0	0	1	1	0	0	0	0	0	0	1	0	0	0	0	0	0	1	0	0	0	1	0	0	0
OG5_164438	iHGT	2	1	-1	0	Bacteria	0	0	0	1	0	0	0	0	0	0	0	0	0	0	0	0	0	0	1	0	0	0	0	0	0	0
OG5_155518	Patchy_phylogeny	2	2	0	0	Bacteria	1	0	0	1	0	0	0	0	0	0	0	1	0	0	0	0	0	0	1	0	0	0	0	0	0	0
OG5_171726	iHGT	1	2	1	1	Bacteria	1	1	0	0	0	0	0	0	0	1	0	1	0	1	0	0	0	0	0	0	0	0	0	0	0	0
OG5_130301	iHGT	2	1	-1	0	Bacteria	1	0	0	0	0	0	0	0	0	0	0	1	0	0	0	0	0	0	0	0	0	0	0	0	0	0
OG5_135396	Limited_donor_evidence	1	1	0	0	Bacteria	1	0	0	0	0	0	0	0	0	1	0	0	0	0	0	0	0	0	0	0	0	0	0	0	0	0
OG5_131193	Patchy_phylogeny	1	3	2	1	Bacteria	1	1	0	1	0	0	0	0	0	1	0	1	0	1	0	0	0	0	1	0	0	0	0	0	0	0
OG5_130366	iHGT	1	1	0	0	Bacteria	1	0	0	0	0	0	0	0	0	1	0	1	0	0	0	0	0	0	0	0	0	0	0	0	0	0
OG5_134571	iHGT	1	1	0	0	Bacteria	0	0	0	1	0	0	0	0	0	0	0	0	0	0	0	0	0	0	1	0	0	0	0	0	0	0
OG5_139567	putative EGT	1	1	0	0	Bacteria	0	0	0	1	0	0	0	0	0	0	0	0	0	0	0	0	0	0	1	0	0	0	0	0	0	0
OG5_129770	No_eukaryotic_homologues	2	0	-2	0	Bacteria	0	0	0	0	0	0	0	0	0	0	0	0	0	0	0	0	0	0	0	0	0	0	0	0	0	0
OG5_135280	iHGT	2	1	-1	0	Bacteria	1	0	0	0	0	0	0	0	0	0	0	1	0	0	0	0	0	0	0	0	0	0	0	0	0	0
OG5_142765	iHGT	1	1	0	0	Bacteria	1	0	0	0	0	0	0	0	0	1	0	0	0	0	0	0	0	0	0	0	0	0	0	0	0	0
OG5_163665	Limited_donor_evidence	1	1	0	0	Bacteria	0	0	0	1	0	0	0	0	0	0	0	0	0	0	0	0	0	0	1	0	0	0	0	0	0	0
OG5_141275	iHGT	1	1	0	0	Bacteria	0	0	0	1	0	0	0	0	0	0	0	0	0	0	0	0	0	0	1	0	0	0	0	0	0	0
OG5_157668	iHGT	2	1	-1	0	Bacteria	1	0	0	0	0	0	0	0	0	1	0	0	0	0	0	0	0	0	0	0	0	0	0	0	0	0
OG5_153492	iHGT	1	1	0	0	Bacteria	1	0	0	0	0	0	0	0	0	1	0	0	0	0	0	0	0	0	0	0	0	0	0	0	0	0
OG5_132080	iHGT	1	1	0	0	Bacteria	0	0	0	1	0	0	0	0	0	0	0	0	0	0	0	0	0	0	1	0	0	0	0	0	0	0
OG5_155912	Patchy_phylogeny	1	2	1	1	Bacteria	1	0	0	1	0	0	0	0	0	1	0	0	0	0	0	0	0	0	1	0	0	0	0	0	0	0
OG5_190964	Patchy_phylogeny	1	3	2	1	Bacteria	1	1	0	1	0	0	0	0	0	1	0	1	0	1	0	0	0	0	1	0	0	0	0	0	0	0
OG5_157239	No_eukaryotic_homologues	1	0	-1	0	Archaea	0	0	0	0	0	0	0	0	0	0	0	0	0	0	0	0	0	0	0	0	0	0	0	0	0	0
OG5_164008	Potential_Contamination	1	1	0	0	Bacteria	1	0	0	0	0	0	0	0	0	1	0	0	0	0	0	0	0	0	0	0	0	0	0	0	0	0
OG5_152696	Patchy_phylogeny	1	2	1	1	Bacteria	1	1	0	0	0	0	0	0	0	1	0	0	0	1	0	0	0	0	0	0	0	0	0	0	0	0
OG5_142782	No_eukaryotic_homologues	1	0	-1	0	Bacteria	0	0	0	0	0	0	0	0	0	0	0	0	0	0	0	0	0	0	0	0	0	0	0	0	0	0
OG5_147362	Patchy_phylogeny	1	5	4	1	Bacteria	1	1	1	1	0	1	0	0	0	1	0	1	0	1	0	1	1	1	1	0	0	0	0	0	1	0
OG5_133515	Limited_donor_evidence	2	1	-1	0	Bacteria	0	0	0	1	0	0	0	0	0	0	0	0	0	0	0	0	0	0	1	0	0	0	0	0	0	0
OG5_135733	iHGT	1	1	0	0	Bacteria	1	0	0	0	0	0	0	0	0	1	0	1	0	0	0	0	0	0	0	0	0	0	0	0	0	0
OG5_152681	multiple_MC	1	2	1	1	Bacteria	1	0	0	1	0	0	0	0	0	1	0	0	0	0	0	0	0	0	1	0	0	0	0	0	0	0
OG5_152189	iHGT	1	1	0	0	Bacteria	1	0	0	0	0	0	0	0	0	0	0	1	0	0	0	0	0	0	0	0	0	0	0	0	0	0
OG5_168126	Patchy_phylogeny	2	3	1	1	Bacteria	1	1	0	1	0	0	0	0	0	1	0	1	0	1	0	0	0	0	1	0	0	0	0	0	0	0
OG5_150286	putative EGT	1	1	0	0	Bacteria	0	0	0	1	0	0	0	0	0	0	0	0	0	0	0	0	0	0	1	0	0	0	0	0	0	0
OG5_144567	Patchy_phylogeny	1	4	3	1	Bacteria	1	1	0	1	0	1	0	0	0	1	0	1	0	1	0	1	0	0	1	0	0	0	0	1	0	1
OG5_165097	iHGT	2	1	-1	0	Bacteria	0	1	0	0	0	0	0	0	0	0	0	0	0	0	0	1	0	0	0	0	0	0	0	0	0	0
OG5_171552	multiple_MC	1	2	1	1	Bacteria	1	0	0	1	0	0	0	0	0	1	0	1	0	0	0	0	0	0	1	0	0	0	0	0	0	0
OG5_149694	Patchy_phylogeny	1	2	1	1	Bacteria	1	0	0	1	0	0	0	0	0	1	0	0	0	0	0	0	0	0	1	0	0	0	0	0	0	0
OG5_155378	iHGT	1	1	0	0	Bacteria	1	0	0	0	0	0	0	0	0	0	0	1	0	0	0	0	0	0	0	0	0	0	0	0	0	0
OG5_149720	Patchy_phylogeny	2	3	1	1	Archaea	1	0	1	1	0	0	0	0	0	1	0	1	0	0	0	0	1	0	1	0	0	0	0	0	0	0
OG5_141371	multiple_MC	1	2	1	1	Bacteria	1	0	0	1	0	0	0	0	0	1	0	0	0	0	0	0	0	0	1	0	0	0	0	0	0	0
OG5_159159	Patchy_phylogeny	1	4	3	1	Bacteria	1	1	1	1	0	0	0	0	0	1	0	1	0	0	0	1	0	1	1	0	0	0	0	0	0	0
OG5_225171	putative EGT	1	2	1	1	Bacteria	0	1	0	1	0	0	0	0	0	0	0	0	0	0	1	0	0	0	0	1	0	0	0	0	0	0
OG5_146696	Patchy_phylogeny	1	5	4	1	Bacteria	1	1	0	1	1	1	0	0	0	1	0	1	0	1	0	1	0	0	1	0	0	0	1	0	0	1
OG5_137896	Patchy_phylogeny	1	2	1	1	Bacteria	0	0	1	0	1	0	0	0	0	0	0	0	0	0	0	0	0	1	0	0	0	1	0	0	0	0
OG5_146865	multiple_MC	1	2	1	1	Bacteria	1	0	0	1	0	0	0	0	0	1	0	0	0	0	0	0	0	0	1	0	0	0	0	0	0	0
OG5_164496	putative EGT	1	1	0	0	Bacteria	0	0	0	1	0	0	0	0	0	0	0	0	0	0	0	0	0	0	1	0	0	0	0	0	0	0
OG5_142694	multiple_MC	2	3	1	1	Bacteria	1	1	0	1	0	0	1	0	0	1	0	1	0	1	0	1	0	0	1	1	0	0	0	0	0	0
OG5_140297	iHGT	1	1	0	0	Bacteria	1	0	0	0	0	0	0	0	0	1	0	0	0	0	0	0	0	0	0	0	0	0	0	0	0	0
OG5_163976	No_eukaryotic_homologues	1	0	-1	0	Bacteria	0	0	0	0	0	0	0	0	0	0	0	0	0	0	0	0	0	0	0	0	0	0	0	0	0	0
OG5_146397	putative EGT	3	1	-2	0	Bacteria	0	0	0	1	0	0	0	0	0	0	0	0	0	0	0	0	0	0	1	0	0	0	0	0	0	0
OG5_147281	putative EGT	3	1	-2	0	Bacteria	0	0	0	1	0	0	0	0	0	0	0	0	0	0	0	0	0	0	1	0	0	0	0	0	0	0
OG5_133449	Limited_donor_evidence	1	1	0	0	Bacteria	1	0	0	0	0	0	0	0	0	0	0	1	0	0	0	0	0	0	0	0	0	0	0	0	0	0
OG5_168706	multiple_MC	1	4	3	1	Bacteria	1	0	1	1	1	0	0	0	0	1	0	1	0	0	0	0	1	1	1	0	0	1	0	0	0	0
OG5_144855	Potential_Contamination	2	1	-1	0	Bacteria	1	0	0	0	0	0	0	0	0	1	0	0	0	0	0	0	0	0	0	0	0	0	0	0	0	0
OG5_149347	Patchy_phylogeny	2	5	3	1	Bacteria	1	1	1	1	1	0	0	0	0	0	0	1	0	1	0	1	1	0	1	1	0	0	1	0	0	0
OG5_143192	multiple_MC	1	3	2	1	Bacteria	1	1	0	0	1	0	0	0	0	1	0	0	0	1	0	1	0	0	0	0	0	0	1	0	0	0
OG5_152555	putative EGT	1	1	0	0	Bacteria	0	0	0	1	0	0	0	0	0	0	0	0	0	0	0	0	0	0	1	0	0	0	0	0	0	0
OG5_130126	Limited_donor_evidence	1	1	0	0	Bacteria	0	0	0	1	0	0	0	0	0	0	0	0	0	0	0	0	0	0	1	0	0	0	0	0	0	0
OG5_191162	iHGT	1	0	-1	0	Bacteria	0	0	0	0	0	0	0	0	0	0	0	0	0	0	0	0	0	0	0	0	0	0	0	0	0	0
OG5_144570	Patchy_phylogeny	1	2	1	1	Archaea	1	1	0	0	0	0	0	0	0	1	0	1	0	1	0	1	0	0	0	0	0	0	0	0	0	0
OG5_163156	Limited_donor_evidence	2	1	-1	0	Bacteria	1	0	0	0	0	0	0	0	0	0	0	1	0	0	0	0	0	0	0	0	0	0	0	0	0	0
OG5_136422	Limited_donor_evidence	1	1	0	0	Bacteria	1	0	0	0	0	0	0	0	0	0	0	1	0	0	0	0	0	0	0	0	0	0	0	0	0	0
OG5_135645	multiple_MC	2	3	1	1	Bacteria	1	1	0	0	0	1	0	0	0	0	0	1	0	1	0	1	0	0	0	0	0	0	0	0	0	1
OG5_165075	iHGT	1	1	0	0	Bacteria	1	0	0	0	0	0	0	0	0	0	0	1	0	0	0	0	0	0	0	0	0	0	0	0	0	0
OG5_163172	iHGT	2	1	-1	0	Bacteria	0	1	0	0	0	0	0	0	0	0	0	0	0	0	0	1	0	0	0	0	0	0	0	0	0	0
OG5_152522	Patchy_phylogeny	1	2	1	1	Bacteria	1	1	0	0	0	0	0	0	0	1	0	1	0	1	0	0	0	0	0	0	0	0	0	0	0	0
OG5_163095	multiple_MC	2	3	1	1	Bacteria	1	0	1	1	0	0	0	0	0	1	0	1	0	0	0	0	0	1	1	1	0	0	0	0	0	0
OG5_152343	Limited_donor_evidence	2	1	-1	0	Bacteria	0	0	0	1	0	0	0	0	0	0	0	0	0	0	0	0	0	0	1	0	0	0	0	0	0	0
OG5_149781	iHGT	1	1	0	0	Bacteria	1	0	0	0	0	0	0	0	0	1	0	0	0	0	0	0	0	0	0	0	0	0	0	0	0	0
OG5_137092	No_eukaryotic_homologues	1	0	-1	0	Bacteria	0	0	0	0	0	0	0	0	0	0	0	0	0	0	0	0	0	0	0	0	0	0	0	0	0	0
OG5_142597	iHGT	1	1	0	0	Bacteria	0	0	0	1	0	0	0	0	0	0	0	0	0	0	0	0	0	0	1	0	0	0	0	0	0	0
OG5_136489	iHGT	2	1	-1	0	Bacteria	0	0	0	1	0	0	0	0	0	0	0	0	0	0	0	0	0	0	1	0	0	0	0	0	0	0
OG5_155488	Patchy_phylogeny	2	4	2	1	Bacteria	1	1	1	1	0	0	0	0	0	0	0	1	0	1	0	0	0	1	1	0	0	0	0	0	0	0
OG5_159898	Limited_donor_evidence	1	1	0	0	Bacteria	0	0	0	1	0	0	0	0	0	0	0	0	0	0	0	0	0	0	1	0	0	0	0	0	0	0
OG5_147125	Patchy_phylogeny	2	2	0	0	Bacteria	0	1	0	1	0	0	0	0	0	0	0	0	0	1	0	0	0	0	1	0	0	0	0	0	0	0
OG5_130464	iHGT	2	1	-1	0	Bacteria	0	0	0	1	0	0	0	0	0	0	0	0	0	0	0	0	0	0	1	0	0	0	0	0	0	0
OG5_133724	iHGT	2	1	-1	0	Bacteria	1	0	0	0	0	0	0	0	0	1	0	0	0	0	0	0	0	0	0	0	0	0	0	0	0	0
OG5_141261	No_prokaryotic_homologues	2	1	-1	0	No_Prokaryota_Clade	1	0	0	0	0	0	0	0	0	0	0	1	0	0	0	0	0	0	0	0	0	0	0	0	0	0
OG5_164693	putative EGT	2	1	-1	0	Bacteria	0	0	0	1	0	0	0	0	0	0	0	0	0	0	0	0	0	0	1	0	0	0	0	0	0	0
OG5_133450	Limited_donor_evidence	2	1	-1	0	Bacteria	1	0	0	0	0	0	0	0	0	0	0	1	0	0	0	0	0	0	0	0	0	0	0	0	0	0
OG5_134306	multiple_MC	1	2	1	1	Bacteria	1	1	0	0	0	0	0	0	0	1	0	0	0	1	0	0	0	0	0	0	0	0	0	0	0	0
OG5_131873	Limited_donor_evidence	1	1	0	0	Bacteria	0	0	0	1	0	0	0	0	0	0	0	0	0	0	0	0	0	0	1	0	0	0	0	0	0	0
OG5_145000	putative EGT	1	1	0	0	Bacteria	0	0	0	1	0	0	0	0	0	0	0	0	0	0	0	0	0	0	1	0	0	0	0	0	0	0
OG5_133156	iHGT	2	1	-1	0	Bacteria	0	0	0	1	0	0	0	0	0	0	0	0	0	0	0	0	0	0	1	0	0	0	0	0	0	0
OG5_155854	iHGT	1	1	0	0	Bacteria	1	0	0	0	0	0	0	0	0	1	0	0	0	0	0	0	0	0	0	0	0	0	0	0	0	0
OG5_133700	iHGT	2	1	-1	0	Bacteria	1	0	0	0	0	0	0	0	0	0	0	1	0	0	0	0	0	0	0	0	0	0	0	0	0	0
OG5_144651	No_prokaryotic_homologues	1	1	0	0	No_Prokaryota_Clade	1	0	0	0	0	0	0	0	0	1	0	0	0	0	0	0	0	0	0	0	0	0	0	0	0	0
OG5_172374	No_prokaryotic_homologues	1	1	0	0	No_Prokaryota_Clade	0	0	0	1	0	0	0	0	0	0	0	0	0	0	0	0	0	0	1	0	0	0	0	0	0	0
OG5_126669	iHGT	1	1	0	0	Bacteria	1	0	0	0	0	0	0	0	0	1	0	1	0	0	0	0	0	0	0	0	0	0	0	0	0	0
OG5_130030	Limited_donor_evidence	1	1	0	0	Bacteria	1	0	0	0	0	0	0	0	0	1	0	0	0	0	0	0	0	0	0	0	0	0	0	0	0	0
OG5_146519	iHGT	2	1	-1	0	Bacteria	1	0	0	0	0	0	0	0	0	1	0	1	0	0	0	0	0	0	0	0	0	0	0	0	0	0
OG5_137904	Limited_donor_evidence	2	1	-1	0	Bacteria	1	0	0	0	0	0	0	0	0	0	0	1	0	0	0	0	0	0	0	0	0	0	0	0	0	0
OG5_132961	Limited_donor_evidence	2	1	-1	0	Bacteria	1	0	0	0	0	0	0	0	0	0	0	1	0	0	0	0	0	0	0	0	0	0	0	0	0	0
OG5_158622	iHGT	2	1	-1	0	Bacteria	1	0	0	0	0	0	0	0	0	1	0	0	0	0	0	0	0	0	0	0	0	0	0	0	0	0
OG5_131372	putative EGT	3	1	-2	0	Bacteria	0	0	0	1	0	0	0	0	0	0	0	0	0	0	0	0	0	0	1	0	0	0	0	0	0	0
OG5_144626	iHGT	1	1	0	0	Bacteria	1	0	0	0	0	0	0	0	0	1	0	1	0	0	0	0	0	0	0	0	0	0	0	0	0	0
OG5_141658	Limited_donor_evidence	2	1	-1	0	Bacteria	0	0	0	1	0	0	0	0	0	0	0	0	0	0	0	0	0	0	1	0	0	0	0	0	0	0
OG5_131132	Limited_donor_evidence	1	1	0	0	Bacteria	1	0	0	0	0	0	0	0	0	0	0	1	0	0	0	0	0	0	0	0	0	0	0	0	0	0
OG5_163041	Potential_Contamination	2	1	-1	0	Bacteria	1	0	0	0	0	0	0	0	0	1	0	0	0	0	0	0	0	0	0	0	0	0	0	0	0	0
OG5_164368	Limited_donor_evidence	1	1	0	0	Bacteria	0	0	0	1	0	0	0	0	0	0	0	0	0	0	0	0	0	0	1	0	0	0	0	0	0	0
OG5_140132	iHGT	2	1	-1	0	Bacteria	1	0	0	0	0	0	0	0	0	0	0	1	0	0	0	0	0	0	0	0	0	0	0	0	0	0
OG5_141702	Patchy_phylogeny	2	4	2	1	Bacteria	1	1	0	1	1	0	0	0	0	1	0	0	0	0	0	1	0	0	1	0	0	1	0	0	0	0
OG5_133572	iHGT	2	1	-1	0	Bacteria	0	0	0	1	0	0	0	0	0	0	0	0	0	0	0	0	0	0	1	0	0	0	0	0	0	0
OG5_149563	Potential_Contamination	1	1	0	0	Bacteria	1	0	0	0	0	0	0	0	0	1	0	0	0	0	0	0	0	0	0	0	0	0	0	0	0	0
OG5_139323	iHGT	1	1	0	0	Bacteria	1	0	0	0	0	0	0	0	0	1	0	0	0	0	0	0	0	0	0	0	0	0	0	0	0	0
OG5_156559	iHGT	1	1	0	0	Bacteria	0	0	0	1	0	0	0	0	0	0	0	0	0	0	0	0	0	0	1	0	0	0	0	0	0	0
OG5_130293	Limited_donor_evidence	2	1	-1	0	Bacteria	1	0	0	0	0	0	0	0	0	0	0	1	0	0	0	0	0	0	0	0	0	0	0	0	0	0
OG5_129982	iHGT	1	1	0	0	Bacteria	0	0	0	1	0	0	0	0	0	0	0	0	0	0	0	0	0	0	1	0	0	0	0	0	0	0
OG5_139967	iHGT	3	1	-2	0	Bacteria	0	1	0	0	0	0	0	0	0	0	0	0	0	1	0	0	0	0	0	0	0	0	0	0	0	0
OG5_160163	iHGT	1	1	0	0	Bacteria	0	0	0	1	0	0	0	0	0	0	0	0	0	0	0	0	0	0	1	0	0	0	0	0	0	0
OG5_168407	iHGT	2	1	-1	0	Bacteria	0	0	0	1	0	0	0	0	0	0	0	0	0	0	0	0	0	0	1	0	0	0	0	0	0	0
OG5_144667	iHGT	1	1	0	0	Bacteria	1	0	0	0	0	0	0	0	0	1	0	0	0	0	0	0	0	0	0	0	0	0	0	0	0	0
OG5_150682	multiple_MC	1	2	1	1	Bacteria	1	0	0	1	0	0	0	0	0	1	0	1	0	0	0	0	0	0	1	0	0	0	0	0	0	0
OG5_132004	iHGT	1	1	0	0	Bacteria	1	0	0	0	0	0	0	0	0	1	0	0	0	0	0	0	0	0	0	0	0	0	0	0	0	0
OG5_128712	multiple_MC	2	3	1	1	Bacteria	1	1	0	1	0	0	0	0	0	1	0	1	0	1	0	1	0	0	1	0	0	0	0	0	0	0
OG5_138538	iHGT	2	1	-1	0	Bacteria	0	0	0	1	0	0	0	0	0	0	0	0	0	0	0	0	0	0	1	0	0	0	0	0	0	0
OG5_168743	Limited_donor_evidence	2	1	-1	0	Bacteria	0	0	0	1	0	0	0	0	0	0	0	0	0	0	0	0	0	0	1	0	0	0	0	0	0	0
OG5_169862	Limited_donor_evidence	2	1	-1	0	Bacteria	0	0	0	1	0	0	0	0	0	0	0	0	0	0	0	0	0	0	1	0	0	0	0	0	0	0
OG5_135721	iHGT	2	1	-1	0	Bacteria	0	0	0	1	0	0	0	0	0	0	0	0	0	0	0	0	0	0	1	0	0	0	0	0	0	0
OG5_163168	multiple_MC	2	3	1	1	Bacteria	1	1	0	1	0	0	0	0	0	1	0	1	0	1	0	0	0	0	1	0	0	0	0	0	0	0
OG5_155026	No_eukaryotic_homologues	1	0	-1	0	Bacteria	0	0	0	0	0	0	0	0	0	0	0	0	0	0	0	0	0	0	0	0	0	0	0	0	0	0
OG5_136401	multiple_MC	2	3	1	1	Bacteria	1	0	1	1	0	0	0	0	0	1	0	1	0	0	0	0	0	1	1	0	0	0	0	0	0	0
OG5_160498	Limited_donor_evidence	2	1	-1	0	Bacteria	0	0	0	1	0	0	0	0	0	0	0	0	0	0	0	0	0	0	1	0	0	0	0	0	0	0
OG5_133658	Limited_donor_evidence	2	1	-1	0	Bacteria	1	0	0	0	0	0	0	0	0	1	0	0	0	0	0	0	0	0	0	0	0	0	0	0	0	0
OG5_131885	iHGT	1	1	0	0	Bacteria	0	0	0	1	0	0	0	0	0	0	0	0	0	0	0	0	0	0	1	0	0	0	0	0	0	0
OG5_155310	Limited_donor_evidence	1	1	0	0	Bacteria	1	0	0	0	0	0	0	0	0	1	0	0	0	0	0	0	0	0	0	0	0	0	0	0	0	0
OG5_150398	iHGT	1	1	0	0	Bacteria	0	0	0	1	0	0	0	0	0	0	0	0	0	0	0	0	0	0	1	0	0	0	0	0	0	0
OG5_142783	iHGT	1	1	0	0	Bacteria	1	0	0	0	0	0	0	0	0	1	0	0	0	0	0	0	0	0	0	0	0	0	0	0	0	0
OG5_155474	Patchy_phylogeny	2	4	2	1	Bacteria	1	1	0	1	0	1	0	0	0	1	0	1	0	1	1	1	0	0	1	1	1	0	0	0	1	0
OG5_135093	multiple_MC	2	2	0	0	Bacteria	1	1	0	0	0	0	0	0	0	1	0	1	0	1	0	1	0	0	0	0	0	0	0	0	0	0
OG5_135386	iHGT	2	1	-1	0	Bacteria	0	1	0	0	0	0	0	0	0	0	0	0	0	1	0	0	0	0	0	0	0	0	0	0	0	0
OG5_138412	Limited_donor_evidence	3	1	-2	0	Bacteria	0	0	0	1	0	0	0	0	0	0	0	0	0	0	0	0	0	0	1	0	0	0	0	0	0	0
OG5_147136	putative EGT	1	1	0	0	Bacteria	0	0	0	1	0	0	0	0	0	0	0	0	0	0	0	0	0	0	1	0	0	0	0	0	0	0
OG5_149583	Limited_donor_evidence	1	1	0	0	Bacteria	1	0	0	0	0	0	0	0	0	0	0	1	0	0	0	0	0	0	0	0	0	0	0	0	0	0
OG5_137068	putative EGT	1	1	0	0	Bacteria	0	0	0	1	0	0	0	0	0	0	0	0	0	0	0	0	0	0	1	0	0	0	0	0	0	0
OG5_132160	Patchy_phylogeny	2	2	0	0	Bacteria	1	1	0	0	0	0	0	0	0	1	0	0	0	0	0	1	0	0	0	0	0	0	0	0	0	0
OG5_135702	Limited_donor_evidence	2	2	0	0	Bacteria	0	1	0	1	0	0	0	0	0	0	0	0	0	0	0	1	0	0	1	0	0	0	0	0	0	0
OG5_134778	Patchy_phylogeny	1	4	3	1	Bacteria	1	1	0	1	0	1	0	0	0	1	0	1	0	1	0	1	0	0	0	1	0	0	0	0	0	1
OG5_160925	Limited_donor_evidence	2	1	-1	0	Bacteria	0	1	0	0	0	0	0	0	0	0	0	0	0	0	0	1	0	0	0	0	0	0	0	0	0	0
OG5_158416	multiple_MC	3	2	-1	0	Bacteria	1	0	0	1	0	0	0	0	0	1	0	1	0	0	0	0	0	0	1	0	0	0	0	0	0	0
OG5_149648	multiple_MC	1	4	3	1	Bacteria	1	1	0	1	0	1	0	0	0	1	0	0	0	1	0	1	0	0	1	0	0	0	0	1	0	0
OG5_155738	iHGT	1	2	1	1	Bacteria	1	1	0	0	0	0	0	0	0	1	0	1	0	1	0	0	0	0	0	0	0	0	0	0	0	0
OG5_165431	iHGT	1	1	0	0	Bacteria	1	0	0	0	0	0	0	0	0	1	0	0	0	0	0	0	0	0	0	0	0	0	0	0	0	0
OG5_135187	iHGT	2	1	-1	0	Bacteria	1	0	0	0	0	0	0	0	0	1	0	0	0	0	0	0	0	0	0	0	0	0	0	0	0	0
OG5_138781	putative EGT	1	4	3	1	Bacteria	1	1	0	1	1	0	0	0	0	1	0	1	0	0	0	1	0	0	1	1	0	1	0	0	0	0
OG5_163064	Limited_donor_evidence	1	1	0	0	Bacteria	1	0	0	0	0	0	0	0	0	0	0	1	0	0	0	0	0	0	0	0	0	0	0	0	0	0
OG5_164717	putative EGT	1	1	0	0	Bacteria	0	0	0	1	0	0	0	0	0	0	0	0	0	0	0	0	0	0	1	0	0	0	0	0	0	0
OG5_169253	iHGT	2	1	-1	0	Bacteria	0	0	0	1	0	0	0	0	0	0	0	0	0	0	0	0	0	0	1	0	0	0	0	0	0	0
OG5_159029	iHGT	1	1	0	0	Bacteria	1	0	0	0	0	0	0	0	0	0	0	1	0	0	0	0	0	0	0	0	0	0	0	0	0	0
OG5_163609	Patchy_phylogeny	1	2	1	1	Bacteria	1	0	0	1	0	0	0	0	0	1	0	0	0	0	0	0	0	0	1	0	0	0	0	0	0	0
OG5_131267	putative EGT	1	3	2	1	Bacteria	1	1	0	1	0	0	0	0	0	1	0	1	0	1	0	0	0	0	1	0	0	0	0	0	0	0
OG5_150839	multiple_MC	1	4	3	1	Bacteria	1	1	0	1	1	0	1	0	0	1	0	1	0	1	0	1	0	0	1	1	0	0	1	0	0	0
OG5_137942	iHGT	1	1	0	0	Bacteria	1	0	0	0	0	0	0	0	0	1	0	0	0	0	0	0	0	0	0	0	0	0	0	0	0	0
OG5_144414	multiple_MC	2	2	0	0	Bacteria	1	0	0	1	0	0	0	0	0	1	0	0	0	0	0	0	0	0	1	0	0	0	0	0	0	0
OG5_159572	multiple_MC	2	3	1	1	Bacteria	1	1	0	1	0	0	0	0	0	1	0	1	0	0	0	1	0	0	1	0	0	0	0	0	0	0
OG5_159993	No_eukaryotic_homologues	2	0	-2	0	Bacteria	0	0	0	0	0	0	0	0	0	0	0	0	0	0	0	0	0	0	0	0	0	0	0	0	0	0
OG5_161654	iHGT	1	1	0	0	Archaea	0	0	1	0	0	0	0	0	0	0	0	0	0	0	0	0	0	1	0	0	0	0	0	0	0	0
OG5_136076	iHGT	1	1	0	0	Bacteria	0	1	0	0	0	0	0	0	0	0	0	0	0	0	0	1	0	0	0	0	0	0	0	0	0	0
OG5_134824	multiple_MC	1	3	2	1	Bacteria	1	0	0	1	1	0	0	0	0	1	0	1	0	0	0	0	0	0	1	0	0	1	0	0	0	0
OG5_156991	iHGT	1	1	0	0	Bacteria	1	0	0	0	0	0	0	0	0	1	0	0	0	0	0	0	0	0	0	0	0	0	0	0	0	0
OG5_131146	putative EGT	3	1	-2	0	Bacteria	0	0	0	1	0	0	0	0	0	0	0	0	0	0	0	0	0	0	1	0	0	0	0	0	0	0
OG5_147010	iHGT	1	1	0	0	Bacteria	1	0	0	0	0	0	0	0	0	1	0	1	0	0	0	0	0	0	0	0	0	0	0	0	0	0
OG5_133531	Patchy_phylogeny	1	3	2	1	Bacteria	1	1	0	1	0	0	0	0	0	1	0	1	0	1	0	0	0	0	1	0	0	0	0	0	0	0
OG5_129910	Limited_donor_evidence	2	1	-1	0	Bacteria	1	0	0	0	0	0	0	0	0	0	0	1	0	0	0	0	0	0	0	0	0	0	0	0	0	0
OG5_144897	putative EGT	1	1	0	0	Bacteria	0	0	0	1	0	0	0	0	0	0	0	0	0	0	0	0	0	0	1	0	0	0	0	0	0	0
OG5_171707	multiple_MC	2	3	1	1	Bacteria	1	0	1	0	1	0	0	0	0	1	0	1	0	0	0	0	0	1	0	0	0	1	0	0	0	0
OG5_154753	iHGT	1	1	0	0	Bacteria	0	1	0	0	0	0	0	0	0	0	0	0	0	0	0	1	0	0	0	0	0	0	0	0	0	0
OG5_163302	iHGT	1	1	0	0	Bacteria	0	0	0	0	1	0	0	0	0	0	0	0	0	0	0	0	0	0	0	0	0	1	0	0	0	0
OG5_153371	Limited_donor_evidence	1	1	0	0	Bacteria	1	0	0	0	0	0	0	0	0	1	0	0	0	0	0	0	0	0	0	0	0	0	0	0	0	0
OG5_133997	multiple_MC	1	4	3	1	Bacteria	1	1	0	1	1	0	0	0	0	1	0	1	0	1	0	1	0	0	1	0	0	0	1	0	0	0
OG5_144182	No_eukaryotic_homologues	2	0	-2	0	Bacteria	0	0	0	0	0	0	0	0	0	0	0	0	0	0	0	0	0	0	0	0	0	0	0	0	0	0
OG5_132803	multiple_MC	2	3	1	1	Bacteria	1	1	0	1	0	0	0	0	0	1	0	1	0	1	0	0	0	0	1	1	0	0	0	0	0	0
OG5_132442	Patchy_phylogeny	1	2	1	1	Bacteria	0	1	0	1	0	0	0	0	0	0	0	0	0	1	0	0	0	0	1	0	0	0	0	0	0	0
OG5_135984	iHGT	1	1	0	0	Bacteria	0	0	0	1	0	0	0	0	0	0	0	0	0	0	0	0	0	0	1	0	0	0	0	0	0	0
OG5_134035	Patchy_phylogeny	2	2	0	0	Bacteria	1	1	0	0	0	0	0	0	0	0	0	1	0	1	0	0	0	0	0	0	0	0	0	0	0	0
OG5_157227	multiple_MC	1	3	2	1	Bacteria	1	1	0	1	0	0	0	0	0	1	0	1	0	1	0	1	0	0	1	0	0	0	0	0	0	0
OG5_168416	Patchy_phylogeny	2	3	1	1	Bacteria	1	1	0	1	0	0	0	0	0	0	0	1	0	0	0	1	0	0	0	1	0	0	0	0	0	0
OG5_150498	putative EGT	2	2	0	0	Bacteria	0	1	0	1	0	0	0	0	0	0	0	0	0	0	1	0	0	0	1	0	0	0	0	0	0	0
OG5_143133	iHGT	2	1	-1	0	Bacteria	0	1	0	0	0	0	0	0	0	0	0	0	0	0	0	1	0	0	0	0	0	0	0	0	0	0
OG5_164687	putative EGT	3	1	-2	0	Bacteria	0	0	0	1	0	0	0	0	0	0	0	0	0	0	0	0	0	0	1	0	0	0	0	0	0	0
OG5_144381	No_prokaryotic_homologues	1	1	0	0	No_Prokaryota_Clade	1	0	0	0	0	0	0	0	0	1	0	0	0	0	0	0	0	0	0	0	0	0	0	0	0	0
OG5_134255	Patchy_phylogeny	2	3	1	1	Bacteria	1	1	1	0	0	0	0	0	0	1	0	1	0	0	0	1	0	1	0	0	0	0	0	0	0	0
OG5_153105	multiple_MC	1	3	2	1	Bacteria	1	0	0	1	1	0	0	0	0	1	0	1	0	0	0	0	0	0	0	1	0	1	1	0	0	0
OG5_132146	iHGT	1	1	0	0	Bacteria	0	0	0	1	0	0	0	0	0	0	0	0	0	0	0	0	0	0	1	0	0	0	0	0	0	0
OG5_127065	multiple_MC	1	3	2	1	Bacteria	1	1	0	1	0	0	0	0	0	1	0	0	0	1	0	0	0	0	1	0	0	0	0	0	0	0
OG5_142772	multiple_MC	1	3	2	1	Bacteria	1	0	1	1	0	0	0	0	0	1	0	0	0	0	0	0	0	1	1	0	0	0	0	0	0	0
OG5_146242	multiple_MC	1	2	1	1	Bacteria	1	1	0	0	0	0	0	0	0	1	0	0	0	1	0	0	0	0	0	0	0	0	0	0	0	0
OG5_132383	Limited_donor_evidence	2	1	-1	0	Bacteria	1	0	0	0	0	0	0	0	0	0	0	1	0	0	0	0	0	0	0	0	0	0	0	0	0	0
OG5_225213	putative EGT	1	2	1	1	Bacteria	0	1	0	1	0	0	0	0	0	0	0	0	0	0	1	0	0	0	0	1	1	0	0	0	0	0
OG5_132578	Patchy_phylogeny	1	2	1	1	Bacteria	1	0	0	1	0	0	0	0	0	1	0	0	0	0	0	0	0	0	1	0	0	0	0	0	0	0
OG5_133657	multiple_MC	2	3	1	1	Bacteria	0	1	0	1	0	1	0	0	0	0	0	0	0	0	0	1	0	0	1	0	0	0	0	0	0	1
OG5_155962	Patchy_phylogeny	1	2	1	1	Bacteria	1	0	0	1	0	0	0	0	0	1	0	0	0	0	0	0	0	0	1	0	0	0	0	0	0	0
OG5_152077	multiple_MC	1	4	3	1	Bacteria	1	1	0	1	0	1	0	0	0	1	0	1	0	0	0	1	0	0	1	0	0	0	0	0	1	1
OG5_140299	iHGT	1	1	0	0	Bacteria	1	0	0	0	0	0	0	0	0	1	0	0	0	0	0	0	0	0	0	0	0	0	0	0	0	0
OG5_175175	multiple_MC	1	5	4	1	Bacteria	1	1	1	0	1	1	0	0	0	1	0	0	0	0	0	1	1	1	0	0	0	1	1	1	0	0
OG5_146472	iHGT	2	0	-2	0	Archaea	0	0	0	0	0	0	0	0	0	0	0	0	0	0	0	0	0	0	0	0	0	0	0	0	0	0
OG5_144108	Patchy_phylogeny	2	2	0	0	Bacteria	1	1	0	0	0	0	0	0	0	0	1	0	0	1	0	1	0	0	0	0	0	0	0	0	0	0
OG5_137545	iHGT	2	1	-1	0	Bacteria	0	0	0	1	0	0	0	0	0	0	0	0	0	0	0	0	0	0	1	0	0	0	0	0	0	0
OG5_163868	No_prokaryotic_homologues	2	1	-1	0	No_Prokaryota_Clade	0	1	0	0	0	0	0	0	0	0	0	0	0	0	0	1	0	0	0	0	0	0	0	0	0	0
OG5_155297	iHGT	1	1	0	0	Bacteria	1	0	0	0	0	0	0	0	0	1	0	1	0	0	0	0	0	0	0	0	0	0	0	0	0	0
OG5_146297	Limited_donor_evidence	1	1	0	0	Bacteria	1	0	0	0	0	0	0	0	0	0	0	1	0	0	0	0	0	0	0	0	0	0	0	0	0	0
OG5_155266	Limited_donor_evidence	3	1	-2	0	Bacteria	0	0	0	1	0	0	0	0	0	0	0	0	0	0	0	0	0	0	1	0	0	0	0	0	0	0
OG5_137279	No_eukaryotic_homologues	1	0	-1	0	Archaea	0	0	0	0	0	0	0	0	0	0	0	0	0	0	0	0	0	0	0	0	0	0	0	0	0	0
OG5_138567	No_prokaryotic_homologues	1	1	0	0	No_Prokaryota_Clade	1	0	0	0	0	0	0	0	0	0	0	1	0	0	0	0	0	0	0	0	0	0	0	0	0	0
OG5_149991	Limited_donor_evidence	1	1	0	0	Bacteria	1	0	0	0	0	0	0	0	0	0	0	1	0	0	0	0	0	0	0	0	0	0	0	0	0	0
OG5_141265	multiple_MC	2	5	3	1	Bacteria	1	0	1	1	1	1	0	0	0	0	0	1	0	0	0	0	1	1	1	0	0	0	1	1	0	0
OG5_133331	multiple_MC	2	4	2	1	Bacteria	1	1	0	1	0	1	0	0	0	0	0	1	0	1	0	1	0	0	1	1	0	0	0	0	0	1
OG5_140199	Limited_donor_evidence	1	1	0	0	Bacteria	0	0	0	1	0	0	0	0	0	0	0	0	0	0	0	0	0	0	1	0	0	0	0	0	0	0
OG5_156589	iHGT	2	1	-1	0	Bacteria	0	0	0	1	0	0	0	0	0	0	0	0	0	0	0	0	0	0	1	0	0	0	0	0	0	0
OG5_141454	iHGT	1	1	0	0	Bacteria	1	0	0	0	0	0	0	0	0	1	0	0	0	0	0	0	0	0	0	0	0	0	0	0	0	0
OG5_150337	iHGT	1	1	0	0	Bacteria	0	0	0	1	0	0	0	0	0	0	0	0	0	0	0	0	0	0	1	0	0	0	0	0	0	0
OG5_139533	Limited_donor_evidence	1	1	0	0	Bacteria	0	0	0	1	0	0	0	0	0	0	0	0	0	0	0	0	0	0	1	0	0	0	0	0	0	0
OG5_138059	iHGT	2	1	-1	0	Bacteria	0	0	1	0	0	0	0	0	0	0	0	0	0	0	0	0	0	1	0	0	0	0	0	0	0	0
OG5_136493	iHGT	2	1	-1	0	Bacteria	0	0	0	1	0	0	0	0	0	0	0	0	0	0	0	0	0	0	1	0	0	0	0	0	0	0
OG5_155231	multiple_MC	1	5	4	1	Bacteria	1	1	1	1	0	1	0	1	0	1	0	1	0	1	0	1	1	0	1	1	0	0	0	1	0	0
OG5_152550	iHGT	1	1	0	0	Bacteria	0	0	1	0	0	0	0	0	0	0	0	0	0	0	0	0	0	1	0	0	0	0	0	0	0	0
OG5_138556	Patchy_phylogeny	1	3	2	1	Bacteria	1	1	0	1	0	0	0	0	0	1	0	1	0	1	0	0	0	0	1	0	0	0	0	0	0	0
OG5_152316	Limited_donor_evidence	1	1	0	0	Bacteria	1	0	0	0	0	0	0	0	0	0	0	1	0	0	0	0	0	0	0	0	0	0	0	0	0	0
OG5_132920	putative EGT	1	1	0	0	Bacteria	0	0	0	1	0	0	0	0	0	0	0	0	0	0	0	0	0	0	1	0	0	0	0	0	0	0
OG5_152281	multiple_MC	1	2	1	1	Bacteria	1	1	0	0	0	0	0	0	0	1	0	1	0	1	0	0	0	0	0	0	0	0	0	0	0	0
OG5_144670	Patchy_phylogeny	1	2	1	1	Bacteria	1	0	0	1	0	0	0	0	0	1	0	0	0	0	0	0	0	0	1	0	0	0	0	0	0	0
OG5_136960	Patchy_phylogeny	1	2	1	1	Bacteria	1	0	0	1	0	0	0	0	0	1	0	0	0	0	0	0	0	0	1	0	0	0	0	0	0	0
OG5_150094	Potential_Contamination	1	1	0	0	Bacteria	1	0	0	0	0	0	0	0	0	1	0	0	0	0	0	0	0	0	0	0	0	0	0	0	0	0
OG5_150652	No_eukaryotic_homologues	1	0	-1	0	Bacteria	0	0	0	0	0	0	0	0	0	0	0	0	0	0	0	0	0	0	0	0	0	0	0	0	0	0
OG5_158803	iHGT	2	1	-1	0	Bacteria	0	1	0	0	0	0	0	0	0	0	0	0	0	0	0	1	0	0	0	0	0	0	0	0	0	0
OG5_137349	multiple_MC	1	4	3	1	Bacteria	1	1	0	1	1	0	0	0	0	1	0	1	0	1	0	0	0	0	1	0	0	1	0	0	0	0
OG5_133453	No_eukaryotic_homologues	1	0	-1	0	Bacteria	0	0	0	0	0	0	0	0	0	0	0	0	0	0	0	0	0	0	0	0	0	0	0	0	0	0
OG5_142647	iHGT	1	2	1	1	Bacteria	0	1	0	1	0	0	0	0	0	0	0	0	0	1	0	1	0	0	1	0	0	0	0	0	0	0
OG5_136119	iHGT	2	1	-1	0	Bacteria	1	0	0	0	0	0	0	0	0	1	0	0	0	0	0	0	0	0	0	0	0	0	0	0	0	0
OG5_149822	Patchy_phylogeny	1	3	2	1	Bacteria	1	1	0	0	1	0	0	0	0	1	0	0	0	0	0	1	0	0	0	0	0	0	1	0	0	0
OG5_146551	multiple_MC	1	3	2	1	Bacteria	0	1	0	1	1	0	0	0	0	0	0	0	0	1	0	1	0	0	0	1	0	1	0	0	0	0
OG5_160804	multiple_MC	1	3	2	1	Bacteria	1	0	1	0	1	0	0	0	0	0	0	1	0	0	0	0	0	1	0	0	0	1	0	0	0	0
OG5_152429	multiple_MC	2	3	1	1	Bacteria	1	1	0	1	0	0	0	0	0	1	0	0	0	0	0	1	0	0	1	0	0	0	0	0	0	0
OG5_144906	Patchy_phylogeny	2	2	0	0	Bacteria	0	0	1	1	0	0	0	0	0	0	0	0	0	0	0	0	1	1	1	0	0	0	0	0	0	0
OG5_149739	iHGT	1	1	0	0	Bacteria	1	0	0	0	0	0	0	0	0	1	0	0	0	0	0	0	0	0	0	0	0	0	0	0	0	0
OG5_163374	Patchy_phylogeny	1	2	1	1	Bacteria	1	0	1	0	0	0	0	0	0	1	0	1	0	0	0	0	1	0	0	0	0	0	0	0	0	0
OG5_159911	multiple_MC	1	3	2	1	Bacteria	1	1	0	1	0	0	0	0	0	1	0	1	0	0	0	1	0	0	1	0	0	0	0	0	0	0
OG5_164340	putative EGT	1	1	0	0	Bacteria	0	0	0	1	0	0	0	0	0	0	0	0	0	0	0	0	0	0	1	0	0	0	0	0	0	0
OG5_141040	multiple_MC	3	4	1	1	Bacteria	1	1	0	1	0	1	0	0	0	1	0	1	0	1	0	1	0	0	1	1	0	0	0	0	1	1
OG5_171270	multiple_MC	1	3	2	1	Bacteria	1	1	0	1	0	0	0	0	0	1	0	1	0	1	0	0	0	0	1	0	0	0	0	0	0	0
OG5_149659	iHGT	2	1	-1	0	Bacteria	0	1	0	0	0	0	0	0	0	0	0	0	0	1	0	0	0	0	0	0	0	0	0	0	0	0
OG5_147212	Limited_donor_evidence	1	1	0	0	Bacteria	0	0	0	1	0	0	0	0	0	0	0	0	0	0	0	0	0	0	1	0	0	0	0	0	0	0
OG5_149620	iHGT	2	1	-1	0	Bacteria	0	0	0	1	0	0	0	0	0	0	0	0	0	0	0	0	0	0	1	0	0	0	0	0	0	0
OG5_143329	iHGT	2	1	-1	0	Bacteria	0	1	0	0	0	0	0	0	0	0	0	0	0	0	0	1	0	0	0	0	0	0	0	0	0	0
OG5_149642	iHGT	1	1	0	0	Bacteria	1	0	0	0	0	0	0	0	0	1	0	0	0	0	0	0	0	0	0	0	0	0	0	0	0	0
OG5_140261	multiple_MC	1	2	1	1	Bacteria	1	0	0	0	1	0	0	0	0	1	0	0	0	0	0	0	0	0	0	0	0	0	1	0	0	0
OG5_149711	Limited_donor_evidence	2	1	-1	0	Bacteria	0	0	0	1	0	0	0	0	0	0	0	0	0	0	0	0	0	0	1	0	0	0	0	0	0	0
OG5_144795	multiple_MC	2	2	0	0	Bacteria	1	1	0	0	0	0	0	0	0	1	0	1	0	0	0	1	0	0	0	0	0	0	0	0	0	0
OG5_145087	iHGT	3	1	-2	0	Bacteria	0	0	0	1	0	0	0	0	0	0	0	0	0	0	0	0	0	0	1	0	0	0	0	0	0	0
OG5_164927	iHGT	1	1	0	0	Bacteria	1	0	0	0	0	0	0	0	0	1	0	0	0	0	0	0	0	0	0	0	0	0	0	0	0	0
OG5_150339	putative EGT	3	1	-2	0	Bacteria	0	0	0	1	0	0	0	0	0	0	0	0	0	0	0	0	0	0	1	0	0	0	0	0	0	0
OG5_191279	iHGT	1	1	0	0	Bacteria	1	0	0	0	0	0	0	0	0	1	0	0	0	0	0	0	0	0	0	0	0	0	0	0	0	0
OG5_146644	iHGT	1	1	0	0	Bacteria	1	0	0	0	0	0	0	0	0	1	0	0	0	0	0	0	0	0	0	0	0	0	0	0	0	0
OG5_156164	iHGT	2	0	-2	0	Bacteria	0	0	0	0	0	0	0	0	0	0	0	0	0	0	0	0	0	0	0	0	0	0	0	0	0	0
OG5_151284	iHGT	1	1	0	0	Bacteria	1	0	0	0	0	0	0	0	0	1	0	1	0	0	0	0	0	0	0	0	0	0	0	0	0	0
OG5_147303	Limited_donor_evidence	3	1	-2	0	Bacteria	0	0	0	1	0	0	0	0	0	0	0	0	0	0	0	0	0	0	1	0	0	0	0	0	0	0
OG5_136074	iHGT	1	1	0	0	Bacteria	1	0	0	0	0	0	0	0	0	1	0	0	0	0	0	0	0	0	0	0	0	0	0	0	0	0
OG5_143142	Limited_donor_evidence	2	1	-1	0	Bacteria	0	0	0	1	0	0	0	0	0	0	0	0	0	0	0	0	0	0	1	0	0	0	0	0	0	0
OG5_133915	Limited_donor_evidence	2	1	-1	0	Bacteria	0	0	0	1	0	0	0	0	0	0	0	0	0	0	0	0	0	0	1	0	0	0	0	0	0	0
OG5_158719	iHGT	1	1	0	0	Bacteria	0	0	1	0	0	0	0	0	0	0	0	0	0	0	0	0	0	1	0	0	0	0	0	0	0	0
OG5_131894	putative EGT	1	1	0	0	Bacteria	0	0	0	1	0	0	0	0	0	0	0	0	0	0	0	0	0	0	1	0	0	0	0	0	0	0
OG5_155742	Limited_donor_evidence	1	1	0	0	Bacteria	1	0	0	0	0	0	0	0	0	1	0	0	0	0	0	0	0	0	0	0	0	0	0	0	0	0
OG5_140465	iHGT	1	1	0	0	Bacteria	0	1	0	0	0	0	0	0	0	0	0	0	0	1	0	0	0	0	0	0	0	0	0	0	0	0
OG5_147318	Limited_donor_evidence	3	1	-2	0	Bacteria	0	0	0	1	0	0	0	0	0	0	0	0	0	0	0	0	0	0	1	0	0	0	0	0	0	0
OG5_149793	Patchy_phylogeny	1	3	2	1	Bacteria	1	1	0	1	0	0	0	0	0	1	0	1	0	0	0	1	0	0	1	1	0	0	0	0	0	0
OG5_144431	Limited_donor_evidence	1	1	0	0	Bacteria	0	0	0	1	0	0	0	0	0	0	0	0	0	0	0	0	0	0	1	0	0	0	0	0	0	0
OG5_152849	Patchy_phylogeny	1	2	1	1	Bacteria	1	0	0	1	0	0	0	0	0	1	0	0	0	0	0	0	0	0	1	0	0	0	0	0	0	0
OG5_135440	Patchy_phylogeny	1	4	3	1	Bacteria	1	1	0	1	1	0	0	0	0	1	0	1	0	1	0	0	0	0	0	1	0	1	0	0	0	0
OG5_141334	iHGT	3	1	-2	0	Bacteria	0	0	0	1	0	0	0	0	0	0	0	0	0	0	0	0	0	0	1	0	0	0	0	0	0	0
OG5_149797	Limited_donor_evidence	1	1	0	0	Bacteria	0	0	0	1	0	0	0	0	0	0	0	0	0	0	0	0	0	0	1	0	0	0	0	0	0	0
OG5_159761	iHGT	1	1	0	0	Bacteria	1	0	0	0	0	0	0	0	0	1	0	0	0	0	0	0	0	0	0	0	0	0	0	0	0	0
OG5_139264	Potential_Contamination	2	1	-1	0	Archaea	1	0	0	0	0	0	0	0	0	0	0	1	0	0	0	0	0	0	0	0	0	0	0	0	0	0
OG5_145737	Patchy_phylogeny	2	4	2	1	Bacteria	1	1	0	0	1	1	1	0	0	1	1	1	0	1	0	1	0	0	0	0	0	1	0	0	1	0
OG5_135742	multiple_MC	1	3	2	1	Bacteria	1	0	1	0	1	0	0	0	0	1	0	0	0	0	0	0	1	1	0	0	0	0	1	0	0	0
OG5_163932	iHGT	1	1	0	0	Bacteria	0	0	0	1	0	0	0	0	0	0	0	0	0	0	0	0	0	0	1	0	0	0	0	0	0	0
OG5_135844	multiple_MC	2	2	0	0	Bacteria	1	0	0	1	0	0	0	0	0	1	0	1	0	0	0	0	0	0	1	0	0	0	0	0	0	0
OG5_147019	iHGT	1	1	0	0	Bacteria	1	0	0	0	0	0	0	0	0	1	0	1	0	0	0	0	0	0	0	0	0	0	0	0	0	0
OG5_135084	iHGT	2	1	-1	0	Bacteria	0	0	0	1	0	0	0	0	0	0	0	0	0	0	0	0	0	0	1	0	0	0	0	0	0	0
OG5_142366	Limited_donor_evidence	1	1	0	0	Bacteria	1	0	0	0	0	0	0	0	0	0	0	1	0	0	0	0	0	0	0	0	0	0	0	0	0	0
OG5_168600	multiple_MC	1	3	2	1	Bacteria	1	1	1	0	0	0	0	0	0	1	0	1	0	1	0	0	0	1	0	0	0	0	0	0	0	0
OG5_141346	iHGT	3	2	-1	0	Bacteria	1	0	0	1	0	0	0	0	0	1	0	0	0	0	0	0	0	0	1	0	0	0	0	0	0	0
OG5_205092	Patchy_phylogeny	2	2	0	0	Bacteria	1	1	0	0	0	0	0	0	0	0	0	1	0	0	0	1	0	0	0	0	0	0	0	0	0	0
OG5_150283	No_prokaryotic_homologues	2	1	-1	0	Bacteria	0	0	0	1	0	0	0	0	0	0	0	0	0	0	0	0	0	0	1	0	0	0	0	0	0	0
OG5_146682	multiple_MC	1	3	2	1	Bacteria	0	1	1	0	1	0	0	0	0	0	0	0	0	0	0	1	0	1	0	0	0	1	0	0	0	0
OG5_132925	Limited_donor_evidence	1	1	0	0	Bacteria	0	0	0	1	0	0	0	0	0	0	0	0	0	0	0	0	0	0	1	0	0	0	0	0	0	0
OG5_169773	multiple_MC	1	2	1	1	Bacteria	1	1	0	0	0	0	0	0	0	1	0	0	0	1	0	0	0	0	0	0	0	0	0	0	0	0
OG5_163262	Patchy_phylogeny	2	2	0	0	Bacteria	1	0	0	1	0	0	0	0	0	1	0	1	0	0	0	0	0	0	1	1	0	0	0	0	0	0
OG5_152385	iHGT	1	1	0	0	Bacteria	0	0	0	1	0	0	0	0	0	0	0	0	0	0	0	0	0	0	1	0	0	0	0	0	0	0
OG5_128593	Limited_donor_evidence	1	1	0	0	Bacteria	1	0	0	0	0	0	0	0	0	1	0	0	0	0	0	0	0	0	0	0	0	0	0	0	0	0
OG5_153500	Patchy_phylogeny	1	6	5	1	Bacteria	1	1	1	1	1	1	0	0	0	1	0	1	0	1	0	1	0	1	1	0	0	1	0	1	0	1
OG5_161533	Limited_donor_evidence	1	1	0	0	Bacteria	0	0	0	1	0	0	0	0	0	0	0	0	0	0	0	0	0	0	1	0	0	0	0	0	0	0
OG5_131401	putative EGT	3	1	-2	0	Bacteria	0	0	0	1	0	0	0	0	0	0	0	0	0	0	0	0	0	0	1	0	0	0	0	0	0	0
OG5_132919	multiple_MC	1	3	2	1	Bacteria	1	1	0	1	0	0	0	0	0	0	0	1	0	1	0	1	0	0	1	0	0	0	0	0	0	0
OG5_131993	putative EGT	1	1	0	0	Bacteria	0	0	0	1	0	0	0	0	0	0	0	0	0	0	0	0	0	0	1	0	0	0	0	0	0	0
OG5_157165	Patchy_phylogeny	2	2	0	0	Bacteria	1	0	0	1	0	0	0	0	0	0	0	1	0	0	0	0	0	0	1	0	0	0	0	0	0	0
OG5_133998	iHGT	1	1	0	0	Bacteria	1	0	0	0	0	0	0	0	0	1	0	0	0	0	0	0	0	0	0	0	0	0	0	0	0	0
OG5_168357	iHGT	1	1	0	0	Bacteria	1	0	0	0	0	0	0	0	0	1	0	1	0	0	0	0	0	0	0	0	0	0	0	0	0	0
OG5_135887	Limited_donor_evidence	1	3	2	1	Archaea	1	1	0	1	0	0	0	0	0	0	0	1	0	0	0	1	0	0	1	0	0	0	0	0	0	0
OG5_155615	Patchy_phylogeny	2	2	0	0	Bacteria	1	0	1	0	0	0	0	0	0	1	0	0	0	0	0	0	0	1	0	0	0	0	0	0	0	0
OG5_225211	Patchy_phylogeny	2	2	0	0	Bacteria	0	1	0	1	0	0	0	0	0	0	0	0	0	0	1	0	0	0	0	1	1	0	0	0	0	0
OG5_139281	multiple_MC	2	3	1	1	Bacteria	1	1	0	1	0	0	0	0	0	1	0	1	0	1	0	0	0	0	1	0	0	0	0	0	0	0
OG5_136473	Patchy_phylogeny	2	4	2	1	Bacteria	1	1	0	1	0	1	0	0	0	0	0	1	0	1	0	1	0	0	1	0	0	0	0	0	0	1
OG5_168022	multiple_MC	1	4	3	1	Bacteria	1	1	0	1	1	0	0	0	0	1	0	1	0	1	0	0	0	0	1	0	0	0	1	0	0	0
OG5_133105	multiple_MC	2	4	2	1	Bacteria	1	1	0	1	0	1	0	0	0	1	0	0	0	0	0	1	0	0	1	0	0	0	0	0	0	1
OG5_153661	No_eukaryotic_homologues	2	0	-2	0	Bacteria	0	0	0	0	0	0	0	0	0	0	0	0	0	0	0	0	0	0	0	0	0	0	0	0	0	0
OG5_170941	Patchy_phylogeny	1	2	1	1	Bacteria	1	0	0	0	0	1	0	0	0	1	0	0	0	0	0	0	0	0	0	0	0	0	0	0	0	1
OG5_131932	Limited_donor_evidence	2	1	-1	0	Bacteria	0	0	0	1	0	0	0	0	0	0	0	0	0	0	0	0	0	0	1	0	0	0	0	0	0	0
OG5_140256	Patchy_phylogeny	1	2	1	1	Bacteria	1	0	0	1	0	0	0	0	0	1	0	0	0	0	0	0	0	0	1	0	0	0	0	0	0	0
OG5_169785	Patchy_phylogeny	2	2	0	0	Bacteria	1	0	0	1	0	0	0	0	0	1	0	0	0	0	0	0	0	0	1	0	0	0	0	0	0	0
OG5_137229	No_prokaryotic_homologues	2	1	-1	0	Bacteria	1	0	0	0	0	0	0	0	0	1	0	0	0	0	0	0	0	0	0	0	0	0	0	0	0	0
OG5_137341	Limited_donor_evidence	1	1	0	0	Bacteria	1	0	0	0	0	0	0	0	0	0	0	1	0	0	0	0	0	0	0	0	0	0	0	0	0	0
OG5_154337	multiple_MC	1	2	1	1	Bacteria	1	0	0	1	0	0	0	0	0	0	0	1	0	0	0	0	0	0	1	0	0	0	0	0	0	0
OG5_130961	putative EGT	1	1	0	0	Bacteria	0	0	0	1	0	0	0	0	0	0	0	0	0	0	0	0	0	0	1	0	0	0	0	0	0	0
OG5_161370	iHGT	1	1	0	0	Bacteria	0	0	0	1	0	0	0	0	0	0	0	0	0	0	0	0	0	0	1	0	0	0	0	0	0	0
OG5_137911	iHGT	1	1	0	0	Bacteria	1	0	0	0	0	0	0	0	0	1	0	0	0	0	0	0	0	0	0	0	0	0	0	0	0	0
OG5_142991	multiple_MC	2	2	0	0	Bacteria	1	1	0	0	0	0	0	0	0	0	0	1	0	1	0	0	0	0	0	0	0	0	0	0	0	0
OG5_141641	Limited_donor_evidence	1	1	0	0	Bacteria	0	0	0	1	0	0	0	0	0	0	0	0	0	0	0	0	0	0	1	0	0	0	0	0	0	0
OG5_138433	Limited_donor_evidence	1	1	0	0	Bacteria	1	0	0	0	0	0	0	0	0	1	0	0	0	0	0	0	0	0	0	0	0	0	0	0	0	0
OG5_172581	putative EGT	1	1	0	0	Bacteria	0	0	0	1	0	0	0	0	0	0	0	0	0	0	0	0	0	0	1	0	0	0	0	0	0	0
OG5_129900	Patchy_phylogeny	2	3	1	1	Bacteria	1	1	0	1	0	0	0	0	0	1	0	0	0	0	0	1	0	0	1	0	0	0	0	0	0	0
OG5_131674	iHGT	1	1	0	0	Bacteria	1	0	0	0	0	0	0	0	0	1	0	0	0	0	0	0	0	0	0	0	0	0	0	0	0	0
OG5_130152	iHGT	2	1	-1	0	Bacteria	0	0	0	1	0	0	0	0	0	0	0	0	0	0	0	0	0	0	1	0	0	0	0	0	0	0
OG5_158502	Patchy_phylogeny	2	3	1	1	Bacteria	1	1	0	1	0	0	0	0	0	1	0	0	0	1	0	1	0	0	1	0	0	0	0	0	0	0
OG5_136917	Limited_donor_evidence	1	1	0	0	Bacteria	1	0	0	0	0	0	0	0	0	1	0	0	0	0	0	0	0	0	0	0	0	0	0	0	0	0
OG5_179305	iHGT	1	1	0	0	Bacteria	1	0	0	0	0	0	0	0	0	1	0	0	0	0	0	0	0	0	0	0	0	0	0	0	0	0
OG5_152204	iHGT	1	1	0	0	Bacteria	1	0	0	0	0	0	0	0	0	0	0	1	0	0	0	0	0	0	0	0	0	0	0	0	0	0
OG5_176100	Patchy_phylogeny	1	1	0	0	Bacteria	1	0	0	0	0	0	0	0	0	1	0	0	0	0	0	0	0	0	0	0	0	0	0	0	0	0
OG5_187939	multiple_MC	1	3	2	1	Bacteria	1	1	0	1	0	0	0	0	0	1	0	1	0	0	0	1	0	0	1	0	0	0	0	0	0	0
OG5_143049	putative EGT	3	1	-2	0	Bacteria	0	0	0	1	0	0	0	0	0	0	0	0	0	0	0	0	0	0	1	0	0	0	0	0	0	0
OG5_129334	multiple_MC	1	4	3	1	Bacteria	1	1	1	1	0	0	0	0	0	1	0	1	0	1	0	1	0	1	1	0	0	0	0	0	0	0
OG5_145894	No_eukaryotic_homologues	1	0	-1	0	Bacteria	0	0	0	0	0	0	0	0	0	0	0	0	0	0	0	0	0	0	0	0	0	0	0	0	0	0
OG5_152730	Patchy_phylogeny	1	2	1	1	Bacteria	1	0	0	1	0	0	0	0	0	1	0	0	0	0	0	0	0	0	1	0	0	0	0	0	0	0
OG5_144734	multiple_MC	1	3	2	1	Bacteria	1	1	0	1	0	0	0	0	0	1	0	1	0	1	0	1	0	0	1	1	0	0	0	0	0	0
OG5_137943	iHGT	1	1	0	0	Bacteria	1	0	0	0	0	0	0	0	0	1	0	0	0	0	0	0	0	0	0	0	0	0	0	0	0	0
OG5_162913	multiple_MC	1	4	3	1	Bacteria	1	1	1	1	0	0	0	0	0	1	0	1	0	1	0	0	0	1	1	0	0	0	0	0	0	0
OG5_172358	Patchy_phylogeny	2	2	0	0	Bacteria	0	0	0	1	1	0	0	0	0	0	0	0	0	0	0	0	0	0	1	0	0	1	0	0	0	0
OG5_129919	iHGT	3	1	-2	0	Bacteria	0	0	0	0	1	0	0	0	0	0	0	0	0	0	0	0	0	0	0	0	0	1	0	0	0	0
OG5_133114	iHGT	3	1	-2	0	Bacteria	1	0	0	0	0	0	0	0	0	1	0	0	0	0	0	0	0	0	0	0	0	0	0	0	0	0
OG5_134483	Patchy_phylogeny	2	2	0	0	Bacteria	1	0	1	0	0	0	0	0	0	1	0	1	0	0	0	0	0	1	0	0	0	0	0	0	0	0
OG5_146631	Limited_donor_evidence	3	1	-2	0	Bacteria	0	0	0	1	0	0	0	0	0	0	0	0	0	0	0	0	0	0	1	0	0	0	0	0	0	0
OG5_144434	No_prokaryotic_homologues	1	1	0	0	No_Prokaryota_Clade	0	0	0	1	0	0	0	0	0	0	0	0	0	0	0	0	0	0	1	0	0	0	0	0	0	0
OG5_134809	Limited_donor_evidence	2	1	-1	0	Bacteria	1	0	0	0	0	0	0	0	0	1	0	0	0	0	0	0	0	0	0	0	0	0	0	0	0	0
OG5_139229	iHGT	1	0	-1	0	Bacteria	0	0	0	0	0	0	0	0	0	0	0	0	0	0	0	0	0	0	0	0	0	0	0	0	0	0
OG5_156698	No_prokaryotic_homologues	2	1	-1	0	No_Prokaryota_Clade	0	0	0	1	0	0	0	0	0	0	0	0	0	0	0	0	0	0	1	0	0	0	0	0	0	0
OG5_141319	Patchy_phylogeny	1	2	1	1	Bacteria	1	0	0	1	0	0	0	0	0	1	0	1	0	0	0	0	0	0	0	1	0	0	0	0	0	0
OG5_171330	iHGT	2	1	-1	0	Bacteria	1	0	0	0	0	0	0	0	0	0	0	1	0	0	0	0	0	0	0	0	0	0	0	0	0	0
OG5_156006	iHGT	1	1	0	0	Bacteria	1	0	0	0	0	0	0	0	0	1	0	0	0	0	0	0	0	0	0	0	0	0	0	0	0	0
OG5_169789	No_eukaryotic_homologues	1	0	-1	0	Bacteria	0	0	0	0	0	0	0	0	0	0	0	0	0	0	0	0	0	0	0	0	0	0	0	0	0	0
OG5_163202	Patchy_phylogeny	1	2	1	1	Bacteria	1	1	0	0	0	0	0	0	0	1	0	0	0	1	0	0	0	0	0	0	0	0	0	0	0	0
OG5_149270	Patchy_phylogeny	2	2	0	0	Bacteria	1	1	0	0	0	0	0	0	0	1	0	1	0	0	0	1	0	0	0	0	0	0	0	0	0	0
OG5_152759	iHGT	1	1	0	0	Archaea	0	1	0	0	0	0	0	0	0	0	0	0	0	1	0	0	0	0	0	0	0	0	0	0	0	0
OG5_135256	multiple_MC	3	3	0	0	Bacteria	1	1	0	1	0	0	0	0	0	1	0	1	0	0	0	1	0	0	1	0	0	0	0	0	0	0
OG5_176295	iHGT	1	2	1	1	Bacteria	1	1	0	0	0	0	0	0	0	1	0	1	0	1	0	0	0	0	0	0	0	0	0	0	0	0
OG5_144823	iHGT	2	1	-1	0	Bacteria	0	0	0	1	0	0	0	0	0	0	0	0	0	0	0	0	0	0	1	0	0	0	0	0	0	0
OG5_197066	putative EGT	1	3	2	1	Bacteria	0	1	0	1	0	1	0	0	0	0	0	0	0	0	1	1	0	0	1	0	0	0	0	0	1	0
OG5_146619	putative EGT	3	1	-2	0	Bacteria	0	0	0	1	0	0	0	0	0	0	0	0	0	0	0	0	0	0	1	0	0	0	0	0	0	0
OG5_135109	iHGT	1	1	0	0	Bacteria	1	0	0	0	0	0	0	0	0	1	0	0	0	0	0	0	0	0	0	0	0	0	0	0	0	0
OG5_196468	Patchy_phylogeny	2	2	0	0	Bacteria	1	1	0	0	0	0	0	0	0	1	0	1	0	0	0	1	0	0	0	0	0	0	0	0	0	0
OG5_144529	Patchy_phylogeny	1	2	1	1	Bacteria	1	0	1	0	0	0	0	1	0	1	0	0	0	0	0	0	1	0	0	0	0	0	0	0	0	0
OG5_168774	iHGT	1	2	1	1	Bacteria	1	0	0	0	1	0	0	0	0	1	0	0	0	0	0	0	0	0	0	0	0	0	1	0	0	0
OG5_135787	Limited_donor_evidence	2	1	-1	0	Bacteria	1	0	0	0	0	0	0	0	0	1	0	0	0	0	0	0	0	0	0	0	0	0	0	0	0	0
OG5_141824	multiple_MC	1	4	3	1	Bacteria	1	1	1	1	0	0	0	0	0	1	0	1	0	0	1	1	0	1	1	0	0	0	0	0	0	0
OG5_161838	iHGT	1	1	0	0	Bacteria	0	0	0	0	1	0	0	0	0	0	0	0	0	0	0	0	0	0	0	0	0	0	1	0	0	0
OG5_149457	iHGT	1	2	1	1	Bacteria	1	0	0	1	0	0	0	0	0	1	0	1	0	0	0	0	0	0	1	0	0	0	0	0	0	0
OG5_169857	Patchy_phylogeny	1	2	1	1	Bacteria	1	0	0	0	1	0	0	0	0	1	0	0	0	0	0	0	0	0	0	0	0	1	0	0	0	0
OG5_138333	multiple_MC	1	3	2	1	Bacteria	1	1	0	1	0	0	0	0	0	1	0	1	0	1	0	0	0	0	1	0	0	0	0	0	0	0
OG5_165178	No_eukaryotic_homologues	1	0	-1	0	Archaea	0	0	0	0	0	0	0	0	0	0	0	0	0	0	0	0	0	0	0	0	0	0	0	0	0	0
OG5_127292	Patchy_phylogeny	2	4	2	1	Bacteria	1	1	0	1	1	0	0	0	0	1	0	1	0	1	0	1	0	0	1	0	0	1	0	0	0	0
OG5_141579	multiple_MC	2	2	0	0	Bacteria	1	1	0	0	0	0	0	0	0	1	0	1	0	1	0	1	0	0	0	0	0	0	0	0	0	0
OG5_134491	iHGT	1	1	0	0	Bacteria	0	0	0	1	0	0	0	0	0	0	0	0	0	0	0	0	0	0	1	0	0	0	0	0	0	0
OG5_140179	No_eukaryotic_homologues	2	0	-2	0	Archaea	0	0	0	0	0	0	0	0	0	0	0	0	0	0	0	0	0	0	0	0	0	0	0	0	0	0
OG5_132746	iHGT	1	1	0	0	Bacteria	1	0	0	0	0	0	0	0	0	1	0	0	0	0	0	0	0	0	0	0	0	0	0	0	0	0
OG5_138020	multiple_MC	3	3	0	0	Bacteria	0	1	0	1	0	1	0	0	0	0	0	0	0	0	0	1	0	0	1	0	0	0	0	0	1	1
OG5_155047	iHGT	2	2	0	0	Bacteria	1	1	0	0	0	0	0	0	0	1	0	0	0	1	0	1	0	0	0	0	0	0	0	0	0	0
OG5_130368	Patchy_phylogeny	2	3	1	1	Bacteria	1	1	0	1	0	0	0	0	0	1	0	1	0	1	1	0	0	0	1	0	0	0	0	0	0	0
OG5_139321	Patchy_phylogeny	1	2	1	1	Bacteria	1	1	0	0	0	0	0	0	0	1	0	1	0	0	0	1	0	0	0	0	0	0	0	0	0	0
OG5_135670	multiple_MC	2	3	1	1	Bacteria	1	1	0	1	0	0	0	0	1	0	0	1	0	1	0	1	0	0	1	0	0	0	0	0	0	0
OG5_150142	multiple_MC	2	2	0	0	Bacteria	1	1	0	0	0	0	0	0	0	1	0	0	0	0	0	1	0	0	0	0	0	0	0	0	0	0
OG5_169443	Patchy_phylogeny	1	2	1	1	Bacteria	1	0	1	0	0	0	0	0	0	1	0	1	0	0	0	0	0	1	0	0	0	0	0	0	0	0
OG5_138338	Limited_donor_evidence	1	1	0	0	Bacteria	1	0	0	0	0	0	0	0	0	0	0	1	0	0	0	0	0	0	0	0	0	0	0	0	0	0
OG5_147651	No_prokaryotic_homologues	2	1	-1	0	No_Prokaryota_Clade	0	1	0	0	0	0	0	0	0	0	0	0	0	0	0	1	0	0	0	0	0	0	0	0	0	0
OG5_172384	putative EGT	3	1	-2	0	Bacteria	0	0	0	1	0	0	0	0	0	0	0	0	0	0	0	0	0	0	1	0	0	0	0	0	0	0
OG5_160543	iHGT	1	1	0	0	Bacteria	1	0	0	0	0	0	0	0	0	1	0	1	0	0	0	0	0	0	0	0	0	0	0	0	0	0
OG5_163577	Patchy_phylogeny	1	3	2	1	Bacteria	1	0	0	1	0	1	0	0	0	0	0	1	0	0	0	0	0	0	1	0	0	0	0	0	0	1
OG5_146439	iHGT	2	1	-1	0	Bacteria	0	0	0	1	0	0	0	0	0	0	0	0	0	0	0	0	0	0	1	0	0	0	0	0	0	0
OG5_146549	iHGT	1	1	0	0	Bacteria	1	0	0	0	0	0	0	0	0	1	0	0	0	0	0	0	0	0	0	0	0	0	0	0	0	0
OG5_147266	putative EGT	3	1	-2	0	Bacteria	0	0	0	1	0	0	0	0	0	0	0	0	0	0	0	0	0	0	1	0	0	0	0	0	0	0
OG5_171422	iHGT	1	1	0	0	Bacteria	0	0	1	0	0	0	0	0	0	0	0	0	0	0	0	0	0	1	0	0	0	0	0	0	0	0
OG5_155870	iHGT	1	1	0	0	Bacteria	1	0	0	0	0	0	0	0	0	1	0	0	0	0	0	0	0	0	0	0	0	0	0	0	0	0
OG5_134073	Limited_donor_evidence	1	1	0	0	Bacteria	1	0	0	0	0	0	0	0	0	1	0	0	0	0	0	0	0	0	0	0	0	0	0	0	0	0
OG5_139279	iHGT	1	1	0	0	Bacteria	1	0	0	0	0	0	0	0	0	1	0	0	0	0	0	0	0	0	0	0	0	0	0	0	0	0
OG5_152651	iHGT	1	1	0	0	Bacteria	1	0	0	0	0	0	0	0	0	1	0	0	0	0	0	0	0	0	0	0	0	0	0	0	0	0
OG5_136452	multiple_MC	1	2	1	1	Bacteria	1	1	0	0	0	0	0	0	0	1	0	1	0	0	0	1	0	0	0	0	0	0	0	0	0	0
OG5_152626	Patchy_phylogeny	1	2	1	1	Bacteria	1	1	0	0	0	0	0	0	0	1	0	0	0	1	0	0	0	0	0	0	0	0	0	0	0	0
OG5_131956	Patchy_phylogeny	2	2	0	0	Bacteria	1	1	0	0	0	0	0	0	0	0	0	1	0	0	1	0	0	0	0	0	0	0	0	0	0	0
OG5_132867	Limited_donor_evidence	2	1	-1	0	Bacteria	1	0	0	0	0	0	0	0	0	0	0	1	0	0	0	0	0	0	0	0	0	0	0	0	0	0
OG5_137364	multiple_MC	2	2	0	0	Bacteria	1	1	0	0	0	0	0	0	0	0	0	1	0	0	0	1	0	0	0	0	0	0	0	0	0	0
OG5_161364	iHGT	1	1	0	0	Bacteria	0	1	0	0	0	0	0	0	0	0	0	0	0	0	1	0	0	0	0	0	0	0	0	0	0	0
OG5_134734	multiple_MC	2	3	1	1	Bacteria	1	1	0	1	0	0	0	0	0	1	0	1	0	1	0	0	0	0	1	0	0	0	0	0	0	0
OG5_158913	iHGT	1	1	0	0	Bacteria	1	0	0	0	0	0	0	0	0	1	0	0	0	0	0	0	0	0	0	0	0	0	0	0	0	0
OG5_141723	Limited_donor_evidence	2	1	-1	0	Bacteria	1	0	0	0	0	0	0	0	0	0	0	1	0	0	0	0	0	0	0	0	0	0	0	0	0	0
OG5_144486	multiple_MC	1	2	1	1	Archaea	1	0	0	1	0	0	0	0	0	1	0	1	0	0	0	0	0	0	1	0	0	0	0	0	0	0
OG5_132584	Potential_Contamination	1	1	0	0	Bacteria	0	0	0	1	0	0	0	0	0	0	0	0	0	0	0	0	0	0	1	0	0	0	0	0	0	0
OG5_163725	iHGT	1	1	0	0	Bacteria	1	0	0	0	0	0	0	0	0	1	0	0	0	0	0	0	0	0	0	0	0	0	0	0	0	0
OG5_158715	multiple_MC	1	2	1	1	Bacteria	1	0	1	0	0	0	0	0	0	1	0	1	0	0	0	0	0	1	0	0	0	0	0	0	0	0
OG5_127485	putative EGT	1	2	1	1	Bacteria	1	0	0	1	0	0	0	0	0	1	0	0	0	0	0	0	0	0	1	1	0	0	0	0	0	0
OG5_139441	iHGT	1	1	0	0	Bacteria	0	1	0	0	0	0	0	0	0	0	0	0	0	1	0	0	0	0	0	0	0	0	0	0	0	0
OG5_144900	putative EGT	1	1	0	0	Bacteria	0	0	0	1	0	0	0	0	0	0	0	0	0	0	0	0	0	0	1	0	0	0	0	0	0	0
OG5_171453	multiple_MC	2	3	1	1	Bacteria	1	1	0	1	0	0	0	0	0	1	0	0	0	1	0	0	0	0	1	0	0	0	0	0	0	0
OG5_164059	Limited_donor_evidence	1	1	0	0	Bacteria	0	0	0	1	0	0	0	0	0	0	0	0	0	0	0	0	0	0	1	0	0	0	0	0	0	0
OG5_133438	Limited_donor_evidence	2	1	-1	0	Bacteria	1	0	0	0	0	0	0	0	0	0	0	1	0	0	0	0	0	0	0	0	0	0	0	0	0	0
OG5_168829	multiple_MC	1	2	1	1	Archaea	1	0	1	0	0	0	0	0	0	0	0	1	0	0	0	0	0	1	0	0	0	0	0	0	0	0
OG5_137307	iHGT	1	1	0	0	Bacteria	1	0	0	0	0	0	0	0	0	1	0	0	0	0	0	0	0	0	0	0	0	0	0	0	0	0
OG5_134566	Limited_donor_evidence	1	1	0	0	Bacteria	0	0	0	1	0	0	0	0	0	0	0	0	0	0	0	0	0	0	1	0	0	0	0	0	0	0
OG5_135114	multiple_MC	3	2	-1	0	Bacteria	0	0	1	0	1	0	0	0	0	0	0	0	0	0	0	0	0	1	0	0	0	0	1	0	0	0
OG5_158975	multiple_MC	3	5	2	1	Bacteria	0	1	1	1	1	1	0	0	0	0	0	0	0	0	0	1	1	0	1	0	0	0	1	1	1	1
OG5_131215	iHGT	2	1	-1	0	Bacteria	0	0	0	1	0	0	0	0	0	0	0	0	0	0	0	0	0	0	1	0	0	0	0	0	0	0
OG5_169177	Patchy_phylogeny	1	3	2	1	Bacteria	1	1	0	1	0	0	0	0	0	1	1	1	0	0	0	1	0	0	1	1	0	0	0	0	0	0
OG5_150506	multiple_MC	1	4	3	1	Bacteria	1	1	1	1	0	0	0	0	0	1	0	1	0	1	0	1	1	0	1	0	0	0	0	0	0	0
OG5_160689	iHGT	1	0	-1	0	Bacteria	0	0	0	0	0	0	0	0	0	0	0	0	0	0	0	0	0	0	0	0	0	0	0	0	0	0
OG5_169370	multiple_MC	1	3	2	1	Bacteria	1	1	0	1	0	0	0	0	0	1	0	0	0	1	0	0	0	0	1	0	0	0	0	0	0	0
OG5_159796	Patchy_phylogeny	1	3	2	1	Bacteria	1	0	0	1	1	0	0	0	0	1	0	0	0	0	0	0	0	0	1	0	0	0	1	0	0	0
OG5_134266	multiple_MC	1	4	3	1	Bacteria	1	1	0	1	0	1	0	0	0	1	0	1	0	1	1	1	0	0	1	1	0	0	0	0	1	1
OG5_164066	iHGT	1	1	0	0	Bacteria	1	0	0	0	0	0	0	0	0	1	0	0	0	0	0	0	0	0	0	0	0	0	0	0	0	0
OG5_160432	multiple_MC	2	4	2	1	Bacteria	1	1	1	1	0	0	0	0	0	1	0	0	0	0	0	1	0	1	0	1	0	0	0	0	0	0
OG5_156153	Patchy_phylogeny	1	4	3	1	Bacteria	1	1	1	1	0	0	0	0	0	1	0	1	0	1	0	0	0	1	1	0	0	0	0	0	0	0
OG5_138715	iHGT	2	1	-1	0	Bacteria	0	1	0	0	0	0	0	0	0	0	0	0	0	0	1	0	0	0	0	0	0	0	0	0	0	0
OG5_155484	iHGT	1	1	0	0	Bacteria	1	0	0	0	0	0	0	0	0	1	0	0	0	0	0	0	0	0	0	0	0	0	0	0	0	0
OG5_137006	iHGT	2	1	-1	0	Bacteria	1	0	0	0	0	0	0	0	0	1	0	0	0	0	0	0	0	0	0	0	0	0	0	0	0	0
OG5_136235	multiple_MC	2	4	2	1	Bacteria	1	1	0	1	1	0	0	0	0	1	0	1	0	0	0	1	0	0	1	0	0	1	1	0	0	0
OG5_144474	Limited_donor_evidence	2	1	-1	0	Bacteria	0	0	0	1	0	0	0	0	0	0	0	0	0	0	0	0	0	0	1	0	0	0	0	0	0	0
OG5_144831	iHGT	1	1	0	0	Bacteria	1	0	0	0	0	0	0	0	0	1	0	0	0	0	0	0	0	0	0	0	0	0	0	0	0	0
OG5_142771	Patchy_phylogeny	1	2	1	1	Bacteria	1	1	0	0	0	0	0	0	0	1	0	1	0	0	0	1	0	0	0	0	0	0	0	0	0	0
OG5_135712	Patchy_phylogeny	2	2	0	0	Bacteria	1	0	0	1	0	0	0	0	0	1	0	0	0	0	0	0	0	0	1	0	0	0	0	0	0	0
OG5_152623	No_prokaryotic_homologues	2	1	-1	0	No_Prokaryota_Clade	0	1	0	0	0	0	0	0	0	0	0	0	0	0	0	1	0	0	0	0	0	0	0	0	0	0
OG5_141388	multiple_MC	1	3	2	1	Bacteria	1	1	0	0	1	0	0	0	0	0	0	1	0	1	0	0	0	0	0	0	0	1	0	0	0	0
OG5_137351	multiple_MC	1	3	2	1	Bacteria	0	0	1	0	1	1	0	0	0	0	0	0	0	0	0	0	0	1	0	0	0	1	0	1	0	0
OG5_139377	Limited_donor_evidence	1	1	0	0	Bacteria	1	0	0	0	0	0	0	0	0	1	0	0	0	0	0	0	0	0	0	0	0	0	0	0	0	0
OG5_147257	putative EGT	2	1	-1	0	Bacteria	0	0	0	1	0	0	0	0	0	0	0	0	0	0	0	0	0	0	1	0	0	0	0	0	0	0
OG5_164060	Patchy_phylogeny	1	2	1	1	Bacteria	1	0	0	1	0	0	0	0	0	1	0	1	0	0	0	0	0	0	1	0	0	0	0	0	0	0
OG5_147229	iHGT	1	1	0	0	Bacteria	0	0	0	1	0	0	0	0	0	0	0	0	0	0	0	0	0	0	1	0	0	0	0	0	0	0
OG5_134004	iHGT	1	1	0	0	Bacteria	1	0	0	0	0	0	0	0	0	1	0	0	0	0	0	0	0	0	0	0	0	0	0	0	0	0
OG5_163977	Patchy_phylogeny	1	3	2	1	Bacteria	1	1	0	1	0	0	0	1	0	1	0	1	0	1	0	1	0	0	1	0	0	0	0	0	0	0
OG5_129352	Limited_donor_evidence	2	1	-1	0	Bacteria	0	0	0	1	0	0	0	0	0	0	0	0	0	0	0	0	0	0	1	0	0	0	0	0	0	0
OG5_149580	Limited_donor_evidence	1	1	0	0	Bacteria	1	0	0	0	0	0	0	0	0	0	0	1	0	0	0	0	0	0	0	0	0	0	0	0	0	0
OG5_160451	multiple_MC	2	2	0	0	Bacteria	1	0	0	1	0	0	0	0	0	1	0	0	0	0	0	0	0	0	1	0	0	0	0	0	0	0
OG5_141720	iHGT	1	1	0	0	Bacteria	0	0	1	0	0	0	0	0	0	0	0	0	0	0	0	0	0	1	0	0	0	0	0	0	0	0
OG5_149677	iHGT	1	1	0	0	Bacteria	1	0	0	0	0	0	0	0	0	1	0	0	0	0	0	0	0	0	0	0	0	0	0	0	0	0
OG5_129780	Limited_donor_evidence	2	1	-1	0	Bacteria	1	0	0	0	0	0	0	0	0	0	0	1	0	0	0	0	0	0	0	0	0	0	0	0	0	0
OG5_132963	Potential_Contamination	2	1	-1	0	Bacteria	1	0	0	0	0	0	0	0	0	0	0	1	0	0	0	0	0	0	0	0	0	0	0	0	0	0
OG5_130711	Limited_donor_evidence	1	1	0	0	Bacteria	0	0	0	1	0	0	0	0	0	0	0	0	0	0	0	0	0	0	1	0	0	0	0	0	0	0
OG5_225207	Patchy_phylogeny	2	2	0	0	Bacteria	0	1	0	1	0	0	0	0	0	0	0	0	0	0	1	0	0	0	0	1	1	0	0	0	0	0
OG5_148148	multiple_MC	1	2	1	1	Bacteria	1	1	0	0	0	0	0	0	0	1	0	1	0	1	0	0	0	0	0	0	0	0	0	0	0	0
OG5_136060	iHGT	1	1	0	0	Bacteria	0	0	0	1	0	0	0	0	0	0	0	0	0	0	0	0	0	0	1	0	0	0	0	0	0	0
OG5_136077	iHGT	2	1	-1	0	Bacteria	0	0	0	1	0	0	0	0	0	0	0	0	0	0	0	0	0	0	1	0	0	0	0	0	0	0
OG5_149818	Patchy_phylogeny	1	2	1	1	Bacteria	1	0	0	1	0	0	0	0	0	1	0	1	0	0	0	0	0	0	1	0	0	0	0	0	0	0
OG5_141116	Patchy_phylogeny	1	2	1	1	Bacteria	1	0	0	1	0	0	0	0	0	1	0	1	0	0	0	0	0	0	1	0	0	0	0	0	0	0
OG5_130541	multiple_MC	1	3	2	1	Bacteria	1	1	0	1	0	0	0	0	0	1	0	1	0	1	0	0	0	0	1	0	0	0	0	0	0	0
OG5_129917	iHGT	2	0	-2	0	Bacteria	0	0	0	0	0	0	0	0	0	0	0	0	0	0	0	0	0	0	0	0	0	0	0	0	0	0
OG5_168700	multiple_MC	1	2	1	1	Bacteria	1	0	0	0	1	0	0	0	0	1	0	1	0	0	0	0	0	0	0	0	0	0	1	0	0	0
OG5_150028	iHGT	2	2	0	0	Bacteria	1	0	1	0	0	0	0	0	0	1	0	0	0	0	0	0	0	1	0	0	0	0	0	0	0	0
OG5_156748	Patchy_phylogeny	1	4	3	1	Bacteria	1	1	1	0	1	0	0	0	0	1	0	1	0	0	0	1	0	1	0	0	0	1	1	0	0	0
OG5_135967	iHGT	1	1	0	0	Bacteria	1	0	0	0	0	0	0	0	0	1	0	0	0	0	0	0	0	0	0	0	0	0	0	0	0	0
OG5_160425	Limited_donor_evidence	1	1	0	0	Bacteria	0	0	0	1	0	0	0	0	0	0	0	0	0	0	0	0	0	0	1	0	0	0	0	0	0	0
OG5_160826	multiple_MC	1	3	2	1	Bacteria	1	1	0	0	1	0	0	0	0	1	0	1	0	1	0	1	0	0	0	0	0	1	0	0	0	0
OG5_135724	Patchy_phylogeny	2	2	0	0	Bacteria	1	1	0	0	0	0	0	0	0	1	0	1	0	0	0	1	0	0	0	0	0	0	0	0	0	0
OG5_165937	multiple_MC	1	3	2	1	Bacteria	1	1	0	1	0	0	0	0	0	1	0	1	0	1	0	0	0	0	1	0	0	0	0	0	0	0
OG5_159081	iHGT	1	1	0	0	Bacteria	1	0	0	0	0	0	0	0	0	1	0	0	0	0	0	0	0	0	0	0	0	0	0	0	0	0
OG5_137362	multiple_MC	2	5	3	1	Bacteria	1	1	1	1	1	0	1	0	0	1	0	1	0	1	0	1	0	1	1	1	0	1	0	0	0	0
OG5_144135	iHGT	1	1	0	0	Bacteria	1	0	0	0	0	0	0	0	0	0	0	1	0	0	0	0	0	0	0	0	0	0	0	0	0	0
OG5_136942	iHGT	1	1	0	0	Bacteria	0	0	0	0	1	0	0	0	0	0	0	0	0	0	0	0	0	0	0	0	0	0	1	0	0	0
OG5_146742	Patchy_phylogeny	1	2	1	1	Bacteria	1	0	0	1	0	0	0	0	0	1	0	1	0	0	0	0	0	0	1	0	0	0	0	0	0	0
OG5_143111	putative EGT	3	1	-2	0	Bacteria	0	0	0	1	0	0	0	0	0	0	0	0	0	0	0	0	0	0	1	0	0	0	0	0	0	0
OG5_133244	iHGT	1	1	0	0	Bacteria	1	0	0	0	0	0	0	0	0	1	0	0	0	0	0	0	0	0	0	0	0	0	0	0	0	0
OG5_139355	No_prokaryotic_homologues	1	1	0	0	No_Prokaryota_Clade	1	0	0	0	0	0	0	0	0	1	0	0	0	0	0	0	0	0	0	0	0	0	0	0	0	0
OG5_152748	iHGT	2	1	-1	0	Bacteria	1	0	0	0	0	0	0	0	0	1	0	0	0	0	0	0	0	0	0	0	0	0	0	0	0	0
OG5_135135	iHGT	3	1	-2	0	Bacteria	0	1	0	0	0	0	0	0	0	0	0	0	0	0	0	1	0	0	0	0	0	0	0	0	0	0
OG5_172482	multiple_MC	2	4	2	1	Bacteria	1	1	1	0	1	0	0	0	0	1	0	0	0	0	0	1	0	1	0	0	0	1	1	0	0	0
OG5_149948	iHGT	1	1	0	0	Bacteria	1	0	0	0	0	0	0	0	0	1	0	0	0	0	0	0	0	0	0	0	0	0	0	0	0	0
OG5_152123	Limited_donor_evidence	1	1	0	0	Bacteria	1	0	0	0	0	0	0	0	0	1	0	0	0	0	0	0	0	0	0	0	0	0	0	0	0	0
OG5_173601	Patchy_phylogeny	2	3	1	1	Bacteria	0	1	0	1	0	1	0	0	0	0	0	0	0	0	0	1	0	0	0	1	0	0	0	0	0	1
OG5_144960	iHGT	1	1	0	0	Bacteria	0	0	0	1	0	0	0	0	0	0	0	0	0	0	0	0	0	0	1	0	0	0	0	0	0	0
OG5_158977	Patchy_phylogeny	2	2	0	0	Bacteria	1	0	0	1	0	0	0	0	0	1	0	0	0	0	0	0	0	0	1	1	0	0	0	0	0	0
OG5_212023	multiple_MC	1	2	1	1	Bacteria	0	1	0	0	0	1	0	0	0	0	0	0	0	0	0	1	0	0	0	0	0	0	0	0	1	0
OG5_156566	putative EGT	1	1	0	0	Bacteria	0	0	0	1	0	0	0	0	0	0	0	0	0	0	0	0	0	0	1	0	0	0	0	0	0	0
OG5_137844	iHGT	1	1	0	0	Bacteria	1	0	0	0	0	0	0	0	0	0	0	1	0	0	0	0	0	0	0	0	0	0	0	0	0	0
OG5_153241	Limited_donor_evidence	1	1	0	0	Bacteria	0	0	0	1	0	0	0	0	0	0	0	0	0	0	0	0	0	0	1	0	0	0	0	0	0	0
OG5_138348	Limited_donor_evidence	1	1	0	0	Bacteria	1	0	0	0	0	0	0	0	0	0	0	1	0	0	0	0	0	0	0	0	0	0	0	0	0	0
OG5_153406	putative EGT	1	1	0	0	Bacteria	0	0	0	1	0	0	0	0	0	0	0	0	0	0	0	0	0	0	1	0	0	0	0	0	0	0
OG5_136507	Patchy_phylogeny	2	2	0	0	Bacteria	1	0	0	1	0	0	0	0	0	0	0	1	0	0	0	0	0	0	1	0	0	0	0	0	0	0
OG5_141320	putative EGT	2	1	-1	0	Bacteria	0	0	0	1	0	0	0	0	0	0	0	0	0	0	0	0	0	0	1	0	0	0	0	0	0	0
OG5_137563	multiple_MC	1	3	2	1	Bacteria	1	1	0	1	0	0	0	0	0	1	0	1	0	1	1	1	0	0	1	0	0	0	0	0	0	0
OG5_136506	iHGT	1	1	0	0	Bacteria	1	0	0	0	0	0	0	0	0	1	0	1	0	0	0	0	0	0	0	0	0	0	0	0	0	0
OG5_134712	putative EGT	1	4	3	1	Bacteria	1	1	0	1	0	1	0	0	0	1	0	1	0	1	0	0	0	0	1	1	0	0	0	0	0	1
OG5_131754	multiple_MC	1	4	3	1	Bacteria	1	1	0	1	1	0	0	0	0	1	0	1	0	1	0	0	0	0	1	0	0	1	0	0	0	0
OG5_157649	putative EGT	2	2	0	0	Bacteria	0	0	0	1	1	0	0	0	0	0	0	0	0	0	0	0	0	0	1	1	1	0	1	0	0	0
OG5_155629	iHGT	1	1	0	0	Bacteria	1	0	0	0	0	0	0	0	0	1	0	0	0	0	0	0	0	0	0	0	0	0	0	0	0	0
OG5_141117	iHGT	2	1	-1	0	Bacteria	0	0	0	1	0	0	0	0	0	0	0	0	0	0	0	0	0	0	1	0	0	0	0	0	0	0
OG5_137382	iHGT	1	1	0	0	Bacteria	0	0	0	1	0	0	0	0	0	0	0	0	0	0	0	0	0	0	1	0	0	0	0	0	0	0
OG5_131043	iHGT	1	1	0	0	Bacteria	1	0	0	0	0	0	0	0	0	1	0	0	0	0	0	0	0	0	0	0	0	0	0	0	0	0
OG5_146603	iHGT	2	0	-2	0	Bacteria	0	0	0	0	0	0	0	0	0	0	0	0	0	0	0	0	0	0	0	0	0	0	0	0	0	0
OG5_130948	putative EGT	3	1	-2	0	Bacteria	0	0	0	1	0	0	0	0	0	0	0	0	0	0	0	0	0	0	1	0	0	0	0	0	0	0
OG5_171446	Limited_donor_evidence	1	1	0	0	Bacteria	0	1	0	0	0	0	0	0	0	0	0	0	0	0	0	1	0	0	0	0	0	0	0	0	0	0
OG5_169451	No_eukaryotic_homologues	1	0	-1	0	Archaea	0	0	0	0	0	0	0	0	0	0	0	0	0	0	0	0	0	0	0	0	0	0	0	0	0	0
OG5_177062	multiple_MC	1	2	1	1	Bacteria	1	1	0	0	0	0	0	0	0	1	0	1	0	1	0	0	0	0	0	0	0	0	0	0	0	0
OG5_147113	iHGT	1	1	0	0	Bacteria	0	0	0	1	0	0	0	0	0	0	0	0	0	0	0	0	0	0	1	0	0	0	0	0	0	0
OG5_155551	multiple_MC	2	3	1	1	Bacteria	1	1	0	1	0	0	0	0	0	1	0	1	0	0	0	1	0	0	1	0	0	0	0	0	0	0
OG5_142324	iHGT	2	1	-1	0	Bacteria	1	0	0	0	0	0	0	0	0	1	0	0	0	0	0	0	0	0	0	0	0	0	0	0	0	0
OG5_147237	putative EGT	3	1	-2	0	Bacteria	0	0	0	1	0	0	0	0	0	0	0	0	0	0	0	0	0	0	1	0	0	0	0	0	0	0
OG5_137547	Limited_donor_evidence	1	1	0	0	Bacteria	0	0	0	1	0	0	0	0	0	0	0	0	0	0	0	0	0	0	1	0	0	0	0	0	0	0
OG5_131675	putative EGT	1	1	0	0	Bacteria	0	0	0	1	0	0	0	0	0	0	0	0	0	0	0	0	0	0	1	0	0	0	0	0	0	0
OG5_132923	iHGT	2	1	-1	0	Bacteria	1	0	0	0	0	0	0	0	0	0	0	1	0	0	0	0	0	0	0	0	0	0	0	0	0	0
OG5_155499	iHGT	1	1	0	0	Bacteria	1	0	0	0	0	0	0	0	0	1	0	0	0	0	0	0	0	0	0	0	0	0	0	0	0	0
OG5_140530	multiple_MC	1	3	2	1	Bacteria	1	0	1	0	1	0	0	0	0	1	0	1	0	0	0	0	0	1	0	0	0	1	0	0	0	0
OG5_138565	iHGT	1	1	0	0	Bacteria	1	0	0	0	0	0	0	0	0	1	0	0	0	0	0	0	0	0	0	0	0	0	0	0	0	0
OG5_158690	Patchy_phylogeny	1	4	3	1	Bacteria	1	1	1	1	0	0	0	0	0	1	0	1	0	1	0	1	0	1	1	0	0	0	0	0	0	0
OG5_144134	Limited_donor_evidence	2	1	-1	0	Bacteria	0	0	0	1	0	0	0	0	0	0	0	0	0	0	0	0	0	0	1	0	0	0	0	0	0	0
OG5_130840	putative EGT	3	3	0	0	Bacteria	0	1	0	1	0	1	0	0	0	0	0	0	0	0	0	1	0	0	0	1	0	0	0	0	0	1
OG5_146635	iHGT	1	1	0	0	Bacteria	1	0	0	0	0	0	0	0	0	1	0	1	0	0	0	0	0	0	0	0	0	0	0	0	0	0
OG5_163261	iHGT	1	1	0	0	Bacteria	1	0	0	0	0	0	0	0	0	1	0	0	0	0	0	0	0	0	0	0	0	0	0	0	0	0
OG5_146704	multiple_MC	3	2	-1	0	Bacteria	0	1	0	1	0	0	0	0	0	0	0	0	0	1	0	1	0	0	1	0	0	0	0	0	0	0
OG5_146610	multiple_MC	2	2	0	0	Bacteria	0	0	1	0	1	0	0	0	0	0	0	0	0	0	0	0	0	1	0	0	0	1	1	0	0	0
OG5_211119	multiple_MC	2	3	1	1	Bacteria	1	1	0	1	0	0	0	0	0	1	0	1	0	1	1	0	0	0	1	0	0	0	0	0	0	0
OG5_139176	putative EGT	2	1	-1	0	Bacteria	0	0	0	1	0	0	0	0	0	0	0	0	0	0	0	0	0	0	1	0	0	0	0	0	0	0
OG5_130231	putative EGT	1	1	0	0	Bacteria	0	0	0	1	0	0	0	0	0	0	0	0	0	0	0	0	0	0	1	0	0	0	0	0	0	0
OG5_131597	iHGT	1	1	0	0	Bacteria	0	0	0	1	0	0	0	0	0	0	0	0	0	0	0	0	0	0	1	0	0	0	0	0	0	0
OG5_140469	putative EGT	2	3	1	1	Bacteria	0	1	0	1	0	1	0	0	0	0	0	0	0	1	0	1	0	0	1	0	0	0	0	0	0	1
OG5_140007	putative EGT	3	1	-2	0	Bacteria	0	0	0	1	0	0	0	0	0	0	0	0	0	0	0	0	0	0	1	0	0	0	0	0	0	0
OG5_130200	iHGT	3	1	-2	0	Bacteria	0	0	0	1	0	0	0	0	0	0	0	0	0	0	0	0	0	0	1	0	0	0	0	0	0	0
OG5_158671	iHGT	2	1	-1	0	Bacteria	0	0	0	1	0	0	0	0	0	0	0	0	0	0	0	0	0	0	1	0	0	0	0	0	0	0
OG5_144421	iHGT	1	1	0	0	Bacteria	0	0	0	1	0	0	0	0	0	0	0	0	0	0	0	0	0	0	1	0	0	0	0	0	0	0
OG5_143190	multiple_MC	2	5	3	1	Bacteria	1	1	1	1	1	0	0	0	0	0	0	1	0	1	1	1	0	1	1	1	0	1	0	0	0	0
OG5_141348	Patchy_phylogeny	1	2	1	1	Bacteria	1	1	0	0	0	0	0	0	0	1	0	1	0	1	0	0	0	0	0	0	0	0	0	0	0	0
OG5_164841	iHGT	2	1	-1	0	Bacteria	0	0	0	1	0	0	0	0	0	0	0	0	0	0	0	0	0	0	1	0	0	0	0	0	0	0
OG5_168413	multiple_MC	1	3	2	1	Bacteria	1	1	0	1	0	0	0	0	0	1	0	1	0	1	0	0	0	0	1	0	0	0	0	0	0	0
OG5_136108	iHGT	1	1	0	0	Bacteria	1	0	0	0	0	0	0	0	0	1	0	0	0	0	0	0	0	0	0	0	0	0	0	0	0	0
OG5_154999	putative EGT	1	1	0	0	Bacteria	0	0	0	1	0	0	0	0	0	0	0	0	0	0	0	0	0	0	1	0	0	0	0	0	0	0
OG5_142838	multiple_MC	2	2	0	0	Bacteria	1	0	0	1	0	0	0	1	0	1	0	0	0	0	0	0	0	0	1	0	0	0	0	0	0	0
OG5_142677	putative EGT	1	1	0	0	Bacteria	0	0	0	1	0	0	0	0	0	0	0	0	0	0	0	0	0	0	1	1	0	0	0	0	0	0
OG5_146648	multiple_MC	2	2	0	0	Bacteria	1	1	0	0	0	0	0	0	0	1	0	1	0	1	0	0	0	0	0	0	0	0	0	0	0	0
OG5_147197	iHGT	2	1	-1	0	Bacteria	0	0	0	1	0	0	0	0	0	0	0	0	0	0	0	0	0	0	1	0	0	0	0	0	0	0
OG5_150224	Limited_donor_evidence	2	1	-1	0	Bacteria	0	0	0	1	0	0	0	0	0	0	0	0	0	0	0	0	0	0	1	0	0	0	0	0	0	0
OG5_130709	putative EGT	2	1	-1	0	Bacteria	0	0	0	1	0	0	0	0	0	0	0	0	0	0	0	0	0	0	1	0	0	0	0	0	0	0
OG5_135814	multiple_MC	1	3	2	1	Bacteria	1	1	0	1	0	0	0	0	0	1	0	1	0	1	0	1	0	0	1	0	0	0	0	0	0	0
OG5_155230	iHGT	1	1	0	0	Bacteria	1	0	0	0	0	0	0	0	0	1	0	1	0	0	0	0	0	0	0	0	0	0	0	0	0	0
OG5_159830	iHGT	1	1	0	0	Bacteria	1	0	0	0	0	0	0	0	0	1	0	0	0	0	0	0	0	0	0	0	0	0	0	0	0	0
OG5_165119	iHGT	1	1	0	0	Bacteria	1	0	0	0	0	0	0	0	0	1	0	0	0	0	0	0	0	0	0	0	0	0	0	0	0	0
OG5_147321	No_prokaryotic_homologues	1	1	0	0	Bacteria	0	0	0	1	0	0	0	0	0	0	0	0	0	0	0	0	0	0	1	0	0	0	0	0	0	0
OG5_164876	multiple_MC	1	3	2	1	Bacteria	1	1	0	1	0	0	0	0	0	1	0	1	0	0	0	1	0	0	1	0	0	0	0	0	0	0
OG5_164913	iHGT	1	1	0	0	Bacteria	0	0	0	1	0	0	0	0	0	0	0	0	0	0	0	0	0	0	1	0	0	0	0	0	0	0
OG5_225156	putative EGT	1	2	1	1	Bacteria	0	1	0	1	0	0	0	0	0	0	0	0	0	0	1	0	0	0	0	1	1	0	0	0	0	0
OG5_130966	iHGT	2	1	-1	0	Bacteria	0	0	0	1	0	0	0	0	0	0	0	0	0	0	0	0	0	0	1	0	0	0	0	0	0	0
OG5_162856	multiple_MC	2	2	0	0	Bacteria	1	1	0	0	0	0	0	0	0	1	0	1	0	1	0	0	0	0	0	0	0	0	0	0	0	0
OG5_169483	multiple_MC	2	5	3	1	Bacteria	1	1	0	1	1	1	0	0	0	1	0	1	0	1	0	1	0	0	1	1	0	0	1	0	0	1
OG5_165864	putative EGT	2	1	-1	0	Bacteria	0	0	0	1	0	0	0	0	0	0	0	0	0	0	0	0	0	0	1	1	0	0	0	0	0	0
OG5_149907	Patchy_phylogeny	1	2	1	1	Bacteria	1	1	0	0	0	0	0	0	0	1	0	1	0	1	0	0	0	0	0	0	0	0	0	0	0	0
OG5_133973	iHGT	1	1	0	0	Bacteria	1	0	0	0	0	0	0	0	0	0	0	1	0	0	0	0	0	0	0	0	0	0	0	0	0	0
OG5_159958	Patchy_phylogeny	2	3	1	1	Bacteria	1	1	0	0	0	1	0	0	0	1	0	1	0	1	0	1	0	0	0	0	0	0	0	1	0	0
OG5_168011	iHGT	1	1	0	0	Bacteria	1	0	0	0	0	0	0	0	0	1	0	1	0	0	0	0	0	0	0	0	0	0	0	0	0	0
OG5_147249	Limited_donor_evidence	1	1	0	0	Bacteria	0	0	0	1	0	0	0	0	0	0	0	0	0	0	0	0	0	0	1	0	0	0	0	0	0	0
OG5_144548	Patchy_phylogeny	2	3	1	1	Bacteria	1	1	0	1	0	0	0	0	0	1	0	1	0	1	0	0	0	0	1	0	0	0	0	0	0	0
OG5_135136	iHGT	2	1	-1	0	Bacteria	0	0	1	0	0	0	0	0	0	0	0	0	0	0	0	0	0	1	0	0	0	0	0	0	0	0
OG5_131049	iHGT	1	1	0	0	Bacteria	0	0	0	1	0	0	0	0	0	0	0	0	0	0	0	0	0	0	1	0	0	0	0	0	0	0
OG5_159187	Patchy_phylogeny	1	3	2	1	Bacteria	1	0	1	1	0	0	0	0	0	1	0	1	0	0	0	0	0	1	0	1	0	0	0	0	0	0
OG5_140105	Patchy_phylogeny	3	2	-1	0	Bacteria	0	1	0	0	0	1	0	0	0	0	0	0	0	1	0	1	0	0	0	0	0	0	0	0	1	0
OG5_181187	No_eukaryotic_homologues	1	0	-1	0	Bacteria	0	0	0	0	0	0	0	0	0	0	0	0	0	0	0	0	0	0	0	0	0	0	0	0	0	0
OG5_131344	iHGT	1	1	0	0	Bacteria	0	0	0	1	0	0	0	0	0	0	0	0	0	0	0	0	0	0	1	0	0	0	0	0	0	0
OG5_150284	putative EGT	3	1	-2	0	Bacteria	0	0	0	1	0	0	0	0	0	0	0	0	0	0	0	0	0	0	1	0	0	0	0	0	0	0
OG5_191262	iHGT	1	1	0	0	Bacteria	1	0	0	0	0	0	0	0	0	1	0	0	0	0	0	0	0	0	0	0	0	0	0	0	0	0
OG5_153690	No_prokaryotic_homologues	2	1	-1	0	No_Prokaryota_Clade	1	0	0	0	0	0	0	0	0	1	0	0	0	0	0	0	0	0	0	0	0	0	0	0	0	0
OG5_156726	iHGT	1	2	1	1	Bacteria	1	0	0	1	0	0	0	0	0	1	0	0	0	0	0	0	0	0	1	0	0	0	0	0	0	0
OG5_137299	iHGT	2	1	-1	0	Bacteria	0	0	0	1	0	0	0	0	0	0	0	0	0	0	0	0	0	0	1	0	0	0	0	0	0	0
OG5_137379	Patchy_phylogeny	2	3	1	1	Bacteria	1	1	0	1	0	0	0	0	0	0	0	1	0	1	0	1	0	0	1	0	0	0	0	0	0	0
OG5_132150	Patchy_phylogeny	1	3	2	1	Bacteria	1	1	0	1	0	0	0	0	0	1	0	1	0	1	0	0	0	0	1	0	0	0	0	0	0	0
OG5_144642	iHGT	1	1	0	0	Bacteria	0	1	0	0	0	0	0	0	0	0	0	0	0	0	1	0	0	0	0	0	0	0	0	0	0	0
OG5_141446	iHGT	1	1	0	0	Bacteria	1	0	0	0	0	0	0	0	0	1	0	0	0	0	0	0	0	0	0	0	0	0	0	0	0	0
OG5_130658	iHGT	2	1	-1	0	Bacteria	1	0	0	0	0	0	0	0	0	0	0	1	0	0	0	0	0	0	0	0	0	0	0	0	0	0
OG5_138465	multiple_MC	1	3	2	1	Bacteria	1	1	0	1	0	0	0	0	0	1	0	1	0	0	0	1	0	0	1	0	0	0	0	0	0	0
OG5_149454	iHGT	1	1	0	0	Bacteria	0	1	0	0	0	0	0	0	0	0	0	0	0	0	0	1	0	0	0	0	0	0	0	0	0	0
OG5_168866	multiple_MC	1	3	2	1	Bacteria	1	1	0	1	0	0	0	0	0	1	0	0	0	0	0	1	0	0	1	0	0	0	0	0	0	0
OG5_141180	multiple_MC	2	4	2	1	Bacteria	1	1	0	1	0	1	1	0	0	1	0	1	0	0	1	1	0	0	1	0	0	0	0	0	0	1
OG5_165291	multiple_MC	2	3	1	1	Bacteria	1	1	0	1	0	0	0	0	0	1	0	0	0	0	0	1	0	0	1	0	0	0	0	0	0	0
OG5_131265	Patchy_phylogeny	3	3	0	0	Bacteria	1	1	0	1	0	0	0	0	0	1	0	1	0	1	0	0	0	0	1	1	0	0	0	0	0	0
OG5_131888	Patchy_phylogeny	2	4	2	1	Bacteria	1	1	0	1	0	1	0	0	0	1	0	1	0	0	0	1	0	0	1	1	1	0	0	0	0	1
OG5_158985	multiple_MC	1	3	2	1	Bacteria	1	1	1	0	0	0	0	0	0	0	0	1	0	0	0	1	0	1	0	0	0	0	0	0	0	0
OG5_180830	iHGT	1	1	0	0	Bacteria	0	1	0	0	0	0	0	0	0	0	0	0	0	0	1	0	0	0	0	0	0	0	0	0	0	0
OG5_176519	Patchy_phylogeny	1	2	1	1	Bacteria	1	1	0	0	0	0	0	0	0	0	0	1	0	1	0	0	0	0	0	0	0	0	0	0	0	0
OG5_144423	Limited_donor_evidence	1	1	0	0	Archaea	0	1	0	0	0	0	0	0	0	0	0	0	0	0	0	1	0	0	0	0	0	0	0	0	0	0
OG5_155751	iHGT	1	1	0	0	Bacteria	1	0	0	0	0	0	0	0	0	1	0	0	0	0	0	0	0	0	0	0	0	0	0	0	0	0
OG5_138778	iHGT	1	1	0	0	Bacteria	0	1	0	0	0	0	0	0	0	0	0	0	0	1	0	0	0	0	0	0	0	0	0	0	0	0
OG5_135166	iHGT	2	1	-1	0	Bacteria	1	0	0	0	0	0	0	0	0	0	0	1	0	0	0	0	0	0	0	0	0	0	0	0	0	0
OG5_144783	Patchy_phylogeny	1	2	1	1	Bacteria	1	0	0	1	0	0	0	0	0	1	0	1	0	0	0	0	0	0	1	0	0	0	0	0	0	0
OG5_141132	multiple_MC	1	6	5	1	Bacteria	1	1	1	1	1	1	0	0	0	1	0	1	0	1	0	1	0	1	1	0	0	0	1	0	1	0
OG5_142893	iHGT	3	1	-2	0	Bacteria	0	0	0	1	0	0	0	0	0	0	0	0	0	0	0	0	0	0	1	1	0	0	0	0	0	0
OG5_136909	multiple_MC	3	3	0	0	Bacteria	0	1	0	1	0	1	0	0	0	0	0	0	0	1	0	1	0	0	1	0	0	0	0	0	0	1
OG5_174031	Patchy_phylogeny	1	3	2	1	Bacteria	1	1	0	1	0	0	0	0	0	1	0	1	0	0	0	1	0	0	1	0	0	0	0	0	0	0
OG5_138454	multiple_MC	1	2	1	1	Bacteria	1	0	0	1	0	0	0	0	0	1	0	1	0	0	0	0	0	0	1	0	0	0	0	0	0	0
OG5_130298	Limited_donor_evidence	2	1	-1	0	Bacteria	1	0	0	0	0	0	0	0	0	1	0	0	0	0	0	0	0	0	0	0	0	0	0	0	0	0
OG5_136911	Potential_Contamination	2	1	-1	0	Bacteria	1	0	0	0	0	0	0	0	0	0	0	1	0	0	0	0	0	0	0	0	0	0	0	0	0	0
OG5_156149	No_prokaryotic_homologues	2	1	-1	0	No_Prokaryota_Clade	0	0	0	1	0	0	0	0	0	0	0	0	0	0	0	0	0	0	1	0	0	0	0	0	0	0
OG5_135144	iHGT	2	1	-1	0	Bacteria	1	0	0	0	0	0	0	0	0	1	0	0	0	0	0	0	0	0	0	0	0	0	0	0	0	0
OG5_203275	Patchy_phylogeny	1	3	2	1	Bacteria	0	1	0	1	0	1	0	0	0	0	0	0	0	1	1	1	0	0	0	1	0	0	0	0	1	1
OG5_165200	multiple_MC	2	2	0	0	Bacteria	1	0	0	1	0	0	0	0	0	1	0	1	0	0	0	0	0	0	1	0	0	0	0	0	0	0
OG5_140094	Patchy_phylogeny	1	3	2	1	Bacteria	1	1	0	1	0	0	0	0	0	1	0	0	0	0	0	1	0	0	1	0	0	0	0	0	0	0
OG5_164835	No_eukaryotic_homologues	1	0	-1	0	Bacteria	0	0	0	0	0	0	0	0	0	0	0	0	0	0	0	0	0	0	0	0	0	0	0	0	0	0
OG5_163175	iHGT	1	2	1	1	Bacteria	0	1	0	1	0	0	0	0	0	0	0	0	0	1	0	0	0	0	1	1	0	0	0	0	0	0
OG5_144240	No_prokaryotic_homologues	2	2	0	0	No_Prokaryota_Clade	1	0	0	1	0	0	0	0	0	0	0	1	0	0	0	0	0	0	1	0	0	0	0	0	0	0
OG5_169089	iHGT	1	1	0	0	Bacteria	1	0	0	0	0	0	0	0	0	1	0	1	0	0	0	0	0	0	0	0	0	0	0	0	0	0
OG5_159638	multiple_MC	1	3	2	1	Bacteria	1	1	0	1	0	0	0	0	0	1	0	1	0	1	1	0	0	0	1	0	0	0	0	0	0	0
OG5_135997	No_prokaryotic_homologues	1	1	0	0	Bacteria	1	0	0	0	0	0	0	0	0	1	0	0	0	0	0	0	0	0	0	0	0	0	0	0	0	0
OG5_153304	putative EGT	1	2	1	1	Bacteria	0	1	0	1	0	0	0	0	0	0	0	0	0	0	1	0	0	0	1	0	0	0	0	0	0	0
OG5_130886	iHGT	2	1	-1	0	Bacteria	0	0	0	1	0	0	0	0	0	0	0	0	0	0	0	0	0	0	1	0	0	0	0	0	0	0
OG5_150699	No_prokaryotic_homologues	1	1	0	0	No_Prokaryota_Clade	1	0	0	0	0	0	0	0	0	1	0	0	0	0	0	0	0	0	0	0	0	0	0	0	0	0
OG5_133303	multiple_MC	2	2	0	0	Bacteria	0	1	0	1	0	0	0	0	0	0	0	0	0	0	0	1	0	0	1	1	0	0	0	0	0	0
OG5_131966	Patchy_phylogeny	1	1	0	0	Bacteria	1	0	0	0	0	0	0	0	0	1	0	0	0	0	0	0	0	0	0	0	0	0	0	0	0	0
OG5_147720	Patchy_phylogeny	2	2	0	0	Bacteria	0	1	0	0	1	0	0	0	0	0	0	0	0	0	0	1	0	0	0	0	0	0	1	0	0	0
OG5_146351	multiple_MC	1	3	2	1	Bacteria	1	1	0	1	0	0	0	0	0	1	1	1	0	0	0	1	0	0	1	0	0	0	0	0	0	0
OG5_140124	Limited_donor_evidence	2	1	-1	0	Bacteria	0	0	0	1	0	0	0	0	0	0	0	0	0	0	0	0	0	0	1	0	0	0	0	0	0	0
OG5_163482	Patchy_phylogeny	1	2	1	1	Bacteria	1	0	0	1	0	0	0	0	0	1	0	0	0	0	0	0	0	0	1	0	0	0	0	0	0	0
OG5_153460	Limited_donor_evidence	1	1	0	0	Bacteria	1	0	0	0	0	0	0	0	0	1	0	0	0	0	0	0	0	0	0	0	0	0	0	0	0	0
