# Supplementary material for: What impact do new homologs have on detecting interdomain horizontal gene transfer in eukaryotes? A reassessment of Katz (2015)
Source: Biol Open. 2026 Mar 25;15(3):bio062387. doi: 10.1242/bio.062387 (PMC13054926; doi:10.1242/bio.062387)
Supplement: Table S4. This table summarizes the distribution of HGT candidates across taxonomic groups and compares the original assignments reported by Katz (2015) with those obtained in the present reanalysis. For each taxonomic group, the table reports the major clade (MC) and the corresponding minor clade ( [file biolopen-15-062387-TableS4.xlsx]

## Sheet: ST4
Supplementary Table 4. This table summarizes the distribution of HGT candidates across taxonomic groups and compares the original assignments reported by Katz (2015) with those obtained in the present reanalysis. For each taxonomic group, the table reports the major clade (MC) and the corresponding minor clade (mc), together with the number of candidates detected in the original study (candidates…
MC	MC_mc	candidates_count_Katz	candidates_count_Updated	FC_candidates_count	n_sp_Katz	n_sp_NR	FC_n_sp
Am	Am_ev	108	103	-0.0677446	11	30	1.36923
Am	Am_is	3	0	-2	4	0	-2.32193
UE	UE_cr	62	30	-1.02308	13	3	-1.80735
UE	UE_ha	47	44	-0.0931094	16	7	-1.08746
UE	UE_ap	6	13	1	1	2	0.584963
Ex	Ex_di	65	62	-0.0671142	28	98	1.77138
Ex	Ex_me	47	67	0.5025	16	32	0.956931
Op	Op_ch	48	8	-2.44478	5	4	-0.263034
Op	Op_fu	339	543	0.678072	40	6295	7.26267
Op	Op_me	238	427	0.8406	61	2894	5.54515
Op	Op_fi	11	7	-0.584963	1	2	0.584963
Op	Op_ic	1	6	1.80735	2	2	0
Pl	Pl_gl	25	12	-1	3	1	-1
Pl	Pl_gr	431	569	0.399931	61	940	3.92385
Pl	Pl_rh	125	95	-0.392317	20	20	0
Sr	Sr_al	184	229	0.314109	78	262	1.73514
Sr	Sr_rh	76	50	-0.594361	22	8	-1.35364
Sr	Sr_st	236	241	0.03012	84	300	1.82423
Op	Op_ro	0	3	2	0	2	1.58496
Am	Am_di	0	30	4.9542	0	3	2
Op	Op_ap	0	12	3.70044	0	3	2
