# Supplementary material for: What impact do new homologs have on detecting interdomain horizontal gene transfer in eukaryotes? A reassessment of Katz (2015)
Source: Biol Open. 2026 Mar 25;15(3):bio062387. doi: 10.1242/bio.062387 (PMC13054926; doi:10.1242/bio.062387)
Supplement: Table S5. Query sequences selected for phylogenetic reconstruction and their associated taxonomic lineages. [file biolopen-15-062387-TableS5.xlsx]

## Sheet: ST5
Supplementary Table S5. Query sequences selected for phylogenetic reconstruction and their associated taxonomic lineages.
query_id	prot_id	euk_protid_lineage
OG5_137351	XP_003294396	Eukaryota;Amoebozoa;Evosea;Eumycetozoa;Dictyostelia;Dictyosteliales;Dictyosteliaceae;Dictyostelium
OG5_152912	XP_003285744	Eukaryota;Amoebozoa;Evosea;Eumycetozoa;Dictyostelia;Dictyosteliales;Dictyosteliaceae;Dictyostelium
OG5_168829	XP_003288091	Eukaryota;Amoebozoa;Evosea;Eumycetozoa;Dictyostelia;Dictyosteliales;Dictyosteliaceae;Dictyostelium
OG5_152550	XP_003284988	Eukaryota;Amoebozoa;Evosea;Eumycetozoa;Dictyostelia;Dictyosteliales;Dictyosteliaceae;Dictyostelium
OG5_152616	XP_003295124	Eukaryota;Amoebozoa;Evosea;Eumycetozoa;Dictyostelia;Dictyosteliales;Dictyosteliaceae;Dictyostelium
OG5_168706	XP_003293169	Eukaryota;Amoebozoa;Evosea;Eumycetozoa;Dictyostelia;Dictyosteliales;Dictyosteliaceae;Dictyostelium
OG5_169954	XP_003289705	Eukaryota;Amoebozoa;Evosea;Eumycetozoa;Dictyostelia;Dictyosteliales;Dictyosteliaceae;Dictyostelium
OG5_135742	XP_003288310	Eukaryota;Amoebozoa;Evosea;Eumycetozoa;Dictyostelia;Dictyosteliales;Dictyosteliaceae;Dictyostelium
OG5_142772	XP_003290621	Eukaryota;Amoebozoa;Evosea;Eumycetozoa;Dictyostelia;Dictyosteliales;Dictyosteliaceae;Dictyostelium
OG5_133327	XP_003290911	Eukaryota;Amoebozoa;Evosea;Eumycetozoa;Dictyostelia;Dictyosteliales;Dictyosteliaceae;Dictyostelium
OG5_141720	XP_003291983	Eukaryota;Amoebozoa;Evosea;Eumycetozoa;Dictyostelia;Dictyosteliales;Dictyosteliaceae;Dictyostelium
OG5_144404	XP_003284608	Eukaryota;Amoebozoa;Evosea;Eumycetozoa;Dictyostelia;Dictyosteliales;Dictyosteliaceae;Dictyostelium
OG5_144520	XP_003284016	Eukaryota;Amoebozoa;Evosea;Eumycetozoa;Dictyostelia;Dictyosteliales;Dictyosteliaceae;Dictyostelium
OG5_149795	XP_003285723	Eukaryota;Amoebozoa;Evosea;Eumycetozoa;Dictyostelia;Dictyosteliales;Dictyosteliaceae;Dictyostelium
OG5_150450	XP_003284854	Eukaryota;Amoebozoa;Evosea;Eumycetozoa;Dictyostelia;Dictyosteliales;Dictyosteliaceae;Dictyostelium
OG5_153500	XP_003291760	Eukaryota;Amoebozoa;Evosea;Eumycetozoa;Dictyostelia;Dictyosteliales;Dictyosteliaceae;Dictyostelium
OG5_157713	XP_003284542	Eukaryota;Amoebozoa;Evosea;Eumycetozoa;Dictyostelia;Dictyosteliales;Dictyosteliaceae;Dictyostelium
OG5_158714	XP_003290653	Eukaryota;Amoebozoa;Evosea;Eumycetozoa;Dictyostelia;Dictyosteliales;Dictyosteliaceae;Dictyostelium
OG5_158719	XP_003290792	Eukaryota;Amoebozoa;Evosea;Eumycetozoa;Dictyostelia;Dictyosteliales;Dictyosteliaceae;Dictyostelium
OG5_168729	XP_003292410	Eukaryota;Amoebozoa;Evosea;Eumycetozoa;Dictyostelia;Dictyosteliales;Dictyosteliaceae;Dictyostelium
OG5_168850	XP_003284398	Eukaryota;Amoebozoa;Evosea;Eumycetozoa;Dictyostelia;Dictyosteliales;Dictyosteliaceae;Dictyostelium
OG5_168861	XP_003286033	Eukaryota;Amoebozoa;Evosea;Eumycetozoa;Dictyostelia;Dictyosteliales;Dictyosteliaceae;Dictyostelium
OG5_171422	XP_003287288	Eukaryota;Amoebozoa;Evosea;Eumycetozoa;Dictyostelia;Dictyosteliales;Dictyosteliaceae;Dictyostelium
OG5_145229	XP_003288518	Eukaryota;Amoebozoa;Evosea;Eumycetozoa;Dictyostelia;Dictyosteliales;Dictyosteliaceae;Dictyostelium
OG5_161504	XP_003287897	Eukaryota;Amoebozoa;Evosea;Eumycetozoa;Dictyostelia;Dictyosteliales;Dictyosteliaceae;Dictyostelium
OG5_135440	NP_592818	Eukaryota;Fungi;Dikarya;Ascomycota;Taphrinomycotina;Schizosaccharomycetes;Schizosaccharomycetales;Schizosaccharomycetaceae;Schizosaccharomyces
OG5_141168	XP_001091081	Eukaryota;Metazoa;Chordata;Craniata;Vertebrata;Euteleostomi;Mammalia;Eutheria;Euarchontoglires;Primates;Haplorrhini;Catarrhini;Cercopithecidae;Cercopithecinae;Macaca
OG5_152189	XP_001095570	Eukaryota;Metazoa;Chordata;Craniata;Vertebrata;Euteleostomi;Mammalia;Eutheria;Euarchontoglires;Primates;Haplorrhini;Catarrhini;Cercopithecidae;Cercopithecinae;Macaca
OG5_133449	XP_393602	Eukaryota;Metazoa;Ecdysozoa;Arthropoda;Hexapoda;Insecta;Pterygota;Neoptera;Endopterygota;Hymenoptera;Apocrita;Aculeata;Apoidea;Anthophila;Apidae;Apis
OG5_136422	XP_001113872	Eukaryota;Metazoa;Chordata;Craniata;Vertebrata;Euteleostomi;Mammalia;Eutheria;Euarchontoglires;Primates;Haplorrhini;Catarrhini;Cercopithecidae;Cercopithecinae;Macaca
OG5_146284	XP_393777	Eukaryota;Metazoa;Ecdysozoa;Arthropoda;Hexapoda;Insecta;Pterygota;Neoptera;Endopterygota;Hymenoptera;Apocrita;Aculeata;Apoidea;Anthophila;Apidae;Apis
OG5_131433	XP_001121238	Eukaryota;Metazoa;Arthropoda;Hexapoda;Insecta;Pterygota;Neoptera;Endopterygota;Hymenoptera;Apocrita;Aculeata;Apoidea;Apidae;Apis
OG5_136496	XP_001493237	Eukaryota;Metazoa;Chordata;Craniata;Vertebrata;Euteleostomi;Mammalia;Eutheria;Laurasiatheria;Perissodactyla;Equidae;Equus
OG5_137341	XP_001107407	Eukaryota;Metazoa;Chordata;Craniata;Vertebrata;Euteleostomi;Mammalia;Eutheria;Euarchontoglires;Primates;Haplorrhini;Catarrhini;Cercopithecidae;Cercopithecinae;Macaca
OG5_142366	XP_394103	Eukaryota;Metazoa;Ecdysozoa;Arthropoda;Hexapoda;Insecta;Pterygota;Neoptera;Endopterygota;Hymenoptera;Apocrita;Aculeata;Apoidea;Apidae;Apis
OG5_135396	NP_588429	Eukaryota;Fungi;Dikarya;Ascomycota;Taphrinomycotina;Schizosaccharomycetes;Schizosaccharomycetales;Schizosaccharomycetaceae;Schizosaccharomyces
OG5_136960	XP_759920	Eukaryota;Fungi;Dikarya;Basidiomycota;Ustilaginomycotina;Ustilaginomycetes;Ustilaginales;Ustilaginaceae;Ustilago
OG5_139326	XP_001522233	Eukaryota;Fungi;Dikarya;Ascomycota;Pezizomycotina;Sordariomycetes;Sordariomycetidae;Magnaporthales;Magnaporthaceae;Magnaporthe
OG5_144135	XP_001947880	Eukaryota;Metazoa;Ecdysozoa;Arthropoda;Hexapoda;Insecta;Pterygota;Neoptera;Paraneoptera;Hemiptera;Sternorrhyncha;Aphidomorpha;Aphidoidea;Aphididae;Macrosiphini;Acyrthosiphon
OG5_144734	XP_001119933	Eukaryota;Metazoa;Arthropoda;Hexapoda;Insecta;Pterygota;Neoptera;Endopterygota;Hymenoptera;Apocrita;Aculeata;Apoidea;Apidae;Apis
OG5_149739	XP_001522152	Eukaryota;Fungi;Dikarya;Ascomycota;Pezizomycotina;Sordariomycetes;Sordariomycetidae;Magnaporthales;Magnaporthaceae;Magnaporthe
OG5_153371	XP_453369	Eukaryota;Fungi;Dikarya;Ascomycota;Saccharomycotina;Saccharomycetes;Saccharomycetales;Saccharomycetaceae;Kluyveromyces
OG5_155475	XP_504867	Eukaryota;Fungi;Dikarya;Ascomycota;Saccharomycotina;Dipodascomycetes;Dipodascales;Dipodascales incertae sedis;Yarrowia
OG5_163412	XP_001522951	Eukaryota;Fungi;Dikarya;Ascomycota;Pezizomycotina;Sordariomycetes;Sordariomycetidae;Magnaporthales;Magnaporthaceae;Magnaporthe
OG5_131132	XP_624657	Eukaryota;Metazoa;Ecdysozoa;Arthropoda;Hexapoda;Insecta;Pterygota;Neoptera;Endopterygota;Hymenoptera;Apocrita;Aculeata;Apoidea;Anthophila;Apidae;Apis
OG5_137002	XP_761578	Eukaryota;Fungi;Dikarya;Basidiomycota;Ustilaginomycotina;Ustilaginomycetes;Ustilaginales;Ustilaginaceae;Ustilago
OG5_139990	XP_001112234	Eukaryota;Metazoa;Chordata;Craniata;Vertebrata;Euteleostomi;Mammalia;Eutheria;Euarchontoglires;Primates;Haplorrhini;Catarrhini;Cercopithecidae;Cercopithecinae;Macaca
OG5_140559	XP_001092118	Eukaryota;Metazoa;Chordata;Craniata;Vertebrata;Euteleostomi;Mammalia;Eutheria;Euarchontoglires;Primates;Haplorrhini;Catarrhini;Cercopithecidae;Cercopithecinae;Macaca
OG5_153460	XP_449695	Eukaryota;Fungi;Dikarya;Ascomycota;Saccharomycotina;Saccharomycetes;Saccharomycetales;Saccharomycetaceae;Nakaseomyces
OG5_146455	XP_001102076	Eukaryota;Metazoa;Chordata;Craniata;Vertebrata;Euteleostomi;Mammalia;Eutheria;Euarchontoglires;Primates;Haplorrhini;Catarrhini;Cercopithecidae;Cercopithecinae;Macaca
OG5_137562	XP_001105634	Eukaryota;Metazoa;Chordata;Craniata;Vertebrata;Euteleostomi;Mammalia;Eutheria;Euarchontoglires;Primates;Haplorrhini;Catarrhini;Cercopithecidae;Cercopithecinae;Macaca
OG5_138348	XP_001495111	Eukaryota;Metazoa;Chordata;Craniata;Vertebrata;Euteleostomi;Mammalia;Eutheria;Laurasiatheria;Perissodactyla;Equidae;Equus
OG5_131637	NP_594959	Eukaryota;Fungi;Dikarya;Ascomycota;Taphrinomycotina;Schizosaccharomycetes;Schizosaccharomycetales;Schizosaccharomycetaceae;Schizosaccharomyces
OG5_135967	XP_505444	Eukaryota;Fungi;Dikarya;Ascomycota;Saccharomycotina;Dipodascomycetes;Dipodascales;Dipodascales incertae sedis;Yarrowia
OG5_136074	NP_595968	Eukaryota;Fungi;Dikarya;Ascomycota;Taphrinomycotina;Schizosaccharomycetes;Schizosaccharomycetales;Schizosaccharomycetaceae;Schizosaccharomyces
OG5_136917	XP_453573	Eukaryota;Fungi;Dikarya;Ascomycota;Saccharomycotina;Saccharomycetes;Saccharomycetales;Saccharomycetaceae;Kluyveromyces
OG5_138468	XP_001114899	Eukaryota;Metazoa;Chordata;Craniata;Vertebrata;Euteleostomi;Mammalia;Eutheria;Euarchontoglires;Primates;Haplorrhini;Catarrhini;Cercopithecidae;Cercopithecinae;Macaca
OG5_140427	XP_001114831	Eukaryota;Metazoa;Chordata;Craniata;Vertebrata;Euteleostomi;Mammalia;Eutheria;Euarchontoglires;Primates;Haplorrhini;Catarrhini;Cercopithecidae;Cercopithecinae;Macaca
OG5_144505	NP_595895	Eukaryota;Fungi;Dikarya;Ascomycota;Taphrinomycotina;Schizosaccharomycetes;Schizosaccharomycetales;Schizosaccharomycetaceae;Schizosaccharomyces
OG5_146865	XP_759131	Eukaryota;Fungi;Dikarya;Basidiomycota;Ustilaginomycotina;Ustilaginomycetes;Ustilaginales;Ustilaginaceae;Ustilago
OG5_147034	XP_001522563	Eukaryota;Fungi;Dikarya;Ascomycota;Pezizomycotina;Sordariomycetes;Sordariomycetidae;Magnaporthales;Magnaporthaceae;Magnaporthe
OG5_152123	XP_757582	Eukaryota;Fungi;Dikarya;Basidiomycota;Ustilaginomycotina;Ustilaginomycetes;Ustilaginales;Ustilaginaceae;Ustilago
OG5_152316	XP_624582	Eukaryota;Metazoa;Ecdysozoa;Arthropoda;Hexapoda;Insecta;Pterygota;Neoptera;Endopterygota;Hymenoptera;Apocrita;Aculeata;Apoidea;Apidae;Apis
OG5_155231	NP_595006	Eukaryota;Fungi;Dikarya;Ascomycota;Taphrinomycotina;Schizosaccharomycetes;Schizosaccharomycetales;Schizosaccharomycetaceae;Schizosaccharomyces
OG5_139279	XP_756841	Eukaryota;Fungi;Dikarya;Basidiomycota;Ustilaginomycotina;Ustilaginomycetes;Ustilaginales;Ustilaginaceae;Ustilago
OG5_139328	NP_588334	Eukaryota;Fungi;Dikarya;Ascomycota;Taphrinomycotina;Schizosaccharomycetes;Schizosaccharomycetales;Schizosaccharomycetaceae;Schizosaccharomyces
OG5_142765	XP_001383100	Eukaryota;Fungi;Dikarya;Ascomycota;Saccharomycotina;Pichiomycetes;Debaryomycetaceae;Scheffersomyces
OG5_147640	XP_457712	Eukaryota;Fungi;Dikarya;Ascomycota;Saccharomycotina;Pichiomycetes;Debaryomycetaceae;Debaryomyces
OG5_140261	XP_002674332	Eukaryota;Discoba;Heterolobosea;Tetramitia;Eutetramitia;Vahlkampfiidae;Naegleria
OG5_144238	XP_394525	Eukaryota;Metazoa;Ecdysozoa;Arthropoda;Hexapoda;Insecta;Pterygota;Neoptera;Endopterygota;Hymenoptera;Apocrita;Aculeata;Apoidea;Apidae;Apis
OG5_149602	XP_001948232	Eukaryota;Metazoa;Arthropoda;Hexapoda;Insecta;Pterygota;Neoptera;Paraneoptera;Hemiptera;Sternorrhyncha;Aphidiformes;Aphidoidea;Aphididae;Macrosiphini;Acyrthosiphon
OG5_149818	XP_001943310	Eukaryota;Metazoa;Ecdysozoa;Arthropoda;Hexapoda;Insecta;Pterygota;Neoptera;Paraneoptera;Hemiptera;Sternorrhyncha;Aphidomorpha;Aphidoidea;Aphididae;Macrosiphini;Acyrthosiphon
OG5_155248	XP_001947776	Eukaryota;Metazoa;Ecdysozoa;Arthropoda;Hexapoda;Insecta;Pterygota;Neoptera;Paraneoptera;Hemiptera;Sternorrhyncha;Aphidomorpha;Aphidoidea;Aphididae;Macrosiphini;Acyrthosiphon
OG5_159726	XP_001947887	Eukaryota;Metazoa;Ecdysozoa;Arthropoda;Hexapoda;Insecta;Pterygota;Neoptera;Paraneoptera;Hemiptera;Sternorrhyncha;Aphidiformes;Aphidoidea;Aphididae;Macrosiphini;Acyrthosiphon
OG5_137481	XP_001108871	Eukaryota;Metazoa;Chordata;Craniata;Vertebrata;Euteleostomi;Mammalia;Eutheria;Euarchontoglires;Primates;Haplorrhini;Catarrhini;Cercopithecidae;Cercopithecinae;Macaca
OG5_138338	XP_002800964	Eukaryota;Metazoa;Chordata;Craniata;Vertebrata;Euteleostomi;Mammalia;Eutheria;Euarchontoglires;Primates;Haplorrhini;Catarrhini;Cercopithecidae;Cercopithecinae;Macaca
OG5_127635	XP_001120435	Eukaryota;Metazoa;Arthropoda;Hexapoda;Insecta;Pterygota;Neoptera;Endopterygota;Hymenoptera;Apocrita;Aculeata;Apoidea;Apidae;Apis
OG5_130030	NP_587748	Eukaryota;Fungi;Dikarya;Ascomycota;Taphrinomycotina;Schizosaccharomycetes;Schizosaccharomycetales;Schizosaccharomycetaceae;Schizosaccharomyces
OG5_130067	XP_002671277	Eukaryota;Discoba;Heterolobosea;Tetramitia;Eutetramitia;Vahlkampfiidae;Naegleria
OG5_130469	XP_502049	Eukaryota;Fungi;Dikarya;Ascomycota;Saccharomycotina;Dipodascomycetes;Dipodascales;Dipodascales incertae sedis;Yarrowia
OG5_131043	XP_461564	Eukaryota;Fungi;Dikarya;Ascomycota;Saccharomycotina;Pichiomycetes;Debaryomycetaceae;Debaryomyces
OG5_131262	XP_001093805	Eukaryota;Metazoa;Chordata;Craniata;Vertebrata;Euteleostomi;Mammalia;Eutheria;Euarchontoglires;Primates;Haplorrhini;Catarrhini;Cercopithecidae;Cercopithecinae;Macaca
OG5_131336	XP_001103689	Eukaryota;Metazoa;Chordata;Craniata;Vertebrata;Euteleostomi;Mammalia;Eutheria;Euarchontoglires;Primates;Haplorrhini;Catarrhini;Cercopithecidae;Cercopithecinae;Macaca
OG5_131754	XP_451548	Eukaryota;Fungi;Dikarya;Ascomycota;Saccharomycotina;Saccharomycetes;Saccharomycetales;Saccharomycetaceae;Kluyveromyces
OG5_131966	XP_503010	Eukaryota;Fungi;Dikarya;Ascomycota;Saccharomycotina;Dipodascomycetes;Dipodascales;Dipodascales incertae sedis;Yarrowia
OG5_132149	XP_445365	Eukaryota;Fungi;Dikarya;Ascomycota;Saccharomycotina;Saccharomycetes;Saccharomycetales;Saccharomycetaceae;Nakaseomyces
OG5_132150	XP_002960029	Eukaryota;Viridiplantae;Chlorophyta;core chlorophytes;Chlorophyceae;CS clade;Chlamydomonadales;Volvocaceae;Volvox
OG5_132156	XP_001098841	Eukaryota;Metazoa;Chordata;Craniata;Vertebrata;Euteleostomi;Mammalia;Eutheria;Euarchontoglires;Primates;Haplorrhini;Catarrhini;Cercopithecidae;Cercopithecinae;Macaca
OG5_132382	XP_001951360	Eukaryota;Metazoa;Ecdysozoa;Arthropoda;Hexapoda;Insecta;Pterygota;Neoptera;Paraneoptera;Hemiptera;Sternorrhyncha;Aphidomorpha;Aphidoidea;Aphididae;Macrosiphini;Acyrthosiphon
OG5_132746	XP_461368	Eukaryota;Fungi;Dikarya;Ascomycota;Saccharomycotina;Pichiomycetes;Debaryomycetaceae;Debaryomyces
OG5_133095	XP_394049	Eukaryota;Metazoa;Ecdysozoa;Arthropoda;Hexapoda;Insecta;Pterygota;Neoptera;Endopterygota;Hymenoptera;Apocrita;Aculeata;Apoidea;Apidae;Apis
OG5_133121	XP_002784751	Eukaryota;Sar;Alveolata;Perkinsozoa;Perkinsea;Perkinsida;Perkinsidae;Perkinsus
OG5_133244	XP_001522153	Eukaryota;Fungi;Dikarya;Ascomycota;Pezizomycotina;Sordariomycetes;Sordariomycetidae;Magnaporthales;Magnaporthaceae;Magnaporthe
OG5_133349	XP_456344	Eukaryota;Fungi;Dikarya;Ascomycota;Saccharomycotina;Pichiomycetes;Debaryomycetaceae;Debaryomyces
OG5_133973	XP_625210	Eukaryota;Metazoa;Ecdysozoa;Arthropoda;Hexapoda;Insecta;Pterygota;Neoptera;Endopterygota;Hymenoptera;Apocrita;Aculeata;Apoidea;Anthophila;Apidae;Apis
OG5_133998	XP_502454	Eukaryota;Fungi;Dikarya;Ascomycota;Saccharomycotina;Dipodascomycetes;Dipodascales;Dipodascales incertae sedis;Yarrowia
OG5_134004	XP_502462	Eukaryota;Fungi;Dikarya;Ascomycota;Saccharomycotina;Dipodascomycetes;Dipodascales;Dipodascales incertae sedis;Yarrowia
OG5_134073	NP_592782	Eukaryota;Fungi;Dikarya;Ascomycota;Taphrinomycotina;Schizosaccharomycetes;Schizosaccharomycetales;Schizosaccharomycetaceae;Schizosaccharomyces
OG5_134703	NP_593430	Eukaryota;Fungi;Dikarya;Ascomycota;Taphrinomycotina;Schizosaccharomycetes;Schizosaccharomycetales;Schizosaccharomycetaceae;Schizosaccharomyces
OG5_134808	NP_593841	Eukaryota;Fungi;Dikarya;Ascomycota;Taphrinomycotina;Schizosaccharomycetes;Schizosaccharomycetales;Schizosaccharomycetaceae;Schizosaccharomyces
OG5_134933	XP_001117910	Eukaryota;Metazoa;Chordata;Craniata;Vertebrata;Euteleostomi;Mammalia;Eutheria;Euarchontoglires;Primates;Haplorrhini;Catarrhini;Cercopithecidae;Cercopithecinae;Macaca
OG5_135109	XP_459943	Eukaryota;Fungi;Dikarya;Ascomycota;Saccharomycotina;Pichiomycetes;Debaryomycetaceae;Debaryomyces
OG5_135671	XP_623278	Eukaryota;Metazoa;Ecdysozoa;Arthropoda;Hexapoda;Insecta;Pterygota;Neoptera;Endopterygota;Hymenoptera;Apocrita;Aculeata;Apoidea;Anthophila;Apidae;Apis
OG5_135861	XP_001113402	Eukaryota;Metazoa;Chordata;Craniata;Vertebrata;Euteleostomi;Mammalia;Eutheria;Euarchontoglires;Primates;Haplorrhini;Catarrhini;Cercopithecidae;Cercopithecinae;Macaca
OG5_136108	XP_501145	Eukaryota;Fungi;Dikarya;Ascomycota;Saccharomycotina;Dipodascomycetes;Dipodascales;Dipodascales incertae sedis;Yarrowia
OG5_137350	XP_001086173	Eukaryota;Metazoa;Chordata;Craniata;Vertebrata;Euteleostomi;Mammalia;Eutheria;Euarchontoglires;Primates;Haplorrhini;Catarrhini;Cercopithecidae;Cercopithecinae;Macaca
OG5_137844	XP_001096902	Eukaryota;Metazoa;Chordata;Craniata;Vertebrata;Euteleostomi;Mammalia;Eutheria;Euarchontoglires;Primates;Haplorrhini;Catarrhini;Cercopithecidae;Cercopithecinae;Macaca
OG5_137942	XP_500545	Eukaryota;Fungi;Dikarya;Ascomycota;Saccharomycotina;Dipodascomycetes;Dipodascales;Dipodascales incertae sedis;Yarrowia
OG5_137943	XP_761311	Eukaryota;Fungi;Dikarya;Basidiomycota;Ustilaginomycotina;Ustilaginomycetes;Ustilaginales;Ustilaginaceae;Ustilago
OG5_138433	XP_001385332	Eukaryota;Fungi;Dikarya;Ascomycota;Saccharomycotina;Pichiomycetes;Debaryomycetaceae;Scheffersomyces
OG5_138479	XP_001946290	Eukaryota;Metazoa;Arthropoda;Hexapoda;Insecta;Pterygota;Neoptera;Paraneoptera;Hemiptera;Sternorrhyncha;Aphidiformes;Aphidoidea;Aphididae;Macrosiphini;Acyrthosiphon
OG5_138565	XP_504870	Eukaryota;Fungi;Dikarya;Ascomycota;Saccharomycotina;Dipodascomycetes;Dipodascales;Dipodascales incertae sedis;Yarrowia
OG5_139285	XP_001089324	Eukaryota;Metazoa;Chordata;Craniata;Vertebrata;Euteleostomi;Mammalia;Eutheria;Euarchontoglires;Primates;Haplorrhini;Catarrhini;Cercopithecidae;Cercopithecinae;Macaca
OG5_139355	XP_001522081	Eukaryota;Fungi;Dikarya;Ascomycota;Pezizomycotina;Sordariomycetes;Sordariomycetidae;Magnaporthales;Magnaporthaceae;Magnaporthe
OG5_139377	XP_452499	Eukaryota;Fungi;Dikarya;Ascomycota;Saccharomycotina;Saccharomycetes;Saccharomycetales;Saccharomycetaceae;Kluyveromyces
OG5_140062	XP_459357	Eukaryota;Fungi;Dikarya;Ascomycota;Saccharomycotina;Pichiomycetes;Debaryomycetaceae;Debaryomyces
OG5_140232	XP_459364	Eukaryota;Fungi;Dikarya;Ascomycota;Saccharomycotina;Pichiomycetes;Debaryomycetaceae;Debaryomyces
OG5_140256	XP_001387104	Eukaryota;Fungi;Dikarya;Ascomycota;Saccharomycotina;Pichiomycetes;Debaryomycetaceae;Scheffersomyces
OG5_140299	XP_461827	Eukaryota;Fungi;Dikarya;Ascomycota;Saccharomycotina;Pichiomycetes;Debaryomycetaceae;Debaryomyces
OG5_140387	XP_761588	Eukaryota;Fungi;Dikarya;Basidiomycota;Ustilaginomycotina;Ustilaginomycetes;Ustilaginales;Ustilaginaceae;Ustilago
OG5_141116	XP_001952707	Eukaryota;Metazoa;Arthropoda;Hexapoda;Insecta;Pterygota;Neoptera;Paraneoptera;Hemiptera;Sternorrhyncha;Aphidiformes;Aphidoidea;Aphididae;Macrosiphini;Acyrthosiphon
OG5_141345	XP_459309	Eukaryota;Fungi;Dikarya;Ascomycota;Saccharomyceta;Saccharomycotina;Saccharomycetes;Saccharomycetales;Saccharomycetaceae;Debaryomyces
OG5_141371	XP_761733	Eukaryota;Fungi;Dikarya;Basidiomycota;Ustilaginomycotina;Ustilaginomycetes;Ustilaginales;Ustilaginaceae;Ustilago
OG5_141387	XP_457595	Eukaryota;Fungi;Dikarya;Ascomycota;Saccharomycotina;Pichiomycetes;Debaryomycetaceae;Debaryomyces
OG5_141446	XP_001385930	Eukaryota;Fungi;Dikarya;Ascomycota;Saccharomycotina;Pichiomycetes;Debaryomycetaceae;Scheffersomyces
OG5_141709	XP_001494873	Eukaryota;Metazoa;Chordata;Craniata;Vertebrata;Euteleostomi;Mammalia;Eutheria;Laurasiatheria;Perissodactyla;Equidae;Equus
OG5_142688	XP_501131	Eukaryota;Fungi;Dikarya;Ascomycota;Saccharomycotina;Dipodascomycetes;Dipodascales;Dipodascales incertae sedis;Yarrowia
OG5_142783	XP_001522894	Eukaryota;Fungi;Dikarya;Ascomycota;Pezizomycotina;Sordariomycetes;Sordariomycetidae;Magnaporthales;Magnaporthaceae;Magnaporthe
OG5_142805	XP_001522970	Eukaryota;Fungi;Dikarya;Ascomycota;Pezizomycotina;Sordariomycetes;Sordariomycetidae;Magnaporthales;Magnaporthaceae;Magnaporthe
OG5_144400	NP_001053621	Eukaryota;Viridiplantae;Streptophyta;Embryophyta;Tracheophyta;Spermatophyta;Magnoliophyta;Liliopsida;Poales;Poaceae;BOP clade;Oryzoideae;Oryzeae;Oryzinae;Oryza
OG5_144513	XP_758187	Eukaryota;Fungi;Dikarya;Basidiomycota;Ustilaginomycotina;Ustilaginomycetes;Ustilaginales;Ustilaginaceae;Ustilago
OG5_144546	XP_002670625	Eukaryota;Discoba;Heterolobosea;Tetramitia;Eutetramitia;Vahlkampfiidae;Naegleria
OG5_144651	NP_592931	Eukaryota;Fungi;Dikarya;Ascomycota;Taphrinomycotina;Schizosaccharomycetes;Schizosaccharomycetales;Schizosaccharomycetaceae;Schizosaccharomyces
OG5_146297	XP_001915187	Eukaryota;Metazoa;Chordata;Craniata;Vertebrata;Euteleostomi;Mammalia;Eutheria;Laurasiatheria;Perissodactyla;Equidae;Equus
OG5_146549	NP_596093	Eukaryota;Fungi;Dikarya;Ascomycota;Taphrinomycotina;Schizosaccharomycetes;Schizosaccharomycetales;Schizosaccharomycetaceae;Schizosaccharomyces
OG5_146742	XP_001122459	Eukaryota;Metazoa;Arthropoda;Hexapoda;Insecta;Pterygota;Neoptera;Endopterygota;Hymenoptera;Apocrita;Aculeata;Apoidea;Apidae;Apis
OG5_146856	XP_759554	Eukaryota;Fungi;Dikarya;Basidiomycota;Ustilaginomycotina;Ustilaginomycetes;Ustilaginales;Ustilaginaceae;Ustilago
OG5_149285	XP_001950076	Eukaryota;Metazoa;Arthropoda;Hexapoda;Insecta;Pterygota;Neoptera;Paraneoptera;Hemiptera;Sternorrhyncha;Aphidiformes;Aphidoidea;Aphididae;Macrosiphini;Acyrthosiphon
OG5_149436	XP_624672	Eukaryota;Metazoa;Ecdysozoa;Arthropoda;Hexapoda;Insecta;Pterygota;Neoptera;Endopterygota;Hymenoptera;Apocrita;Aculeata;Apoidea;Apidae;Apis
OG5_149583	XP_394396	Eukaryota;Metazoa;Ecdysozoa;Arthropoda;Hexapoda;Insecta;Pterygota;Neoptera;Endopterygota;Hymenoptera;Apocrita;Aculeata;Apoidea;Anthophila;Apidae;Apis
OG5_149642	XP_458517	Eukaryota;Fungi;Dikarya;Ascomycota;Saccharomycotina;Pichiomycetes;Debaryomycetaceae;Debaryomyces
OG5_149991	XP_001944766	Eukaryota;Metazoa;Ecdysozoa;Arthropoda;Hexapoda;Insecta;Pterygota;Neoptera;Paraneoptera;Hemiptera;Sternorrhyncha;Aphidomorpha;Aphidoidea;Aphididae;Macrosiphini;Acyrthosiphon
OG5_150699	XP_504629	Eukaryota;Fungi;Dikarya;Ascomycota;Saccharomycotina;Dipodascomycetes;Dipodascales;Dipodascales incertae sedis;Yarrowia
OG5_152217	XP_001495946	Eukaryota;Metazoa;Chordata;Craniata;Vertebrata;Euteleostomi;Mammalia;Eutheria;Laurasiatheria;Perissodactyla;Equidae;Equus
OG5_152681	XP_760614	Eukaryota;Fungi;Dikarya;Basidiomycota;Ustilaginomycotina;Ustilaginomycetes;Ustilaginales;Ustilaginaceae;Ustilago
OG5_152849	XP_761952	Eukaryota;Fungi;Dikarya;Basidiomycota;Ustilaginomycotina;Ustilaginomycetes;Ustilaginales;Ustilaginaceae;Ustilago
OG5_153492	XP_452360	Eukaryota;Fungi;Dikarya;Ascomycota;Saccharomycotina;Saccharomycetes;Saccharomycetales;Saccharomycetaceae;Kluyveromyces
OG5_155310	XP_758757	Eukaryota;Fungi;Dikarya;Basidiomycota;Ustilaginomycotina;Ustilaginomycetes;Ustilaginales;Ustilaginaceae;Ustilago
OG5_155629	XP_457658	Eukaryota;Fungi;Dikarya;Ascomycota;Saccharomycotina;Pichiomycetes;Debaryomycetaceae;Debaryomyces
OG5_155671	NP_593606	Eukaryota;Fungi;Dikarya;Ascomycota;Taphrinomycotina;Schizosaccharomycetes;Schizosaccharomycetales;Schizosaccharomycetaceae;Schizosaccharomyces
OG5_155742	XP_001522924	Eukaryota;Fungi;Dikarya;Ascomycota;Pezizomycotina;Sordariomycetes;Sordariomycetidae;Magnaporthales;Magnaporthaceae;Magnaporthe
OG5_155746	XP_001522005	Eukaryota;Fungi;Dikarya;Ascomycota;Pezizomycotina;Sordariomycetes;Sordariomycetidae;Magnaporthales;Magnaporthaceae;Magnaporthe
OG5_156991	XP_461523	Eukaryota;Fungi;Dikarya;Ascomycota;Saccharomycotina;Pichiomycetes;Debaryomycetaceae;Debaryomyces
OG5_159394	XP_758889	Eukaryota;Fungi;Dikarya;Basidiomycota;Ustilaginomycotina;Ustilaginomycetes;Ustilaginales;Ustilaginaceae;Ustilago
OG5_159830	XP_456991	Eukaryota;Fungi;Dikarya;Ascomycota;Saccharomycotina;Pichiomycetes;Debaryomycetaceae;Debaryomyces
OG5_163064	XP_001942858	Eukaryota;Metazoa;Ecdysozoa;Arthropoda;Hexapoda;Insecta;Pterygota;Neoptera;Paraneoptera;Hemiptera;Sternorrhyncha;Aphidomorpha;Aphidoidea;Aphididae;Macrosiphini;Acyrthosiphon
OG5_165431	XP_453634	Eukaryota;Fungi;Dikarya;Ascomycota;Saccharomycotina;Saccharomycetes;Saccharomycetales;Saccharomycetaceae;Kluyveromyces
OG5_176474	XP_395665	Eukaryota;Metazoa;Ecdysozoa;Arthropoda;Hexapoda;Insecta;Pterygota;Neoptera;Endopterygota;Hymenoptera;Apocrita;Aculeata;Apoidea;Anthophila;Apidae;Apis
OG5_176971	XP_002143016	Eukaryota;Fungi;Dikarya;Ascomycota;Saccharomycotina;Saccharomycetes;Saccharomycetales;Dipodascaceae;Yarrowia
OG5_152204	XP_001122237	Eukaryota;Metazoa;Ecdysozoa;Arthropoda;Hexapoda;Insecta;Pterygota;Neoptera;Endopterygota;Hymenoptera;Apocrita;Aculeata;Apoidea;Anthophila;Apidae;Apis
OG5_138567	XP_002802726	Eukaryota;Metazoa;Chordata;Craniata;Vertebrata;Euteleostomi;Mammalia;Eutheria;Euarchontoglires;Primates;Haplorrhini;Catarrhini;Cercopithecidae;Cercopithecinae;Macaca
OG5_131026	XP_395941	Eukaryota;Metazoa;Arthropoda;Hexapoda;Insecta;Pterygota;Neoptera;Endopterygota;Hymenoptera;Apocrita;Aculeata;Apoidea;Apidae;Apis
OG5_135997	XP_001522661	Eukaryota;Fungi;Dikarya;Ascomycota;Pezizomycotina;Sordariomycetes;Sordariomycetidae;Magnaporthales;Magnaporthaceae;Magnaporthe
OG5_128593	XP_505875	Eukaryota;Fungi;Dikarya;Ascomycota;Saccharomycotina;Dipodascomycetes;Dipodascales;Dipodascales incertae sedis;Yarrowia
OG5_128913	XP_001123341	Eukaryota;Metazoa;Ecdysozoa;Arthropoda;Hexapoda;Insecta;Pterygota;Neoptera;Holometabola;Hymenoptera;Apocrita;Aculeata;Apoidea;Apidae;Apis
OG5_131199	XP_623383	Eukaryota;Metazoa;Arthropoda;Hexapoda;Insecta;Pterygota;Neoptera;Endopterygota;Hymenoptera;Apocrita;Aculeata;Apoidea;Apidae;Apis
OG5_131674	XP_001522362	Eukaryota;Fungi;Dikarya;Ascomycota;Pezizomycotina;Sordariomycetes;Sordariomycetidae;Magnaporthales;Magnaporthaceae;Magnaporthe
OG5_136807	NP_001035323	Eukaryota;Metazoa;Ecdysozoa;Arthropoda;Hexapoda;Insecta;Pterygota;Neoptera;Endopterygota;Hymenoptera;Apocrita;Aculeata;Apoidea;Anthophila;Apidae;Apis
OG5_137296	NP_587704	Eukaryota;Fungi;Dikarya;Ascomycota;Taphrinomycotina;Schizosaccharomycetes;Schizosaccharomycetales;Schizosaccharomycetaceae;Schizosaccharomyces
OG5_138693	XP_460387	Eukaryota;Fungi;Dikarya;Ascomycota;Saccharomycotina;Pichiomycetes;Debaryomycetaceae;Debaryomyces
OG5_139064	XP_001489695	Eukaryota;Metazoa;Chordata;Craniata;Vertebrata;Euteleostomi;Mammalia;Eutheria;Laurasiatheria;Perissodactyla;Equidae;Equus
OG5_144381	XP_502266	Eukaryota;Fungi;Dikarya;Ascomycota;Saccharomycotina;Dipodascomycetes;Dipodascales;Dipodascales incertae sedis;Yarrowia
OG5_144465	XP_458500	Eukaryota;Fungi;Dikarya;Ascomycota;Saccharomycotina;Pichiomycetes;Debaryomycetaceae;Debaryomyces
OG5_146700	XP_447713	Eukaryota;Fungi;Dikarya;Ascomycota;Saccharomycotina;Saccharomycetes;Saccharomycetales;Saccharomycetaceae;Nakaseomyces
OG5_149580	XP_393846	Eukaryota;Metazoa;Arthropoda;Hexapoda;Insecta;Pterygota;Neoptera;Endopterygota;Hymenoptera;Apocrita;Aculeata;Apoidea;Apidae;Apis
OG5_159761	XP_456953	Eukaryota;Fungi;Dikarya;Ascomycota;Saccharomycotina;Pichiomycetes;Debaryomycetaceae;Debaryomyces
OG5_137307	XP_001123320	Eukaryota;Metazoa;Arthropoda;Hexapoda;Insecta;Pterygota;Neoptera;Endopterygota;Hymenoptera;Apocrita;Aculeata;Apoidea;Apidae;Apis
OG5_139533	NP_563943	Eukaryota;Viridiplantae;Streptophyta;Embryophyta;Tracheophyta;Spermatophyta;Magnoliopsida;eudicotyledons;Gunneridae;Pentapetalae;rosids;malvids;Brassicales;Brassicaceae;Camelineae;Arabidopsis
OG5_156204	XP_002956515	Eukaryota;Viridiplantae;Chlorophyta;core chlorophytes;Chlorophyceae;CS clade;Chlamydomonadales;Volvocaceae;Volvox
OG5_131873	NP_567909	Eukaryota;Viridiplantae;Streptophyta;Embryophyta;Tracheophyta;Spermatophyta;Magnoliopsida;eudicotyledons;Gunneridae;Pentapetalae;rosids;malvids;Brassicales;Brassicaceae;Camelineae;Arabidopsis
OG5_152385	NP_196846	Eukaryota;Viridiplantae;Streptophyta;Embryophyta;Tracheophyta;Spermatophyta;Magnoliopsida;eudicotyledons;Gunneridae;Pentapetalae;rosids;malvids;Brassicales;Brassicaceae;Camelineae;Arabidopsis
OG5_160488	NP_001052047	Eukaryota;Viridiplantae;Streptophyta;Embryophyta;Tracheophyta;Spermatophyta;Magnoliophyta;Liliopsida;Poales;Poaceae;BOP clade;Oryzoideae;Oryzeae;Oryzinae;Oryza
OG5_169867	NP_567394	Eukaryota;Viridiplantae;Streptophyta;Embryophyta;Tracheophyta;Spermatophyta;Magnoliopsida;eudicotyledons;Gunneridae;Pentapetalae;rosids;malvids;Brassicales;Brassicaceae;Camelineae;Arabidopsis
OG5_168760	XP_002956045	Eukaryota;Viridiplantae;Chlorophyta;core chlorophytes;Chlorophyceae;CS clade;Chlamydomonadales;Volvocaceae;Volvox
OG5_137547	NP_566448	Eukaryota;Viridiplantae;Streptophyta;Embryophyta;Tracheophyta;Spermatophyta;Magnoliopsida;eudicotyledons;Gunneridae;Pentapetalae;rosids;malvids;Brassicales;Brassicaceae;Camelineae;Arabidopsis
OG5_160425	NP_680157	Eukaryota;Viridiplantae;Streptophyta;Embryophyta;Tracheophyta;Spermatophyta;Magnoliopsida;eudicotyledons;Gunneridae;Pentapetalae;rosids;malvids;Brassicales;Brassicaceae;Camelineae;Arabidopsis
OG5_132146	XP_003056058	Eukaryota;Viridiplantae;Chlorophyta;Mamiellophyceae;Mamiellales;Mamiellaceae;Micromonas
OG5_147229	XP_003056035	Eukaryota;Viridiplantae;Chlorophyta;Mamiellophyceae;Mamiellales;Mamiellaceae;Micromonas
OG5_129982	NP_200789	Eukaryota;Viridiplantae;Streptophyta;Embryophyta;Tracheophyta;Spermatophyta;Magnoliopsida;eudicotyledons;Gunneridae;Pentapetalae;rosids;malvids;Brassicales;Brassicaceae;Camelineae;Arabidopsis
OG5_144431	NP_195691	Eukaryota;Viridiplantae;Streptophyta;Embryophyta;Tracheophyta;Spermatophyta;Magnoliopsida;eudicotyledons;Gunneridae;Pentapetalae;rosids;malvids;Brassicales;Brassicaceae;Camelineae;Arabidopsis
OG5_163659	NP_567173	Eukaryota;Viridiplantae;Streptophyta;Embryophyta;Tracheophyta;Spermatophyta;Magnoliopsida;eudicotyledons;Gunneridae;Pentapetalae;rosids;malvids;Brassicales;Brassicaceae;Camelineae;Arabidopsis
OG5_131344	NP_176555	Eukaryota;Viridiplantae;Streptophyta;Embryophyta;Tracheophyta;Spermatophyta;Magnoliopsida;eudicotyledons;Gunneridae;Pentapetalae;rosids;malvids;Brassicales;Brassicaceae;Camelineae;Arabidopsis
OG5_139531	NP_001031701	Eukaryota;Viridiplantae;Streptophyta;Embryophyta;Tracheophyta;Spermatophyta;Magnoliopsida;eudicotyledons;Gunneridae;Pentapetalae;rosids;malvids;Brassicales;Brassicaceae;Camelineae;Arabidopsis
OG5_149797	NP_189303	Eukaryota;Viridiplantae;Streptophyta;Embryophyta;Tracheophyta;Spermatophyta;Magnoliopsida;eudicotyledons;Gunneridae;Pentapetalae;rosids;malvids;Brassicales;Brassicaceae;Camelineae;Arabidopsis
OG5_171013	NP_001043281	Eukaryota;Viridiplantae;Streptophyta;Embryophyta;Tracheophyta;Spermatophyta;Magnoliophyta;Liliopsida;Poales;Poaceae;BOP clade;Oryzoideae;Oryzeae;Oryzinae;Oryza
OG5_135374	XP_002952910	Eukaryota;Viridiplantae;Chlorophyta;core chlorophytes;Chlorophyceae;CS clade;Chlamydomonadales;Volvocaceae;Volvox
OG5_134571	XP_003057526	Eukaryota;Viridiplantae;Chlorophyta;Mamiellophyceae;Mamiellales;Mamiellaceae;Micromonas
OG5_147113	XP_003063619	Eukaryota;Viridiplantae;Chlorophyta;Mamiellophyceae;Mamiellales;Mamiellaceae;Micromonas
OG5_153241	NP_172517	Eukaryota;Viridiplantae;Streptophyta;Embryophyta;Tracheophyta;Spermatophyta;Magnoliopsida;eudicotyledons;Gunneridae;Pentapetalae;rosids;malvids;Brassicales;Brassicaceae;Camelineae;Arabidopsis
OG5_156559	NP_196620	Eukaryota;Viridiplantae;Streptophyta;Embryophyta;Tracheophyta;Spermatophyta;Magnoliopsida;eudicotyledons;Gunneridae;Pentapetalae;rosids;malvids;Brassicales;Brassicaceae;Camelineae;Arabidopsis
OG5_160163	XP_002945905	Eukaryota;Viridiplantae;Chlorophyta;core chlorophytes;Chlorophyceae;CS clade;Chlamydomonadales;Volvocaceae;Volvox
OG5_128582	XP_003063002	Eukaryota;Viridiplantae;Chlorophyta;Mamiellophyceae;Mamiellales;Mamiellaceae;Micromonas
OG5_147212	NP_179748	Eukaryota;Viridiplantae;Streptophyta;Embryophyta;Tracheophyta;Spermatophyta;Magnoliopsida;eudicotyledons;Gunneridae;Pentapetalae;rosids;malvids;Brassicales;Brassicaceae;Camelineae;Arabidopsis
OG5_150096	NP_974835	Eukaryota;Viridiplantae;Streptophyta;Embryophyta;Tracheophyta;Spermatophyta;Magnoliopsida;eudicotyledons;Gunneridae;Pentapetalae;rosids;malvids;Brassicales;Brassicaceae;Camelineae;Arabidopsis
OG5_150399	NP_566737	Eukaryota;Viridiplantae;Streptophyta;Embryophyta;Tracheophyta;Spermatophyta;Magnoliopsida;eudicotyledons;Gunneridae;Pentapetalae;rosids;malvids;Brassicales;Brassicaceae;Camelineae;Arabidopsis
OG5_156486	NP_001051147	Eukaryota;Viridiplantae;Streptophyta;Embryophyta;Tracheophyta;Spermatophyta;Magnoliophyta;Liliopsida;Poales;Poaceae;BOP clade;Oryzoideae;Oryzeae;Oryzinae;Oryza
OG5_131885	XP_003059227	Eukaryota;Viridiplantae;Chlorophyta;Mamiellophyceae;Mamiellales;Mamiellaceae;Micromonas
OG5_129975	XP_002951691	Eukaryota;Viridiplantae;Chlorophyta;core chlorophytes;Chlorophyceae;CS clade;Chlamydomonadales;Volvocaceae;Volvox
OG5_130126	NP_192099	Eukaryota;Viridiplantae;Streptophyta;Embryophyta;Tracheophyta;Spermatophyta;Magnoliopsida;eudicotyledons;Gunneridae;Pentapetalae;rosids;malvids;Brassicales;Brassicaceae;Camelineae;Arabidopsis
OG5_130231	NP_001044378	Eukaryota;Viridiplantae;Streptophyta;Embryophyta;Tracheophyta;Spermatophyta;Magnoliophyta;Liliopsida;Poales;Poaceae;BOP clade;Oryzoideae;Oryzeae;Oryzinae;Oryza
OG5_131515	NP_568316	Eukaryota;Viridiplantae;Streptophyta;Embryophyta;Tracheophyta;Spermatophyta;Magnoliopsida;eudicotyledons;Gunneridae;Pentapetalae;rosids;malvids;Brassicales;Brassicaceae;Camelineae;Arabidopsis
OG5_131675	XP_003058545	Eukaryota;Viridiplantae;Chlorophyta;Mamiellophyceae;Mamiellales;Mamiellaceae;Micromonas
OG5_131740	NP_195199	Eukaryota;Viridiplantae;Streptophyta;Embryophyta;Tracheophyta;Spermatophyta;Magnoliopsida;eudicotyledons;Gunneridae;Pentapetalae;rosids;malvids;Brassicales;Brassicaceae;Camelineae;Arabidopsis
OG5_131894	NP_174426	Eukaryota;Viridiplantae;Streptophyta;Embryophyta;Tracheophyta;Spermatophyta;Magnoliopsida;eudicotyledons;Gunneridae;Pentapetalae;rosids;malvids;Brassicales;Brassicaceae;Camelineae;Arabidopsis
OG5_131993	NP_566180	Eukaryota;Viridiplantae;Streptophyta;Embryophyta;Tracheophyta;Spermatophyta;Magnoliopsida;eudicotyledons;Gunneridae;Pentapetalae;rosids;malvids;Brassicales;Brassicaceae;Camelineae;Arabidopsis
OG5_132565	NP_174089	Eukaryota;Viridiplantae;Streptophyta;Embryophyta;Tracheophyta;Spermatophyta;Magnoliopsida;eudicotyledons;Gunneridae;Pentapetalae;rosids;malvids;Brassicales;Brassicaceae;Camelineae;Arabidopsis
OG5_132920	NP_001055482	Eukaryota;Viridiplantae;Streptophyta;Embryophyta;Tracheophyta;Spermatophyta;Magnoliophyta;Liliopsida;Poales;Poaceae;BOP clade;Oryzoideae;Oryzeae;Oryzinae;Oryza
OG5_136213	NP_564177	Eukaryota;Viridiplantae;Streptophyta;Embryophyta;Tracheophyta;Spermatophyta;Magnoliopsida;eudicotyledons;Gunneridae;Pentapetalae;rosids;malvids;Brassicales;Brassicaceae;Camelineae;Arabidopsis
OG5_137068	NP_566463	Eukaryota;Viridiplantae;Streptophyta;Embryophyta;Tracheophyta;Spermatophyta;Magnoliopsida;eudicotyledons;Gunneridae;Pentapetalae;rosids;malvids;Brassicales;Brassicaceae;Camelineae;Arabidopsis
OG5_137456	NP_564387	Eukaryota;Viridiplantae;Streptophyta;Embryophyta;Tracheophyta;Spermatophyta;Magnoliopsida;eudicotyledons;Gunneridae;Pentapetalae;rosids;malvids;Brassicales;Brassicaceae;Camelineae;Arabidopsis
OG5_140466	NP_197643	Eukaryota;Viridiplantae;Streptophyta;Embryophyta;Tracheophyta;Spermatophyta;Magnoliopsida;eudicotyledons;Gunneridae;Pentapetalae;rosids;malvids;Brassicales;Brassicaceae;Camelineae;Arabidopsis
OG5_141283	NP_566659	Eukaryota;Viridiplantae;Streptophyta;Embryophyta;Tracheophyta;Spermatophyta;Magnoliopsida;eudicotyledons;Gunneridae;Pentapetalae;rosids;malvids;Brassicales;Brassicaceae;Camelineae;Arabidopsis
OG5_144897	XP_002953389	Eukaryota;Viridiplantae;Chlorophyta;core chlorophytes;Chlorophyceae;CS clade;Chlamydomonadales;Volvocaceae;Volvox
OG5_144900	XP_002953661	Eukaryota;Viridiplantae;Chlorophyta;core chlorophytes;Chlorophyceae;CS clade;Chlamydomonadales;Volvocaceae;Volvox
OG5_144998	NP_199063	Eukaryota;Viridiplantae;Streptophyta;Embryophyta;Tracheophyta;Spermatophyta;Magnoliopsida;eudicotyledons;Gunneridae;Pentapetalae;rosids;malvids;Brassicales;Brassicaceae;Camelineae;Arabidopsis
OG5_147136	XP_003059534	Eukaryota;Viridiplantae;Chlorophyta;Mamiellophyceae;Mamiellales;Mamiellaceae;Micromonas
OG5_152555	NP_568378	Eukaryota;Viridiplantae;Streptophyta;Embryophyta;Tracheophyta;Spermatophyta;Magnoliopsida;eudicotyledons;Gunneridae;Pentapetalae;rosids;malvids;Brassicales;Brassicaceae;Camelineae;Arabidopsis
OG5_153251	NP_001046704	Eukaryota;Viridiplantae;Streptophyta;Embryophyta;Tracheophyta;Spermatophyta;Magnoliophyta;Liliopsida;Poales;Poaceae;BOP clade;Oryzoideae;Oryzeae;Oryzinae;Oryza
OG5_153304	XP_003064417	Eukaryota;Viridiplantae;Chlorophyta;Mamiellophyceae;Mamiellales;Mamiellaceae;Micromonas
OG5_153406	XP_002948526	Eukaryota;Viridiplantae;Chlorophyta;core chlorophytes;Chlorophyceae;CS clade;Chlamydomonadales;Volvocaceae;Volvox
OG5_154999	NP_175667	Eukaryota;Viridiplantae;Streptophyta;Embryophyta;Tracheophyta;Spermatophyta;Magnoliopsida;eudicotyledons;Gunneridae;Pentapetalae;rosids;malvids;Brassicales;Brassicaceae;Camelineae;Arabidopsis
OG5_161978	NP_001064409	Eukaryota;Viridiplantae;Streptophyta;Embryophyta;Tracheophyta;Spermatophyta;Magnoliophyta;Liliopsida;Poales;Poaceae;BEP clade;Ehrhartoideae;Oryzeae;Oryza
OG5_164340	NP_200634	Eukaryota;Viridiplantae;Streptophyta;Embryophyta;Tracheophyta;Spermatophyta;Magnoliopsida;eudicotyledons;Gunneridae;Pentapetalae;rosids;malvids;Brassicales;Brassicaceae;Camelineae;Arabidopsis
OG5_164435	NP_176678	Eukaryota;Viridiplantae;Streptophyta;Embryophyta;Tracheophyta;Spermatophyta;Magnoliopsida;eudicotyledons;Gunneridae;Pentapetalae;rosids;malvids;Brassicales;Brassicaceae;Camelineae;Arabidopsis
OG5_164496	NP_181645	Eukaryota;Viridiplantae;Streptophyta;Embryophyta;Tracheophyta;Spermatophyta;Magnoliopsida;eudicotyledons;Gunneridae;Pentapetalae;rosids;malvids;Brassicales;Brassicaceae;Camelineae;Arabidopsis
OG5_164717	NP_566113	Eukaryota;Viridiplantae;Streptophyta;Embryophyta;Tracheophyta;Spermatophyta;Magnoliopsida;eudicotyledons;Gunneridae;Pentapetalae;rosids;malvids;Brassicales;Brassicaceae;Camelineae;Arabidopsis
OG5_170113	NP_001031804	Eukaryota;Viridiplantae;Streptophyta;Embryophyta;Tracheophyta;Spermatophyta;Magnoliopsida;eudicotyledons;Gunneridae;Pentapetalae;rosids;malvids;Brassicales;Brassicaceae;Camelineae;Arabidopsis
OG5_172581	XP_002951128	Eukaryota;Viridiplantae;Chlorophyta;core chlorophytes;Chlorophyceae;CS clade;Chlamydomonadales;Volvocaceae;Volvox
OG5_197066	XP_003055015	Eukaryota;Viridiplantae;Chlorophyta;Mamiellophyceae;Mamiellales;Mamiellaceae;Micromonas
OG5_130032	NP_001045493	Eukaryota;Viridiplantae;Streptophyta;Embryophyta;Tracheophyta;Spermatophyta;Magnoliophyta;Liliopsida;Poales;Poaceae;BOP clade;Oryzoideae;Oryzeae;Oryzinae;Oryza
OG5_130643	NP_850989	Eukaryota;Viridiplantae;Streptophyta;Embryophyta;Tracheophyta;Spermatophyta;Magnoliopsida;eudicotyledons;Gunneridae;Pentapetalae;rosids;malvids;Brassicales;Brassicaceae;Camelineae;Arabidopsis
OG5_130711	NP_565109	Eukaryota;Viridiplantae;Streptophyta;Embryophyta;Tracheophyta;Spermatophyta;Magnoliopsida;eudicotyledons;Gunneridae;Pentapetalae;rosids;malvids;Brassicales;Brassicaceae;Camelineae;Arabidopsis
OG5_131049	NP_201147	Eukaryota;Viridiplantae;Streptophyta;Embryophyta;Tracheophyta;Spermatophyta;Magnoliopsida;eudicotyledons;Gunneridae;Pentapetalae;rosids;malvids;Brassicales;Brassicaceae;Camelineae;Arabidopsis
OG5_131597	NP_193561	Eukaryota;Viridiplantae;Streptophyta;Embryophyta;Tracheophyta;Spermatophyta;Magnoliopsida;eudicotyledons;Gunneridae;Pentapetalae;rosids;malvids;Brassicales;Brassicaceae;Camelineae;Arabidopsis
OG5_131696	NP_201325	Eukaryota;Viridiplantae;Streptophyta;Embryophyta;Tracheophyta;Spermatophyta;Magnoliopsida;eudicotyledons;Gunneridae;Pentapetalae;rosids;malvids;Brassicales;Brassicaceae;Camelineae;Arabidopsis
OG5_131749	NP_566568	Eukaryota;Viridiplantae;Streptophyta;Embryophyta;Tracheophyta;Spermatophyta;Magnoliopsida;eudicotyledons;Gunneridae;Pentapetalae;rosids;malvids;Brassicales;Brassicaceae;Camelineae;Arabidopsis
OG5_132024	XP_003056153	Eukaryota;Viridiplantae;Chlorophyta;Mamiellophyceae;Mamiellales;Mamiellaceae;Micromonas
OG5_132080	XP_002948082	Eukaryota;Viridiplantae;Chlorophyta;core chlorophytes;Chlorophyceae;CS clade;Chlamydomonadales;Volvocaceae;Volvox
OG5_132442	XP_003061771	Eukaryota;Viridiplantae;Chlorophyta;Mamiellophyceae;Mamiellales;Mamiellaceae;Micromonas
OG5_132578	XP_003064733	Eukaryota;Viridiplantae;Chlorophyta;Mamiellophyceae;Mamiellales;Mamiellaceae;Micromonas
OG5_132925	NP_179731	Eukaryota;Viridiplantae;Streptophyta;Embryophyta;Tracheophyta;Spermatophyta;Magnoliopsida;eudicotyledons;Gunneridae;Pentapetalae;rosids;malvids;Brassicales;Brassicaceae;Camelineae;Arabidopsis
OG5_134491	NP_195997	Eukaryota;Viridiplantae;Streptophyta;Embryophyta;Tracheophyta;Spermatophyta;Magnoliopsida;eudicotyledons;Gunneridae;Pentapetalae;rosids;malvids;Brassicales;Brassicaceae;Camelineae;Arabidopsis
OG5_134566	NP_565465	Eukaryota;Viridiplantae;Streptophyta;Embryophyta;Tracheophyta;Spermatophyta;Magnoliopsida;eudicotyledons;Gunneridae;Pentapetalae;rosids;malvids;Brassicales;Brassicaceae;Camelineae;Arabidopsis
OG5_135385	NP_001154502	Eukaryota;Viridiplantae;Streptophyta;Embryophyta;Tracheophyta;Spermatophyta;Magnoliopsida;eudicotyledons;Gunneridae;Pentapetalae;rosids;malvids;Brassicales;Brassicaceae;Camelineae;Arabidopsis
OG5_136083	NP_001048525	Eukaryota;Viridiplantae;Streptophyta;Embryophyta;Tracheophyta;Spermatophyta;Magnoliophyta;Liliopsida;Poales;Poaceae;BOP clade;Oryzoideae;Oryzeae;Oryzinae;Oryza
OG5_136229	XP_002959999	Eukaryota;Viridiplantae;Chlorophyta;core chlorophytes;Chlorophyceae;CS clade;Chlamydomonadales;Volvocaceae;Volvox
OG5_136476	NP_196876	Eukaryota;Viridiplantae;Streptophyta;Embryophyta;Tracheophyta;Spermatophyta;Magnoliopsida;eudicotyledons;Gunneridae;Pentapetalae;rosids;malvids;Brassicales;Brassicaceae;Camelineae;Arabidopsis
OG5_136946	NP_176516	Eukaryota;Viridiplantae;Streptophyta;Embryophyta;Tracheophyta;Spermatophyta;Magnoliopsida;eudicotyledons;Gunneridae;Pentapetalae;rosids;malvids;Brassicales;Brassicaceae;Camelineae;Arabidopsis
OG5_137382	NP_175266	Eukaryota;Viridiplantae;Streptophyta;Embryophyta;Tracheophyta;Spermatophyta;Magnoliopsida;eudicotyledons;Gunneridae;Pentapetalae;rosids;malvids;Brassicales;Brassicaceae;Camelineae;Arabidopsis
OG5_137563	XP_002951804	Eukaryota;Viridiplantae;Chlorophyta;core chlorophytes;Chlorophyceae;CS clade;Chlamydomonadales;Volvocaceae;Volvox
OG5_138075	NP_564215	Eukaryota;Viridiplantae;Streptophyta;Embryophyta;Tracheophyta;Spermatophyta;Magnoliopsida;eudicotyledons;Gunneridae;Pentapetalae;rosids;malvids;Brassicales;Brassicaceae;Camelineae;Arabidopsis
OG5_140199	NP_178511	Eukaryota;Viridiplantae;Streptophyta;Embryophyta;Tracheophyta;Spermatophyta;Magnoliopsida;eudicotyledons;Gunneridae;Pentapetalae;rosids;malvids;Brassicales;Brassicaceae;Camelineae;Arabidopsis
OG5_141275	XP_002954563	Eukaryota;Viridiplantae;Chlorophyta;core chlorophytes;Chlorophyceae;CS clade;Chlamydomonadales;Volvocaceae;Volvox
OG5_141293	NP_566649	Eukaryota;Viridiplantae;Streptophyta;Embryophyta;Tracheophyta;Spermatophyta;Magnoliopsida;eudicotyledons;Gunneridae;Pentapetalae;rosids;malvids;Brassicales;Brassicaceae;Camelineae;Arabidopsis
OG5_141558	NP_193844	Eukaryota;Viridiplantae;Streptophyta;Embryophyta;Tracheophyta;Spermatophyta;Magnoliopsida;eudicotyledons;Gunneridae;Pentapetalae;rosids;malvids;Brassicales;Brassicaceae;Camelineae;Arabidopsis
OG5_141641	NP_172327	Eukaryota;Viridiplantae;Streptophyta;Embryophyta;Tracheophyta;Spermatophyta;Magnoliopsida;eudicotyledons;Gunneridae;Pentapetalae;rosids;malvids;Brassicales;Brassicaceae;Camelineae;Arabidopsis
OG5_141642	NP_193041	Eukaryota;Viridiplantae;Streptophyta;Embryophyta;Tracheophyta;Spermatophyta;Magnoliopsida;eudicotyledons;Gunneridae;Pentapetalae;rosids;malvids;Brassicales;Brassicaceae;Camelineae;Arabidopsis
OG5_142333	NP_567780	Eukaryota;Viridiplantae;Streptophyta;Embryophyta;Tracheophyta;Spermatophyta;Magnoliopsida;eudicotyledons;Gunneridae;Pentapetalae;rosids;malvids;Brassicales;Brassicaceae;Camelineae;Arabidopsis
OG5_142597	NP_199655	Eukaryota;Viridiplantae;Streptophyta;Embryophyta;Tracheophyta;Spermatophyta;Magnoliopsida;eudicotyledons;Gunneridae;Pentapetalae;rosids;malvids;Brassicales;Brassicaceae;Camelineae;Arabidopsis
OG5_142647	XP_002950259	Eukaryota;Viridiplantae;Chlorophyta;core chlorophytes;Chlorophyceae;CS clade;Chlamydomonadales;Volvocaceae;Volvox
OG5_144421	XP_002947185	Eukaryota;Viridiplantae;Chlorophyta;core chlorophytes;Chlorophyceae;CS clade;Chlamydomonadales;Volvocaceae;Volvox
OG5_144434	NP_680744	Eukaryota;Viridiplantae;Streptophyta;Embryophyta;Tracheophyta;Spermatophyta;Magnoliophyta;eudicotyledons;Gunneridae;Pentapetalae;rosids;malvids;Brassicales;Brassicaceae;Camelineae;Arabidopsis
OG5_144960	NP_191903	Eukaryota;Viridiplantae;Streptophyta;Embryophyta;Tracheophyta;Spermatophyta;Magnoliopsida;eudicotyledons;Gunneridae;Pentapetalae;rosids;malvids;Brassicales;Brassicaceae;Camelineae;Arabidopsis
OG5_147141	NP_563902	Eukaryota;Viridiplantae;Streptophyta;Embryophyta;Tracheophyta;Spermatophyta;Magnoliopsida;eudicotyledons;Gunneridae;Pentapetalae;rosids;malvids;Brassicales;Brassicaceae;Camelineae;Arabidopsis
OG5_147249	NP_199939	Eukaryota;Viridiplantae;Streptophyta;Embryophyta;Tracheophyta;Spermatophyta;Magnoliopsida;eudicotyledons;Gunneridae;Pentapetalae;rosids;malvids;Brassicales;Brassicaceae;Camelineae;Arabidopsis
OG5_147321	NP_568698	Eukaryota;Viridiplantae;Streptophyta;Embryophyta;Tracheophyta;Spermatophyta;Magnoliopsida;eudicotyledons;Gunneridae;Pentapetalae;rosids;malvids;Brassicales;Brassicaceae;Camelineae;Arabidopsis
OG5_147354	XP_002945619	Eukaryota;Viridiplantae;Chlorophyta;core chlorophytes;Chlorophyceae;CS clade;Chlamydomonadales;Volvocaceae;Volvox
OG5_149793	XP_002960007	Eukaryota;Viridiplantae;Chlorophyta;core chlorophytes;Chlorophyceae;CS clade;Chlamydomonadales;Volvocaceae;Volvox
OG5_150337	NP_200235	Eukaryota;Viridiplantae;Streptophyta;Embryophyta;Tracheophyta;Spermatophyta;Magnoliopsida;eudicotyledons;Gunneridae;Pentapetalae;rosids;malvids;Brassicales;Brassicaceae;Camelineae;Arabidopsis
OG5_150398	NP_566564	Eukaryota;Viridiplantae;Streptophyta;Embryophyta;Tracheophyta;Spermatophyta;Magnoliopsida;eudicotyledons;Gunneridae;Pentapetalae;rosids;malvids;Brassicales;Brassicaceae;Camelineae;Arabidopsis
OG5_152561	NP_564457	Eukaryota;Viridiplantae;Streptophyta;Embryophyta;Tracheophyta;Spermatophyta;Magnoliopsida;eudicotyledons;Gunneridae;Pentapetalae;rosids;malvids;Brassicales;Brassicaceae;Camelineae;Arabidopsis
OG5_152612	XP_003063838	Eukaryota;Viridiplantae;Chlorophyta;Mamiellophyceae;Mamiellales;Mamiellaceae;Micromonas
OG5_152613	XP_002949130	Eukaryota;Viridiplantae;Chlorophyta;core chlorophytes;Chlorophyceae;CS clade;Chlamydomonadales;Volvocaceae;Volvox
OG5_155952	NP_195112	Eukaryota;Viridiplantae;Streptophyta;Embryophyta;Tracheophyta;Spermatophyta;Magnoliopsida;eudicotyledons;Gunneridae;Pentapetalae;rosids;malvids;Brassicales;Brassicaceae;Camelineae;Arabidopsis
OG5_156555	NP_001056178	Eukaryota;Viridiplantae;Streptophyta;Embryophyta;Tracheophyta;Spermatophyta;Magnoliophyta;Liliopsida;Poales;Poaceae;BOP clade;Oryzoideae;Oryzeae;Oryzinae;Oryza
OG5_156764	XP_002958306	Eukaryota;Viridiplantae;Chlorophyta;core chlorophytes;Chlorophyceae;CS clade;Chlamydomonadales;Volvocaceae;Volvox
OG5_159716	NP_189622	Eukaryota;Viridiplantae;Streptophyta;Embryophyta;Tracheophyta;Spermatophyta;Magnoliopsida;eudicotyledons;Gunneridae;Pentapetalae;rosids;malvids;Brassicales;Brassicaceae;Camelineae;Arabidopsis
OG5_159898	NP_001030824	Eukaryota;Viridiplantae;Streptophyta;Embryophyta;Tracheophyta;Spermatophyta;Magnoliopsida;eudicotyledons;Gunneridae;Pentapetalae;rosids;malvids;Brassicales;Brassicaceae;Camelineae;Arabidopsis
OG5_161370	XP_003063029	Eukaryota;Viridiplantae;Chlorophyta;Mamiellophyceae;Mamiellales;Mamiellaceae;Micromonas
OG5_161533	XP_002949188	Eukaryota;Viridiplantae;Chlorophyta;core chlorophytes;Chlorophyceae;CS clade;Chlamydomonadales;Volvocaceae;Volvox
OG5_163173	NP_191221	Eukaryota;Viridiplantae;Streptophyta;Embryophyta;Tracheophyta;Spermatophyta;Magnoliopsida;eudicotyledons;Gunneridae;Pentapetalae;rosids;malvids;Brassicales;Brassicaceae;Camelineae;Arabidopsis
OG5_163175	XP_003056909	Eukaryota;Viridiplantae;Chlorophyta;Mamiellophyceae;Mamiellales;Mamiellaceae;Micromonas
OG5_163665	NP_192187	Eukaryota;Viridiplantae;Streptophyta;Embryophyta;Tracheophyta;Spermatophyta;Magnoliopsida;eudicotyledons;Gunneridae;Pentapetalae;rosids;malvids;Brassicales;Brassicaceae;Camelineae;Arabidopsis
OG5_163932	XP_003056440	Eukaryota;Viridiplantae;Chlorophyta;Mamiellophyceae;Mamiellales;Mamiellaceae;Micromonas
OG5_164059	NP_188997	Eukaryota;Viridiplantae;Streptophyta;Embryophyta;Tracheophyta;Spermatophyta;Magnoliopsida;eudicotyledons;Gunneridae;Pentapetalae;rosids;malvids;Brassicales;Brassicaceae;Camelineae;Arabidopsis
OG5_164368	NP_172409	Eukaryota;Viridiplantae;Streptophyta;Embryophyta;Tracheophyta;Spermatophyta;Magnoliopsida;eudicotyledons;Gunneridae;Pentapetalae;rosids;malvids;Brassicales;Brassicaceae;Camelineae;Arabidopsis
OG5_164648	XP_003057872	Eukaryota;Viridiplantae;Chlorophyta;Mamiellophyceae;Mamiellales;Mamiellaceae;Micromonas
OG5_164913	XP_002956199	Eukaryota;Viridiplantae;Chlorophyta;core chlorophytes;Chlorophyceae;CS clade;Chlamydomonadales;Volvocaceae;Volvox
OG5_194707	XP_002957484	Eukaryota;Viridiplantae;Chlorophyta;core chlorophytes;Chlorophyceae;CS clade;Chlamydomonadales;Volvocaceae;Volvox
OG5_243918	XP_003054892	Eukaryota;Viridiplantae;Chlorophyta;Mamiellophyceae;Mamiellales;Mamiellaceae;Micromonas
OG5_130961	XP_002945947	Eukaryota;Viridiplantae;Chlorophyta;core chlorophytes;Chlorophyceae;CS clade;Chlamydomonadales;Volvocaceae;Volvox
OG5_137342	NP_001078805	Eukaryota;Viridiplantae;Streptophyta;Embryophyta;Tracheophyta;Spermatophyta;Magnoliopsida;eudicotyledons;Gunneridae;Pentapetalae;rosids;malvids;Brassicales;Brassicaceae;Camelineae;Arabidopsis
OG5_131267	XP_003063430	Eukaryota;Viridiplantae;Chlorophyta;Mamiellophyceae;Mamiellales;Mamiellaceae;Micromonas
OG5_140373	XP_003063241	Eukaryota;Viridiplantae;Chlorophyta;Mamiellophyceae;Mamiellales;Mamiellaceae;Micromonas
OG5_150377	NP_563777	Eukaryota;Viridiplantae;Streptophyta;Embryophyta;Tracheophyta;Spermatophyta;Magnoliopsida;eudicotyledons;Gunneridae;Pentapetalae;rosids;malvids;Brassicales;Brassicaceae;Camelineae;Arabidopsis
OG5_153239	XP_002955620	Eukaryota;Viridiplantae;Chlorophyta;core chlorophytes;Chlorophyceae;CS clade;Chlamydomonadales;Volvocaceae;Volvox
OG5_156667	NP_850062	Eukaryota;Viridiplantae;Streptophyta;Embryophyta;Tracheophyta;Spermatophyta;Magnoliopsida;eudicotyledons;Gunneridae;Pentapetalae;rosids;malvids;Brassicales;Brassicaceae;Camelineae;Arabidopsis
OG5_127485	XP_002946220	Eukaryota;Viridiplantae;Chlorophyta;core chlorophytes;Chlorophyceae;CS clade;Chlamydomonadales;Volvocaceae;Volvox
OG5_163207	NP_196011	Eukaryota;Viridiplantae;Streptophyta;Embryophyta;Tracheophyta;Spermatophyta;Magnoliopsida;eudicotyledons;Gunneridae;Pentapetalae;rosids;malvids;Brassicales;Brassicaceae;Camelineae;Arabidopsis
OG5_142830	XP_002955245	Eukaryota;Viridiplantae;Chlorophyta;core chlorophytes;Chlorophyceae;CS clade;Chlamydomonadales;Volvocaceae;Volvox
OG5_137861	XP_002946025	Eukaryota;Viridiplantae;Chlorophyta;core chlorophytes;Chlorophyceae;CS clade;Chlamydomonadales;Volvocaceae;Volvox
OG5_138781	XP_002956998	Eukaryota;Viridiplantae;Chlorophyta;core chlorophytes;Chlorophyceae;CS clade;Chlamydomonadales;Volvocaceae;Volvox
OG5_139567	XP_002958221	Eukaryota;Viridiplantae;Chlorophyta;core chlorophytes;Chlorophyceae;CS clade;Chlamydomonadales;Volvocaceae;Volvox
OG5_142677	XP_002947958	Eukaryota;Viridiplantae;Chlorophyta;core chlorophytes;Chlorophyceae;CS clade;Chlamydomonadales;Volvocaceae;Volvox
OG5_145000	NP_200633	Eukaryota;Viridiplantae;Streptophyta;Embryophyta;Tracheophyta;Spermatophyta;Magnoliopsida;eudicotyledons;Gunneridae;Pentapetalae;rosids;malvids;Brassicales;Brassicaceae;Camelineae;Arabidopsis
OG5_147184	NP_173946	Eukaryota;Viridiplantae;Streptophyta;Embryophyta;Tracheophyta;Spermatophyta;Magnoliopsida;eudicotyledons;Gunneridae;Pentapetalae;rosids;malvids;Brassicales;Brassicaceae;Camelineae;Arabidopsis
OG5_150286	NP_001042199	Eukaryota;Viridiplantae;Streptophyta;Embryophyta;Tracheophyta;Spermatophyta;Magnoliophyta;Liliopsida;Poales;Poaceae;BOP clade;Oryzoideae;Oryzeae;Oryzinae;Oryza
OG5_156566	NP_196914	Eukaryota;Viridiplantae;Streptophyta;Embryophyta;Tracheophyta;Spermatophyta;Magnoliopsida;eudicotyledons;Gunneridae;Pentapetalae;rosids;malvids;Brassicales;Brassicaceae;Camelineae;Arabidopsis
OG5_172374	XP_002951218	Eukaryota;Viridiplantae;Chlorophyta;core chlorophytes;Chlorophyceae;CS clade;Chlamydomonadales;Volvocaceae;Volvox
OG5_135984	XP_002956062	Eukaryota;Viridiplantae;Chlorophyta;core chlorophytes;Chlorophyceae;CS clade;Chlamydomonadales;Volvocaceae;Volvox
OG5_136060	NP_973435	Eukaryota;Viridiplantae;Streptophyta;Embryophyta;Tracheophyta;Spermatophyta;Magnoliopsida;eudicotyledons;Gunneridae;Pentapetalae;rosids;malvids;Brassicales;Brassicaceae;Camelineae;Arabidopsis
OG5_137357	XP_002952911	Eukaryota;Viridiplantae;Chlorophyta;core chlorophytes;Chlorophyceae;CS clade;Chlamydomonadales;Volvocaceae;Volvox
OG5_152759	XP_001611341	Eukaryota;Sar;Alveolata;Apicomplexa;Aconoidasida;Piroplasmida;Babesiidae;Babesia
OG5_144423	XP_002997105	Eukaryota;Sar;Stramenopiles;Oomycota;Peronosporomycetes;Peronosporales;Peronosporaceae;Phytophthora
OG5_150506	XP_001612163	Eukaryota;Sar;Alveolata;Apicomplexa;Aconoidasida;Piroplasmida;Babesiidae;Babesia
OG5_133885	XP_002960005	Eukaryota;Viridiplantae;Chlorophyta;core chlorophytes;Chlorophyceae;CS clade;Chlamydomonadales;Volvocaceae;Volvox
OG5_172047	XP_001455937	Eukaryota;Sar;Alveolata;Ciliophora;Intramacronucleata;Oligohymenophorea;Peniculida;Parameciidae;Paramecium
OG5_149454	XP_002185006	Eukaryota;Sar;Stramenopiles;Ochrophyta;Bacillariophyta;Bacillariophyceae;Bacillariophycidae;Naviculales;Phaeodactylaceae;Phaeodactylum
OG5_135391	XP_766740	Eukaryota;Sar;Alveolata;Apicomplexa;Aconoidasida;Piroplasmida;Theileriidae;Theileria
OG5_139321	XP_001122797	Eukaryota;Metazoa;Arthropoda;Hexapoda;Insecta;Pterygota;Neoptera;Endopterygota;Hymenoptera;Apocrita;Aculeata;Apoidea;Apidae;Apis
OG5_139441	XP_001611193	Eukaryota;Sar;Alveolata;Apicomplexa;Aconoidasida;Piroplasmida;Babesiidae;Babesia
OG5_144441	XP_001609931	Eukaryota;Sar;Alveolata;Apicomplexa;Aconoidasida;Piroplasmida;Babesiidae;Babesia
OG5_133517	XP_002177327	Eukaryota;Sar;Stramenopiles;Ochrophyta;Bacillariophyta;Bacillariophyceae;Bacillariophycidae;Naviculales;Phaeodactylaceae;Phaeodactylum
OG5_153432	XP_766596	Eukaryota;Sar;Alveolata;Apicomplexa;Aconoidasida;Piroplasmida;Theileriidae;Theileria
OG5_135105	XP_002998734	Eukaryota;Sar;Stramenopiles;Oomycota;Peronosporomycetes;Peronosporales;Peronosporaceae;Phytophthora
OG5_136076	XP_002185062	Eukaryota;Sar;Stramenopiles;Ochrophyta;Bacillariophyta;Bacillariophyceae;Bacillariophycidae;Naviculales;Phaeodactylaceae;Phaeodactylum
OG5_137913	XP_002909749	Eukaryota;Sar;Stramenopiles;Oomycota;Peronosporomycetes;Peronosporales;Peronosporaceae;Phytophthora
OG5_137989	XP_002900364	Eukaryota;Sar;Stramenopiles;Oomycota;Peronosporomycetes;Peronosporales;Peronosporaceae;Phytophthora
OG5_138109	XP_002909431	Eukaryota;Sar;Stramenopiles;Oomycota;Peronosporomycetes;Peronosporales;Peronosporaceae;Phytophthora
OG5_138778	XP_766382	Eukaryota;Sar;Alveolata;Apicomplexa;Aconoidasida;Piroplasmida;Theileriidae;Theileria
OG5_146654	XP_001609692	Eukaryota;Sar;Alveolata;Apicomplexa;Aconoidasida;Piroplasmida;Babesiidae;Babesia
OG5_146840	XP_002909428	Eukaryota;Sar;Stramenopiles;Oomycota;Peronosporomycetes;Peronosporales;Peronosporaceae;Phytophthora
OG5_150838	XP_002904190	Eukaryota;Sar;Stramenopiles;Oomycota;Peronosporomycetes;Peronosporales;Peronosporaceae;Phytophthora
OG5_152610	XP_002903703	Eukaryota;Sar;Stramenopiles;Oomycota;Peronosporomycetes;Peronosporales;Peronosporaceae;Phytophthora
OG5_153105	XP_002669774	Eukaryota;Discoba;Heterolobosea;Tetramitia;Eutetramitia;Vahlkampfiidae;Naegleria
OG5_154753	XP_002999047	Eukaryota;Sar;Stramenopiles;Oomycota;Peronosporomycetes;Peronosporales;Peronosporaceae;Phytophthora
OG5_159638	XP_001429383	Eukaryota;Sar;Alveolata;Ciliophora;Intramacronucleata;Oligohymenophorea;Peniculida;Parameciidae;Paramecium
OG5_171446	XP_002907157	Eukaryota;Sar;Stramenopiles;Oomycota;Peronosporomycetes;Peronosporales;Peronosporaceae;Phytophthora
OG5_152077	XP_002182753	Eukaryota;Sar;Stramenopiles;Ochrophyta;Bacillariophyta;Bacillariophyceae;Bacillariophycidae;Naviculales;Phaeodactylaceae;Phaeodactylum
OG5_166309	XP_002184550	Eukaryota;Sar;Stramenopiles;Ochrophyta;Bacillariophyta;Bacillariophyceae;Bacillariophycidae;Naviculales;Phaeodactylaceae;Phaeodactylum
OG5_141276	XP_002177809	Eukaryota;Sar;Stramenopiles;Ochrophyta;Bacillariophyta;Bacillariophyceae;Bacillariophycidae;Naviculales;Phaeodactylaceae;Phaeodactylum
OG5_136942	XP_002680022	Eukaryota;Discoba;Heterolobosea;Tetramitia;Eutetramitia;Vahlkampfiidae;Naegleria
OG5_168036	XP_002180488	Eukaryota;Sar;Stramenopiles;Ochrophyta;Bacillariophyta;Bacillariophyceae;Bacillariophycidae;Naviculales;Phaeodactylaceae;Phaeodactylum
OG5_158960	XP_003294527	Eukaryota;Amoebozoa;Evosea;Eumycetozoa;Dictyostelia;Dictyosteliales;Dictyosteliaceae;Dictyostelium
OG5_135136	XP_003283411	Eukaryota;Amoebozoa;Evosea;Eumycetozoa;Dictyostelia;Dictyosteliales;Dictyosteliaceae;Dictyostelium
OG5_146439	NP_001056363	Eukaryota;Viridiplantae;Streptophyta;Embryophyta;Tracheophyta;Spermatophyta;Magnoliophyta;Liliopsida;Poales;Poaceae;BOP clade;Oryzoideae;Oryzeae;Oryzinae;Oryza
OG5_155488	XP_003285756	Eukaryota;Amoebozoa;Evosea;Eumycetozoa;Dictyostelia;Dictyosteliales;Dictyosteliaceae;Dictyostelium
OG5_172482	XP_002680841	Eukaryota;Discoba;Heterolobosea;Tetramitia;Eutetramitia;Vahlkampfiidae;Naegleria
OG5_130801	XP_502147	Eukaryota;Fungi;Dikarya;Ascomycota;Saccharomycotina;Dipodascomycetes;Dipodascales;Dipodascales incertae sedis;Yarrowia
OG5_134483	XP_003293488	Eukaryota;Amoebozoa;Evosea;Eumycetozoa;Dictyostelia;Dictyosteliales;Dictyosteliaceae;Dictyostelium
OG5_210545	XP_761394	Eukaryota;Fungi;Dikarya;Basidiomycota;Ustilaginomycotina;Ustilaginomycetes;Ustilaginales;Ustilaginaceae;Ustilago
OG5_132562	XP_504962	Eukaryota;Fungi;Dikarya;Ascomycota;Saccharomycotina;Dipodascomycetes;Dipodascales;Dipodascales incertae sedis;Yarrowia
OG5_136069	NP_594371	Eukaryota;Fungi;Dikarya;Ascomycota;Taphrinomycotina;Schizosaccharomycetes;Schizosaccharomycetales;Schizosaccharomycetaceae;Schizosaccharomyces
OG5_136542	XP_456365	Eukaryota;Fungi;Dikarya;Ascomycota;Saccharomycotina;Pichiomycetes;Debaryomycetaceae;Debaryomyces
OG5_138059	XP_003290462	Eukaryota;Amoebozoa;Evosea;Eumycetozoa;Dictyostelia;Dictyosteliales;Dictyosteliaceae;Dictyostelium
OG5_142703	NP_594915	Eukaryota;Fungi;Dikarya;Ascomycota;Taphrinomycotina;Schizosaccharomycetes;Schizosaccharomycetales;Schizosaccharomycetaceae;Schizosaccharomyces
OG5_133700	XP_001121274	Eukaryota;Metazoa;Ecdysozoa;Arthropoda;Hexapoda;Insecta;Pterygota;Neoptera;Endopterygota;Hymenoptera;Apocrita;Aculeata;Apoidea;Apidae;Apis
OG5_150028	XP_003282959	Eukaryota;Amoebozoa;Evosea;Eumycetozoa;Dictyostelia;Dictyosteliales;Dictyosteliaceae;Dictyostelium
OG5_158525	XP_003064122	Eukaryota;Viridiplantae;Chlorophyta;Mamiellophyceae;Mamiellales;Mamiellaceae;Micromonas
OG5_144906	XP_003293741	Eukaryota;Amoebozoa;Evosea;Eumycetozoa;Dictyostelia;Dictyosteliales;Dictyosteliaceae;Dictyostelium
OG5_155995	NP_564151	Eukaryota;Viridiplantae;Streptophyta;Embryophyta;Tracheophyta;Spermatophyta;Magnoliopsida;eudicotyledons;Gunneridae;Pentapetalae;rosids;malvids;Brassicales;Brassicaceae;Camelineae;Arabidopsis
OG5_135724	XP_002899233	Eukaryota;Sar;Stramenopiles;Oomycota;Peronosporomycetes;Peronosporales;Peronosporaceae;Phytophthora
OG5_135386	XP_766595	Eukaryota;Sar;Alveolata;Apicomplexa;Aconoidasida;Piroplasmida;Theileriidae;Theileria
OG5_171108	XP_003291861	Eukaryota;Amoebozoa;Evosea;Eumycetozoa;Dictyostelia;Dictyosteliales;Dictyosteliaceae;Dictyostelium
OG5_155745	XP_459268	Eukaryota;Fungi;Dikarya;Ascomycota;Saccharomycotina;Pichiomycetes;Debaryomycetaceae;Debaryomyces
OG5_130014	XP_624351	Eukaryota;Metazoa;Ecdysozoa;Arthropoda;Hexapoda;Insecta;Pterygota;Neoptera;Endopterygota;Hymenoptera;Apocrita;Aculeata;Apoidea;Anthophila;Apidae;Apis
OG5_130298	XP_001522216	Eukaryota;Fungi;Dikarya;Ascomycota;Pezizomycotina;Sordariomycetes;Sordariomycetidae;Magnaporthales;Magnaporthaceae;Magnaporthe
OG5_131868	XP_623798	Eukaryota;Metazoa;Ecdysozoa;Arthropoda;Hexapoda;Insecta;Pterygota;Neoptera;Endopterygota;Hymenoptera;Apocrita;Aculeata;Apoidea;Apidae;Apis
OG5_128614	XP_500440	Eukaryota;Fungi;Dikarya;Ascomycota;Saccharomycotina;Dipodascomycetes;Dipodascales;Dipodascales incertae sedis;Yarrowia
OG5_129913	XP_001095121	Eukaryota;Metazoa;Chordata;Craniata;Vertebrata;Euteleostomi;Mammalia;Eutheria;Euarchontoglires;Primates;Haplorrhini;Catarrhini;Cercopithecidae;Cercopithecinae;Macaca
OG5_132947	XP_003292907	Eukaryota;Amoebozoa;Evosea;Eumycetozoa;Dictyostelia;Dictyosteliales;Dictyosteliaceae;Dictyostelium
OG5_134255	XP_003291587	Eukaryota;Amoebozoa;Evosea;Eumycetozoa;Dictyostelia;Dictyosteliales;Dictyosteliaceae;Dictyostelium
OG5_163473	XP_003285646	Eukaryota;Amoebozoa;Evosea;Eumycetozoa;Dictyostelia;Dictyosteliales;Dictyosteliaceae;Dictyostelium
OG5_160432	XP_003286169	Eukaryota;Amoebozoa;Evosea;Eumycetozoa;Dictyostelia;Dictyosteliales;Dictyosteliaceae;Dictyostelium
OG5_141265	XP_003285776	Eukaryota;Amoebozoa;Evosea;Eumycetozoa;Dictyostelia;Dictyosteliales;Dictyosteliaceae;Dictyostelium
OG5_143329	XP_002996959	Eukaryota;Sar;Stramenopiles;Oomycota;Peronosporomycetes;Peronosporales;Peronosporaceae;Phytophthora
OG5_135114	XP_002673801	Eukaryota;Discoba;Heterolobosea;Tetramitia;Eutetramitia;Vahlkampfiidae;Naegleria
OG5_156076	XP_001950577	Eukaryota;Metazoa;Ecdysozoa;Arthropoda;Hexapoda;Insecta;Pterygota;Neoptera;Paraneoptera;Hemiptera;Sternorrhyncha;Aphidomorpha;Aphidoidea;Aphididae;Macrosiphini;Acyrthosiphon
OG5_136596	NP_174646	Eukaryota;Viridiplantae;Streptophyta;Embryophyta;Tracheophyta;Spermatophyta;Magnoliophyta;eudicotyledons;Gunneridae;Pentapetalae;rosids;malvids;Brassicales;Brassicaceae;Camelineae;Arabidopsis
OG5_136756	XP_003291083	Eukaryota;Amoebozoa;Evosea;Eumycetozoa;Dictyostelia;Dictyosteliales;Dictyosteliaceae;Dictyostelium
OG5_152159	XP_003294011	Eukaryota;Amoebozoa;Evosea;Eumycetozoa;Dictyostelia;Dictyosteliales;Dictyosteliaceae;Dictyostelium
OG5_144240	XP_001120552	Eukaryota;Metazoa;Arthropoda;Hexapoda;Insecta;Pterygota;Neoptera;Endopterygota;Hymenoptera;Apocrita;Aculeata;Apoidea;Apidae;Apis
OG5_141261	XP_001950908	Eukaryota;Metazoa;Ecdysozoa;Arthropoda;Hexapoda;Insecta;Pterygota;Neoptera;Paraneoptera;Hemiptera;Sternorrhyncha;Aphidomorpha;Aphidoidea;Aphididae;Macrosiphini;Acyrthosiphon
OG5_131791	XP_002673813	Eukaryota;Discoba;Heterolobosea;Tetramitia;Eutetramitia;Vahlkampfiidae;Naegleria
OG5_135187	NP_588294	Eukaryota;Fungi;Dikarya;Ascomycota;Taphrinomycotina;Schizosaccharomycetes;Schizosaccharomycetales;Schizosaccharomycetaceae;Schizosaccharomyces
OG5_141702	XP_458558	Eukaryota;Fungi;Dikarya;Ascomycota;Saccharomycotina;Pichiomycetes;Debaryomycetaceae;Debaryomyces
OG5_135084	NP_566991	Eukaryota;Viridiplantae;Streptophyta;Embryophyta;Tracheophyta;Spermatophyta;Magnoliopsida;eudicotyledons;Gunneridae;Pentapetalae;rosids;malvids;Brassicales;Brassicaceae;Camelineae;Arabidopsis
OG5_140124	NP_171861	Eukaryota;Viridiplantae;Streptophyta;Embryophyta;Tracheophyta;Spermatophyta;Magnoliopsida;eudicotyledons;Gunneridae;Pentapetalae;rosids;malvids;Brassicales;Brassicaceae;Camelineae;Arabidopsis
OG5_169862	NP_001043661	Eukaryota;Viridiplantae;Streptophyta;Embryophyta;Tracheophyta;Spermatophyta;Magnoliophyta;Liliopsida;Poales;Poaceae;BOP clade;Oryzoideae;Oryzeae;Oryzinae;Oryza
OG5_129352	NP_190963	Eukaryota;Viridiplantae;Streptophyta;Embryophyta;Tracheophyta;Spermatophyta;Magnoliopsida;eudicotyledons;Gunneridae;Pentapetalae;rosids;malvids;Brassicales;Brassicaceae;Camelineae;Arabidopsis
OG5_137082	XP_001493253	Eukaryota;Metazoa;Chordata;Craniata;Vertebrata;Euteleostomi;Mammalia;Eutheria;Laurasiatheria;Perissodactyla;Equidae;Equus
OG5_159572	XP_003059410	Eukaryota;Viridiplantae;Chlorophyta;Mamiellophyceae;Mamiellales;Mamiellaceae;Micromonas
OG5_130305	XP_001117673	Eukaryota;Metazoa;Chordata;Craniata;Vertebrata;Euteleostomi;Mammalia;Eutheria;Euarchontoglires;Primates;Haplorrhini;Catarrhini;Cercopithecidae;Cercopithecinae;Macaca
OG5_133658	NP_594194	Eukaryota;Fungi;Dikarya;Ascomycota;Taphrinomycotina;Schizosaccharomycetes;Schizosaccharomycetales;Schizosaccharomycetaceae;Schizosaccharomyces
OG5_135721	NP_195197	Eukaryota;Viridiplantae;Streptophyta;Embryophyta;Tracheophyta;Spermatophyta;Magnoliopsida;eudicotyledons;Gunneridae;Pentapetalae;rosids;malvids;Brassicales;Brassicaceae;Camelineae;Arabidopsis
OG5_149620	NP_182235	Eukaryota;Viridiplantae;Streptophyta;Embryophyta;Tracheophyta;Spermatophyta;Magnoliopsida;eudicotyledons;Gunneridae;Pentapetalae;rosids;malvids;Brassicales;Brassicaceae;Camelineae;Arabidopsis
OG5_168407	NP_001067819	Eukaryota;Viridiplantae;Streptophyta;Embryophyta;Tracheophyta;Spermatophyta;Magnoliophyta;Liliopsida;Poales;Poaceae;BOP clade;Oryzoideae;Oryzeae;Oryzinae;Oryza
OG5_171114	XP_003055411	Eukaryota;Viridiplantae;Chlorophyta;Mamiellophyceae;Mamiellales;Mamiellaceae;Micromonas
OG5_152343	NP_001064528	Eukaryota;Viridiplantae;Streptophyta;Embryophyta;Tracheophyta;Spermatophyta;Magnoliophyta;Liliopsida;Poales;Poaceae;BOP clade;Oryzoideae;Oryzeae;Oryzinae;Oryza
OG5_140693	XP_001489890	Eukaryota;Metazoa;Chordata;Craniata;Vertebrata;Euteleostomi;Mammalia;Eutheria;Laurasiatheria;Perissodactyla;Equidae;Equus
OG5_137703	XP_393759	Eukaryota;Metazoa;Ecdysozoa;Arthropoda;Hexapoda;Insecta;Pterygota;Neoptera;Endopterygota;Hymenoptera;Apocrita;Aculeata;Apoidea;Anthophila;Apidae;Apis
OG5_146603	XP_001121468	Eukaryota;Metazoa;Arthropoda;Hexapoda;Insecta;Pterygota;Neoptera;Endopterygota;Hymenoptera;Apocrita;Aculeata;Apoidea;Apidae;Apis
OG5_153441	XP_002806096	Eukaryota;Metazoa;Chordata;Craniata;Vertebrata;Euteleostomi;Mammalia;Eutheria;Euarchontoglires;Primates;Haplorrhini;Catarrhini;Cercopithecidae;Cercopithecinae;Macaca
OG5_130382	NP_201069	Eukaryota;Viridiplantae;Streptophyta;Embryophyta;Tracheophyta;Spermatophyta;Magnoliopsida;eudicotyledons;Gunneridae;Pentapetalae;rosids;malvids;Brassicales;Brassicaceae;Camelineae;Arabidopsis
OG5_132290	XP_001108629	Eukaryota;Metazoa;Chordata;Craniata;Vertebrata;Euteleostomi;Mammalia;Eutheria;Euarchontoglires;Primates;Haplorrhini;Catarrhini;Cercopithecidae;Cercopithecinae;Macaca
OG5_132961	XP_001100687	Eukaryota;Metazoa;Chordata;Craniata;Vertebrata;Euteleostomi;Mammalia;Eutheria;Euarchontoglires;Primates;Haplorrhini;Catarrhini;Cercopithecidae;Cercopithecinae;Macaca
OG5_134234	XP_001952057	Eukaryota;Metazoa;Arthropoda;Hexapoda;Insecta;Pterygota;Neoptera;Paraneoptera;Hemiptera;Sternorrhyncha;Aphidiformes;Aphidoidea;Aphididae;Macrosiphini;Acyrthosiphon
OG5_135299	NP_001064259	Eukaryota;Viridiplantae;Streptophyta;Embryophyta;Tracheophyta;Spermatophyta;Magnoliophyta;Liliopsida;Poales;Poaceae;BOP clade;Oryzoideae;Oryzeae;Oryzinae;Oryza
OG5_135787	XP_761180	Eukaryota;Fungi;Dikarya;Basidiomycota;Ustilaginomycotina;Ustilaginomycetes;Ustilaginales;Ustilaginaceae;Ustilago
OG5_137229	XP_457521	Eukaryota;Fungi;Dikarya;Ascomycota;Saccharomycotina;Pichiomycetes;Debaryomycetaceae;Debaryomyces
OG5_140186	XP_458329	Eukaryota;Fungi;Dikarya;Ascomycota;Saccharomycotina;Pichiomycetes;Debaryomycetaceae;Debaryomyces
OG5_140298	XP_002681836	Eukaryota;Discoba;Heterolobosea;Tetramitia;Eutetramitia;Vahlkampfiidae;Naegleria
OG5_142324	XP_451455	Eukaryota;Fungi;Dikarya;Ascomycota;Saccharomycotina;Saccharomycetes;Saccharomycetales;Saccharomycetaceae;Kluyveromyces
OG5_149671	XP_760605	Eukaryota;Fungi;Dikarya;Basidiomycota;Ustilaginomycotina;Ustilaginomycetes;Ustilaginales;Ustilaginaceae;Ustilago
OG5_149857	XP_002951264	Eukaryota;Viridiplantae;Chlorophyta;core chlorophytes;Chlorophyceae;CS clade;Chlamydomonadales;Volvocaceae;Volvox
OG5_163156	XP_394110	Eukaryota;Metazoa;Ecdysozoa;Arthropoda;Hexapoda;Insecta;Pterygota;Neoptera;Endopterygota;Hymenoptera;Apocrita;Aculeata;Apoidea;Apidae;Apis
OG5_146472	XP_001386022	Eukaryota;Fungi;Dikarya;Ascomycota;Saccharomycotina;Pichiomycetes;Debaryomycetaceae;Scheffersomyces
OG5_142714	XP_002904935	Eukaryota;Sar;Stramenopiles;Oomycota;Peronosporomycetes;Peronosporales;Peronosporaceae;Phytophthora
OG5_144414	XP_761879	Eukaryota;Fungi;Dikarya;Basidiomycota;Ustilaginomycotina;Ustilaginomycetes;Ustilaginales;Ustilaginaceae;Ustilago
OG5_130293	XP_002805198	Eukaryota;Metazoa;Chordata;Craniata;Vertebrata;Euteleostomi;Mammalia;Eutheria;Euarchontoglires;Primates;Haplorrhini;Catarrhini;Cercopithecidae;Cercopithecinae;Macaca
OG5_130658	XP_001120572	Eukaryota;Metazoa;Ecdysozoa;Arthropoda;Hexapoda;Insecta;Pterygota;Neoptera;Endopterygota;Hymenoptera;Apocrita;Aculeata;Apoidea;Anthophila;Apidae;Apis
OG5_129134	XP_503239	Eukaryota;Fungi;Dikarya;Ascomycota;Saccharomycotina;Dipodascomycetes;Dipodascales;Dipodascales incertae sedis;Yarrowia
OG5_132160	XP_506056	Eukaryota;Fungi;Dikarya;Ascomycota;Saccharomycotina;Dipodascomycetes;Dipodascales;Dipodascales incertae sedis;Yarrowia
OG5_133152	XP_001948860	Eukaryota;Metazoa;Arthropoda;Hexapoda;Insecta;Pterygota;Neoptera;Paraneoptera;Hemiptera;Sternorrhyncha;Aphidiformes;Aphidoidea;Aphididae;Macrosiphini;Acyrthosiphon
OG5_133353	XP_001944964	Eukaryota;Metazoa;Ecdysozoa;Arthropoda;Hexapoda;Insecta;Pterygota;Neoptera;Paraneoptera;Hemiptera;Sternorrhyncha;Aphidiformes;Aphidoidea;Aphididae;Macrosiphini;Acyrthosiphon
OG5_133450	XP_001120992	Eukaryota;Metazoa;Ecdysozoa;Arthropoda;Hexapoda;Insecta;Pterygota;Neoptera;Endopterygota;Hymenoptera;Apocrita;Aculeata;Apoidea;Apidae;Apis
OG5_135144	NP_594419	Eukaryota;Fungi;Dikarya;Ascomycota;Taphrinomycotina;Schizosaccharomycetes;Schizosaccharomycetales;Schizosaccharomycetaceae;Schizosaccharomyces
OG5_135645	XP_002181455	Eukaryota;Sar;Stramenopiles;Ochrophyta;Bacillariophyta;Bacillariophyceae;Bacillariophycidae;Naviculales;Phaeodactylaceae;Phaeodactylum
OG5_137411	XP_002903126	Eukaryota;Sar;Stramenopiles;Oomycota;Peronosporomycetes;Peronosporales;Peronosporaceae;Phytophthora
OG5_140676	XP_001093715	Eukaryota;Metazoa;Chordata;Craniata;Vertebrata;Euteleostomi;Mammalia;Eutheria;Euarchontoglires;Primates;Haplorrhini;Catarrhini;Cercopithecidae;Cercopithecinae;Macaca
OG5_141563	XP_002899737	Eukaryota;Sar;Stramenopiles;Oomycota;Peronosporomycetes;Peronosporales;Peronosporaceae;Phytophthora
OG5_141723	XP_001090459	Eukaryota;Metazoa;Chordata;Craniata;Vertebrata;Euteleostomi;Mammalia;Eutheria;Euarchontoglires;Primates;Haplorrhini;Catarrhini;Cercopithecidae;Cercopithecinae;Macaca
OG5_142775	XP_505997	Eukaryota;Fungi;Dikarya;Ascomycota;Saccharomycotina;Dipodascomycetes;Dipodascales;Dipodascales incertae sedis;Yarrowia
OG5_142991	XP_001437897	Eukaryota;Sar;Alveolata;Ciliophora;Intramacronucleata;Oligohymenophorea;Peniculida;Parameciidae;Paramecium
OG5_152623	XP_002895426	Eukaryota;Sar;Stramenopiles;Oomycota;Peronosporomycetes;Peronosporales;Peronosporaceae;Phytophthora
OG5_159299	XP_002777111	Eukaryota;Sar;Alveolata;Perkinsozoa;Perkinsea;Perkinsida;Perkinsidae;Perkinsus
OG5_165097	XP_002904007	Eukaryota;Sar;Stramenopiles;Oomycota;Peronosporomycetes;Peronosporales;Peronosporaceae;Phytophthora
OG5_137904	XP_001113464	Eukaryota;Metazoa;Chordata;Craniata;Vertebrata;Euteleostomi;Mammalia;Eutheria;Euarchontoglires;Primates;Haplorrhini;Catarrhini;Cercopithecidae;Cercopithecinae;Macaca
OG5_133724	XP_459586	Eukaryota;Fungi;Dikarya;Ascomycota;Saccharomycotina;Pichiomycetes;Debaryomycetaceae;Debaryomyces
OG5_136507	XP_001092853	Eukaryota;Metazoa;Chordata;Craniata;Vertebrata;Euteleostomi;Mammalia;Eutheria;Euarchontoglires;Primates;Haplorrhini;Catarrhini;Cercopithecidae;Cercopithecinae;Macaca
OG5_132192	XP_001095110	Eukaryota;Metazoa;Chordata;Craniata;Vertebrata;Euteleostomi;Mammalia;Eutheria;Euarchontoglires;Primates;Haplorrhini;Catarrhini;Cercopithecidae;Cercopithecinae;Macaca
OG5_155706	XP_454961	Eukaryota;Fungi;Dikarya;Ascomycota;Saccharomyceta;Saccharomycotina;Saccharomycetes;Saccharomycetales;Saccharomycetaceae;Kluyveromyces
OG5_133438	XP_001110330	Eukaryota;Metazoa;Chordata;Craniata;Vertebrata;Euteleostomi;Mammalia;Eutheria;Euarchontoglires;Primates;Haplorrhini;Catarrhini;Cercopithecidae;Cercopithecinae;Macaca
OG5_142838	XP_003062182	Eukaryota;Viridiplantae;Chlorophyta;Mamiellophyceae;Mamiellales;Mamiellaceae;Micromonas
OG5_152867	XP_459723	Eukaryota;Fungi;Dikarya;Ascomycota;Saccharomycotina;Pichiomycetes;Debaryomycetaceae;Debaryomyces
OG5_128023	XP_396894	Eukaryota;Metazoa;Ecdysozoa;Arthropoda;Hexapoda;Insecta;Pterygota;Neoptera;Endopterygota;Hymenoptera;Apocrita;Aculeata;Apoidea;Anthophila;Apidae;Apis
OG5_169253	NP_175644	Eukaryota;Viridiplantae;Streptophyta;Embryophyta;Tracheophyta;Spermatophyta;Magnoliopsida;eudicotyledons;Gunneridae;Pentapetalae;rosids;malvids;Brassicales;Brassicaceae;Camelineae;Arabidopsis
OG5_130642	XP_002954958	Eukaryota;Viridiplantae;Chlorophyta;core chlorophytes;Chlorophyceae;CS clade;Chlamydomonadales;Volvocaceae;Volvox
OG5_128364	XP_001944311	Eukaryota;Metazoa;Ecdysozoa;Arthropoda;Hexapoda;Insecta;Pterygota;Neoptera;Paraneoptera;Hemiptera;Sternorrhyncha;Aphidomorpha;Aphidoidea;Aphididae;Macrosiphini;Acyrthosiphon
OG5_128410	XP_393902	Eukaryota;Metazoa;Ecdysozoa;Arthropoda;Hexapoda;Insecta;Pterygota;Neoptera;Endopterygota;Hymenoptera;Apocrita;Aculeata;Apoidea;Anthophila;Apidae;Apis
OG5_128451	NP_001011632	Eukaryota;Metazoa;Ecdysozoa;Arthropoda;Hexapoda;Insecta;Pterygota;Neoptera;Endopterygota;Hymenoptera;Apocrita;Aculeata;Apoidea;Anthophila;Apidae;Apis
OG5_130301	XP_001103896	Eukaryota;Metazoa;Chordata;Craniata;Vertebrata;Euteleostomi;Mammalia;Eutheria;Euarchontoglires;Primates;Haplorrhini;Catarrhini;Cercopithecidae;Cercopithecinae;Macaca
OG5_132638	XP_001091193	Eukaryota;Metazoa;Chordata;Craniata;Vertebrata;Euteleostomi;Mammalia;Eutheria;Euarchontoglires;Primates;Haplorrhini;Catarrhini;Cercopithecidae;Cercopithecinae;Macaca
OG5_135166	XP_001496734	Eukaryota;Metazoa;Chordata;Craniata;Vertebrata;Euteleostomi;Mammalia;Eutheria;Laurasiatheria;Perissodactyla;Equidae;Equus
OG5_129910	XP_394279	Eukaryota;Metazoa;Ecdysozoa;Arthropoda;Hexapoda;Insecta;Pterygota;Neoptera;Endopterygota;Hymenoptera;Apocrita;Aculeata;Apoidea;Apidae;Apis
OG5_129123	NP_593823	Eukaryota;Fungi;Dikarya;Ascomycota;Taphrinomycotina;Schizosaccharomycetes;Schizosaccharomycetales;Schizosaccharomycetaceae;Schizosaccharomyces
OG5_129900	XP_452111	Eukaryota;Fungi;Dikarya;Ascomycota;Saccharomycotina;Saccharomycetes;Saccharomycetales;Saccharomycetaceae;Kluyveromyces
OG5_128970	XP_624337	Eukaryota;Metazoa;Ecdysozoa;Arthropoda;Hexapoda;Insecta;Pterygota;Neoptera;Endopterygota;Hymenoptera;Apocrita;Aculeata;Apoidea;Anthophila;Apidae;Apis
OG5_130768	XP_623102	Eukaryota;Metazoa;Ecdysozoa;Arthropoda;Hexapoda;Insecta;Pterygota;Neoptera;Endopterygota;Hymenoptera;Apocrita;Aculeata;Apoidea;Apidae;Apis
OG5_134809	NP_596249	Eukaryota;Fungi;Dikarya;Ascomycota;Taphrinomycotina;Schizosaccharomycetes;Schizosaccharomycetales;Schizosaccharomycetaceae;Schizosaccharomyces
OG5_153690	NP_594350	Eukaryota;Fungi;Dikarya;Ascomycota;Taphrinomycotina;Schizosaccharomycetes;Schizosaccharomycetales;Schizosaccharomycetaceae;Schizosaccharomyces
OG5_169785	XP_762134	Eukaryota;Fungi;Dikarya;Basidiomycota;Ustilaginomycotina;Ustilaginomycetes;Ustilaginales;Ustilaginaceae;Ustilago
OG5_163187	XP_002999122	Eukaryota;Sar;Stramenopiles;Oomycota;Peronosporomycetes;Peronosporales;Peronosporaceae;Phytophthora
OG5_129780	XP_392061	Eukaryota;Metazoa;Ecdysozoa;Arthropoda;Hexapoda;Insecta;Pterygota;Neoptera;Endopterygota;Hymenoptera;Apocrita;Aculeata;Apoidea;Anthophila;Apidae;Apis
OG5_130703	XP_001099303	Eukaryota;Metazoa;Chordata;Craniata;Vertebrata;Euteleostomi;Mammalia;Eutheria;Euarchontoglires;Primates;Haplorrhini;Catarrhini;Cercopithecidae;Cercopithecinae;Macaca
OG5_132383	XP_001120777	Eukaryota;Metazoa;Ecdysozoa;Arthropoda;Hexapoda;Insecta;Pterygota;Neoptera;Endopterygota;Hymenoptera;Apocrita;Aculeata;Apoidea;Apidae;Apis
OG5_132399	XP_392391	Eukaryota;Metazoa;Ecdysozoa;Arthropoda;Hexapoda;Insecta;Pterygota;Neoptera;Endopterygota;Hymenoptera;Apocrita;Aculeata;Apoidea;Anthophila;Apidae;Apis
OG5_132867	XP_001952014	Eukaryota;Metazoa;Ecdysozoa;Arthropoda;Hexapoda;Insecta;Pterygota;Neoptera;Paraneoptera;Hemiptera;Sternorrhyncha;Aphidiformes;Aphidoidea;Aphididae;Macrosiphini;Acyrthosiphon
OG5_133160	XP_001114556	Eukaryota;Metazoa;Chordata;Craniata;Vertebrata;Euteleostomi;Mammalia;Eutheria;Euarchontoglires;Primates;Haplorrhini;Catarrhini;Cercopithecidae;Cercopithecinae;Macaca
OG5_133333	XP_501062	Eukaryota;Fungi;Dikarya;Ascomycota;Saccharomycotina;Dipodascomycetes;Dipodascales;Dipodascales incertae sedis;Yarrowia
OG5_134817	XP_001113496	Eukaryota;Metazoa;Chordata;Craniata;Vertebrata;Euteleostomi;Mammalia;Eutheria;Euarchontoglires;Primates;Haplorrhini;Catarrhini;Cercopithecidae;Cercopithecinae;Macaca
OG5_135280	XP_001093861	Eukaryota;Metazoa;Chordata;Craniata;Vertebrata;Euteleostomi;Mammalia;Eutheria;Euarchontoglires;Primates;Haplorrhini;Catarrhini;Cercopithecidae;Cercopithecinae;Macaca
OG5_136119	NP_587676	Eukaryota;Fungi;Dikarya;Ascomycota;Taphrinomycotina;Schizosaccharomycetes;Schizosaccharomycetales;Schizosaccharomycetaceae;Schizosaccharomyces
OG5_136521	XP_001522141	Eukaryota;Fungi;Dikarya;Ascomycota;Pezizomycotina;Sordariomycetes;Sordariomycetidae;Magnaporthales;Magnaporthaceae;Magnaporthe
OG5_137006	XP_504196	Eukaryota;Fungi;Dikarya;Ascomycota;Saccharomycotina;Dipodascomycetes;Dipodascales;Dipodascales incertae sedis;Yarrowia
OG5_141579	XP_002906332	Eukaryota;Sar;Stramenopiles;Oomycota;Peronosporomycetes;Peronosporales;Peronosporaceae;Phytophthora
OG5_144108	XP_002909164	Eukaryota;Sar;Stramenopiles;Oomycota;Peronosporomycetes;Peronosporales;Peronosporaceae;Phytophthora
OG5_144530	XP_002959803	Eukaryota;Viridiplantae;Chlorophyta;core chlorophytes;Chlorophyceae;CS clade;Chlamydomonadales;Volvocaceae;Volvox
OG5_147651	XP_002897413	Eukaryota;Sar;Stramenopiles;Oomycota;Peronosporomycetes;Peronosporales;Peronosporaceae;Phytophthora
OG5_129848	XP_500689	Eukaryota;Fungi;Dikarya;Ascomycota;Saccharomycotina;Dipodascomycetes;Dipodascales;Dipodascales incertae sedis;Yarrowia
OG5_131612	XP_395374	Eukaryota;Metazoa;Ecdysozoa;Arthropoda;Hexapoda;Insecta;Pterygota;Neoptera;Endopterygota;Hymenoptera;Apocrita;Aculeata;Apoidea;Anthophila;Apidae;Apis
OG5_143028	NP_001152774	Eukaryota;Metazoa;Chordata;Craniata;Vertebrata;Euteleostomi;Mammalia;Eutheria;Euarchontoglires;Primates;Haplorrhini;Catarrhini;Cercopithecidae;Cercopithecinae;Macaca
OG5_156119	XP_395787	Eukaryota;Metazoa;Ecdysozoa;Arthropoda;Hexapoda;Insecta;Pterygota;Neoptera;Endopterygota;Hymenoptera;Apocrita;Aculeata;Apoidea;Anthophila;Apidae;Apis
OG5_133114	NP_596309	Eukaryota;Fungi;Dikarya;Ascomycota;Taphrinomycotina;Schizosaccharomycetes;Schizosaccharomycetales;Schizosaccharomycetaceae;Schizosaccharomyces
OG5_135135	XP_002901544	Eukaryota;Sar;Stramenopiles;Oomycota;Peronosporomycetes;Peronosporales;Peronosporaceae;Phytophthora
OG5_131932	NP_192536	Eukaryota;Viridiplantae;Streptophyta;Embryophyta;Tracheophyta;Spermatophyta;Magnoliopsida;eudicotyledons;Gunneridae;Pentapetalae;rosids;malvids;Brassicales;Brassicaceae;Camelineae;Arabidopsis
OG5_142704	XP_002908856	Eukaryota;Sar;Stramenopiles;Oomycota;Peronosporomycetes;Peronosporales;Peronosporaceae;Phytophthora
OG5_138538	NP_566959	Eukaryota;Viridiplantae;Streptophyta;Embryophyta;Tracheophyta;Spermatophyta;Magnoliopsida;eudicotyledons;Gunneridae;Pentapetalae;rosids;malvids;Brassicales;Brassicaceae;Camelineae;Arabidopsis
OG5_158671	XP_002945771	Eukaryota;Viridiplantae;Chlorophyta;core chlorophytes;Chlorophyceae;CS clade;Chlamydomonadales;Volvocaceae;Volvox
OG5_131263	NP_194093	Eukaryota;Viridiplantae;Streptophyta;Embryophyta;Tracheophyta;Spermatophyta;Magnoliopsida;eudicotyledons;Gunneridae;Pentapetalae;rosids;malvids;Brassicales;Brassicaceae;Camelineae;Arabidopsis
OG5_156698	XP_003063915	Eukaryota;Viridiplantae;Chlorophyta;Mamiellophyceae;Mamiellales;Mamiellaceae;Micromonas
OG5_160498	XP_002954658	Eukaryota;Viridiplantae;Chlorophyta;core chlorophytes;Chlorophyceae;CS clade;Chlamydomonadales;Volvocaceae;Volvox
OG5_149711	NP_173002	Eukaryota;Viridiplantae;Streptophyta;Embryophyta;Tracheophyta;Spermatophyta;Magnoliopsida;eudicotyledons;Gunneridae;Pentapetalae;rosids;malvids;Brassicales;Brassicaceae;Camelineae;Arabidopsis
OG5_144134	NP_001060914	Eukaryota;Viridiplantae;Streptophyta;Embryophyta;Tracheophyta;Spermatophyta;Magnoliophyta;Liliopsida;Poales;Poaceae;BOP clade;Oryzoideae;Oryzeae;Oryzinae;Oryza
OG5_140469	XP_003057300	Eukaryota;Viridiplantae;Chlorophyta;Mamiellophyceae;Mamiellales;Mamiellaceae;Micromonas
OG5_147257	NP_196064	Eukaryota;Viridiplantae;Streptophyta;Embryophyta;Tracheophyta;Spermatophyta;Magnoliopsida;eudicotyledons;Gunneridae;Pentapetalae;rosids;malvids;Brassicales;Brassicaceae;Camelineae;Arabidopsis
OG5_150283	NP_179378	Eukaryota;Viridiplantae;Streptophyta;Embryophyta;Tracheophyta;Spermatophyta;Magnoliopsida;eudicotyledons;Gunneridae;Pentapetalae;rosids;malvids;Brassicales;Brassicaceae;Camelineae;Arabidopsis
OG5_150498	XP_003062834	Eukaryota;Viridiplantae;Chlorophyta;Mamiellophyceae;Mamiellales;Mamiellaceae;Micromonas
OG5_163245	XP_003057013	Eukaryota;Viridiplantae;Chlorophyta;Mamiellophyceae;Mamiellales;Mamiellaceae;Micromonas
OG5_170675	NP_195891	Eukaryota;Viridiplantae;Streptophyta;Embryophyta;Tracheophyta;Spermatophyta;Magnoliopsida;eudicotyledons;Gunneridae;Pentapetalae;rosids;malvids;Brassicales;Brassicaceae;Camelineae;Arabidopsis
OG5_130152	NP_176961	Eukaryota;Viridiplantae;Streptophyta;Embryophyta;Tracheophyta;Spermatophyta;Magnoliopsida;eudicotyledons;Gunneridae;Pentapetalae;rosids;malvids;Brassicales;Brassicaceae;Camelineae;Arabidopsis
OG5_130464	NP_565252	Eukaryota;Viridiplantae;Streptophyta;Embryophyta;Tracheophyta;Spermatophyta;Magnoliopsida;eudicotyledons;Gunneridae;Pentapetalae;rosids;malvids;Brassicales;Brassicaceae;Camelineae;Arabidopsis
OG5_132740	XP_002949909	Eukaryota;Viridiplantae;Chlorophyta;core chlorophytes;Chlorophyceae;CS clade;Chlamydomonadales;Volvocaceae;Volvox
OG5_132745	XP_003060938	Eukaryota;Viridiplantae;Chlorophyta;Mamiellophyceae;Mamiellales;Mamiellaceae;Micromonas
OG5_133105	XP_003055570	Eukaryota;Viridiplantae;Chlorophyta;Mamiellophyceae;Mamiellales;Mamiellaceae;Micromonas
OG5_133331	XP_003055584	Eukaryota;Viridiplantae;Chlorophyta;Mamiellophyceae;Mamiellales;Mamiellaceae;Micromonas
OG5_135670	XP_003059653	Eukaryota;Viridiplantae;Chlorophyta;Mamiellophyceae;Mamiellales;Mamiellaceae;Micromonas
OG5_135702	XP_002951567	Eukaryota;Viridiplantae;Chlorophyta;core chlorophytes;Chlorophyceae;CS clade;Chlamydomonadales;Volvocaceae;Volvox
OG5_135823	NP_192137	Eukaryota;Viridiplantae;Streptophyta;Embryophyta;Tracheophyta;Spermatophyta;Magnoliopsida;eudicotyledons;Gunneridae;Pentapetalae;rosids;malvids;Brassicales;Brassicaceae;Camelineae;Arabidopsis
OG5_136489	NP_200032	Eukaryota;Viridiplantae;Streptophyta;Embryophyta;Tracheophyta;Spermatophyta;Magnoliopsida;eudicotyledons;Gunneridae;Pentapetalae;rosids;malvids;Brassicales;Brassicaceae;Camelineae;Arabidopsis
OG5_136933	XP_002959920	Eukaryota;Viridiplantae;Chlorophyta;core chlorophytes;Chlorophyceae;CS clade;Chlamydomonadales;Volvocaceae;Volvox
OG5_137379	XP_002900496	Eukaryota;Sar;Stramenopiles;Oomycota;Peronosporomycetes;Peronosporales;Peronosporaceae;Phytophthora
OG5_137545	NP_563966	Eukaryota;Viridiplantae;Streptophyta;Embryophyta;Tracheophyta;Spermatophyta;Magnoliopsida;eudicotyledons;Gunneridae;Pentapetalae;rosids;malvids;Brassicales;Brassicaceae;Camelineae;Arabidopsis
OG5_142479	NP_001047246	Eukaryota;Viridiplantae;Streptophyta;Embryophyta;Tracheophyta;Spermatophyta;Magnoliophyta;Liliopsida;Poales;Poaceae;BOP clade;Oryzoideae;Oryzeae;Oryzinae;Oryza
OG5_143142	NP_564492	Eukaryota;Viridiplantae;Streptophyta;Embryophyta;Tracheophyta;Spermatophyta;Magnoliopsida;eudicotyledons;Gunneridae;Pentapetalae;rosids;malvids;Brassicales;Brassicaceae;Camelineae;Arabidopsis
OG5_144474	NP_565628	Eukaryota;Viridiplantae;Streptophyta;Embryophyta;Tracheophyta;Spermatophyta;Magnoliopsida;eudicotyledons;Gunneridae;Pentapetalae;rosids;malvids;Brassicales;Brassicaceae;Camelineae;Arabidopsis
OG5_147125	XP_002950477	Eukaryota;Viridiplantae;Chlorophyta;core chlorophytes;Chlorophyceae;CS clade;Chlamydomonadales;Volvocaceae;Volvox
OG5_149537	NP_191192	Eukaryota;Viridiplantae;Streptophyta;Embryophyta;Tracheophyta;Spermatophyta;Magnoliopsida;eudicotyledons;Gunneridae;Pentapetalae;rosids;malvids;Brassicales;Brassicaceae;Camelineae;Arabidopsis
OG5_149634	XP_002953667	Eukaryota;Viridiplantae;Chlorophyta;core chlorophytes;Chlorophyceae;CS clade;Chlamydomonadales;Volvocaceae;Volvox
OG5_150224	NP_001078210	Eukaryota;Viridiplantae;Streptophyta;Embryophyta;Tracheophyta;Spermatophyta;Magnoliopsida;eudicotyledons;Gunneridae;Pentapetalae;rosids;malvids;Brassicales;Brassicaceae;Camelineae;Arabidopsis
OG5_150373	XP_003060902	Eukaryota;Viridiplantae;Chlorophyta;Mamiellophyceae;Mamiellales;Mamiellaceae;Micromonas
OG5_150501	XP_002946093	Eukaryota;Viridiplantae;Chlorophyta;core chlorophytes;Chlorophyceae;CS clade;Chlamydomonadales;Volvocaceae;Volvox
OG5_155510	NP_175665	Eukaryota;Viridiplantae;Streptophyta;Embryophyta;Tracheophyta;Spermatophyta;Magnoliopsida;eudicotyledons;Gunneridae;Pentapetalae;rosids;malvids;Brassicales;Brassicaceae;Camelineae;Arabidopsis
OG5_163172	XP_002904829	Eukaryota;Sar;Stramenopiles;Oomycota;Peronosporomycetes;Peronosporales;Peronosporaceae;Phytophthora
OG5_164841	XP_003062693	Eukaryota;Viridiplantae;Chlorophyta;Mamiellophyceae;Mamiellales;Mamiellaceae;Micromonas
OG5_168743	NP_565539	Eukaryota;Viridiplantae;Streptophyta;Embryophyta;Tracheophyta;Spermatophyta;Magnoliopsida;eudicotyledons;Gunneridae;Pentapetalae;rosids;malvids;Brassicales;Brassicaceae;Camelineae;Arabidopsis
OG5_146615	XP_002184436	Eukaryota;Sar;Stramenopiles;Ochrophyta;Bacillariophyta;Bacillariophyceae;Bacillariophycidae;Naviculales;Phaeodactylaceae;Phaeodactylum
OG5_149659	XP_002772156	Eukaryota;Sar;Alveolata;Perkinsozoa;Perkinsea;Perkinsida;Perkinsidae;Perkinsus
OG5_158803	XP_002181657	Eukaryota;Sar;Stramenopiles;Ochrophyta;Bacillariophyta;Bacillariophyceae;Bacillariophycidae;Naviculales;Phaeodactylaceae;Phaeodactylum
OG5_163868	XP_002895251	Eukaryota;Sar;Stramenopiles;Oomycota;Peronosporomycetes;Peronosporales;Peronosporaceae;Phytophthora
OG5_167618	XP_002767222	Eukaryota;Sar;Alveolata;Perkinsozoa;Perkinsea;Perkinsida;Perkinsidae;Perkinsus
OG5_145213	XP_001459732	Eukaryota;Sar;Alveolata;Ciliophora;Intramacronucleata;Oligohymenophorea;Peniculida;Parameciidae;Paramecium
OG5_149347	XP_002785856	Eukaryota;Sar;Alveolata;Perkinsozoa;Perkinsea;Perkinsida;Perkinsidae;Perkinsus
OG5_160925	XP_002901141	Eukaryota;Sar;Stramenopiles;Oomycota;Peronosporomycetes;Peronosporales;Peronosporaceae;Phytophthora
OG5_133303	XP_003055644	Eukaryota;Viridiplantae;Chlorophyta;Mamiellophyceae;Mamiellales;Mamiellaceae;Micromonas
OG5_133515	NP_564562	Eukaryota;Viridiplantae;Streptophyta;Embryophyta;Tracheophyta;Spermatophyta;Magnoliopsida;eudicotyledons;Gunneridae;Pentapetalae;rosids;malvids;Brassicales;Brassicaceae;Camelineae;Arabidopsis
OG5_138746	NP_001048815	Eukaryota;Viridiplantae;Streptophyta;Embryophyta;Tracheophyta;Spermatophyta;Magnoliophyta;Liliopsida;Poales;Poaceae;BOP clade;Oryzoideae;Oryzeae;Oryzinae;Oryza
OG5_131215	NP_199845	Eukaryota;Viridiplantae;Streptophyta;Embryophyta;Tracheophyta;Spermatophyta;Magnoliopsida;eudicotyledons;Gunneridae;Pentapetalae;rosids;malvids;Brassicales;Brassicaceae;Camelineae;Arabidopsis
OG5_141681	XP_002951411	Eukaryota;Viridiplantae;Chlorophyta;core chlorophytes;Chlorophyceae;CS clade;Chlamydomonadales;Volvocaceae;Volvox
OG5_143133	XP_002178809	Eukaryota;Sar;Stramenopiles;Ochrophyta;Bacillariophyta;Bacillariophyceae;Bacillariophycidae;Naviculales;Phaeodactylaceae;Phaeodactylum
OG5_147137	NP_568492	Eukaryota;Viridiplantae;Streptophyta;Embryophyta;Tracheophyta;Spermatophyta;Magnoliopsida;eudicotyledons;Gunneridae;Pentapetalae;rosids;malvids;Brassicales;Brassicaceae;Camelineae;Arabidopsis
OG5_147197	NP_176193	Eukaryota;Viridiplantae;Streptophyta;Embryophyta;Tracheophyta;Spermatophyta;Magnoliopsida;eudicotyledons;Gunneridae;Pentapetalae;rosids;malvids;Brassicales;Brassicaceae;Camelineae;Arabidopsis
OG5_156589	NP_200628	Eukaryota;Viridiplantae;Streptophyta;Embryophyta;Tracheophyta;Spermatophyta;Magnoliopsida;eudicotyledons;Gunneridae;Pentapetalae;rosids;malvids;Brassicales;Brassicaceae;Camelineae;Arabidopsis
OG5_173601	XP_002178205	Eukaryota;Sar;Stramenopiles;Ochrophyta;Bacillariophyta;Bacillariophyceae;Bacillariophycidae;Naviculales;Phaeodactylaceae;Phaeodactylum
OG5_144390	XP_002180884	Eukaryota;Sar;Stramenopiles;Ochrophyta;Bacillariophyta;Bacillariophyceae;Bacillariophycidae;Naviculales;Phaeodactylaceae;Phaeodactylum
OG5_139557	NP_178346	Eukaryota;Viridiplantae;Streptophyta;Embryophyta;Tracheophyta;Spermatophyta;Magnoliopsida;eudicotyledons;Gunneridae;Pentapetalae;rosids;malvids;Brassicales;Brassicaceae;Camelineae;Arabidopsis
OG5_133657	XP_002184866	Eukaryota;Sar;Stramenopiles;Ochrophyta;Bacillariophyta;Bacillariophyceae;Bacillariophycidae;Naviculales;Phaeodactylaceae;Phaeodactylum
OG5_131701	XP_002998149	Eukaryota;Sar;Stramenopiles;Oomycota;Peronosporomycetes;Peronosporales;Peronosporaceae;Phytophthora
OG5_147720	XP_002179786	Eukaryota;Sar;Stramenopiles;Ochrophyta;Bacillariophyta;Bacillariophyceae;Bacillariophycidae;Naviculales;Phaeodactylaceae;Phaeodactylum
OG5_164438	NP_177275	Eukaryota;Viridiplantae;Streptophyta;Embryophyta;Tracheophyta;Spermatophyta;Magnoliopsida;eudicotyledons;Gunneridae;Pentapetalae;rosids;malvids;Brassicales;Brassicaceae;Camelineae;Arabidopsis
OG5_130709	NP_565765	Eukaryota;Viridiplantae;Streptophyta;Embryophyta;Tracheophyta;Spermatophyta;Magnoliopsida;eudicotyledons;Gunneridae;Pentapetalae;rosids;malvids;Brassicales;Brassicaceae;Camelineae;Arabidopsis
OG5_138537	NP_001049149	Eukaryota;Viridiplantae;Streptophyta;Embryophyta;Tracheophyta;Spermatophyta;Magnoliophyta;Liliopsida;Poales;Poaceae;BOP clade;Oryzoideae;Oryzeae;Oryzinae;Oryza
OG5_139176	NP_565211	Eukaryota;Viridiplantae;Streptophyta;Embryophyta;Tracheophyta;Spermatophyta;Magnoliopsida;eudicotyledons;Gunneridae;Pentapetalae;rosids;malvids;Brassicales;Brassicaceae;Camelineae;Arabidopsis
OG5_139574	NP_565372	Eukaryota;Viridiplantae;Streptophyta;Embryophyta;Tracheophyta;Spermatophyta;Magnoliopsida;eudicotyledons;Gunneridae;Pentapetalae;rosids;malvids;Brassicales;Brassicaceae;Camelineae;Arabidopsis
OG5_140405	XP_002945687	Eukaryota;Viridiplantae;Chlorophyta;core chlorophytes;Chlorophyceae;CS clade;Chlamydomonadales;Volvocaceae;Volvox
OG5_140491	NP_196745	Eukaryota;Viridiplantae;Streptophyta;Embryophyta;Tracheophyta;Spermatophyta;Magnoliopsida;eudicotyledons;Gunneridae;Pentapetalae;rosids;malvids;Brassicales;Brassicaceae;Camelineae;Arabidopsis
OG5_141320	NP_174533	Eukaryota;Viridiplantae;Streptophyta;Embryophyta;Tracheophyta;Spermatophyta;Magnoliopsida;eudicotyledons;Gunneridae;Pentapetalae;rosids;malvids;Brassicales;Brassicaceae;Camelineae;Arabidopsis
OG5_141658	XP_002948231	Eukaryota;Viridiplantae;Chlorophyta;core chlorophytes;Chlorophyceae;CS clade;Chlamydomonadales;Volvocaceae;Volvox
OG5_143116	NP_193016	Eukaryota;Viridiplantae;Streptophyta;Embryophyta;Tracheophyta;Spermatophyta;Magnoliopsida;eudicotyledons;Gunneridae;Pentapetalae;rosids;malvids;Brassicales;Brassicaceae;Camelineae;Arabidopsis
OG5_149392	XP_002957337	Eukaryota;Viridiplantae;Chlorophyta;core chlorophytes;Chlorophyceae;CS clade;Chlamydomonadales;Volvocaceae;Volvox
OG5_156551	XP_002177847	Eukaryota;Sar;Stramenopiles;Ochrophyta;Bacillariophyta;Bacillariophyceae;Bacillariophycidae;Naviculales;Phaeodactylaceae;Phaeodactylum
OG5_157649	XP_003062175	Eukaryota;Viridiplantae;Chlorophyta;Mamiellophyceae;Mamiellales;Mamiellaceae;Micromonas
OG5_164693	NP_565087	Eukaryota;Viridiplantae;Streptophyta;Embryophyta;Tracheophyta;Spermatophyta;Magnoliopsida;eudicotyledons;Gunneridae;Pentapetalae;rosids;malvids;Brassicales;Brassicaceae;Camelineae;Arabidopsis
OG5_166829	XP_003063138	Eukaryota;Viridiplantae;Chlorophyta;Mamiellophyceae;Mamiellales;Mamiellaceae;Micromonas
OG5_171675	NP_001052295	Eukaryota;Viridiplantae;Streptophyta;Embryophyta;Tracheophyta;Spermatophyta;Magnoliophyta;Liliopsida;Poales;Poaceae;BOP clade;Oryzoideae;Oryzeae;Oryzinae;Oryza
OG5_129402	XP_002183815	Eukaryota;Sar;Stramenopiles;Ochrophyta;Bacillariophyta;Bacillariophyceae;Bacillariophycidae;Naviculales;Phaeodactylaceae;Phaeodactylum
OG5_130886	NP_850135	Eukaryota;Viridiplantae;Streptophyta;Embryophyta;Tracheophyta;Spermatophyta;Magnoliopsida;eudicotyledons;Gunneridae;Pentapetalae;rosids;malvids;Brassicales;Brassicaceae;Camelineae;Arabidopsis
OG5_130915	XP_003057077	Eukaryota;Viridiplantae;Chlorophyta;Mamiellophyceae;Mamiellales;Mamiellaceae;Micromonas
OG5_133572	NP_001062473	Eukaryota;Viridiplantae;Streptophyta;Embryophyta;Tracheophyta;Spermatophyta;Magnoliophyta;Liliopsida;Poales;Poaceae;BOP clade;Oryzoideae;Oryzeae;Oryzinae;Oryza
OG5_135102	XP_002183710	Eukaryota;Sar;Stramenopiles;Ochrophyta;Bacillariophyta;Bacillariophyceae;Bacillariophycidae;Naviculales;Phaeodactylaceae;Phaeodactylum
OG5_136077	NP_195623	Eukaryota;Viridiplantae;Streptophyta;Embryophyta;Tracheophyta;Spermatophyta;Magnoliopsida;eudicotyledons;Gunneridae;Pentapetalae;rosids;malvids;Brassicales;Brassicaceae;Camelineae;Arabidopsis
OG5_136473	XP_002952567	Eukaryota;Viridiplantae;Chlorophyta;core chlorophytes;Chlorophyceae;CS clade;Chlamydomonadales;Volvocaceae;Volvox
OG5_136493	NP_189518	Eukaryota;Viridiplantae;Streptophyta;Embryophyta;Tracheophyta;Spermatophyta;Magnoliopsida;eudicotyledons;Gunneridae;Pentapetalae;rosids;malvids;Brassicales;Brassicaceae;Camelineae;Arabidopsis
OG5_137578	XP_002178059	Eukaryota;Sar;Stramenopiles;Ochrophyta;Bacillariophyta;Bacillariophyceae;Bacillariophycidae;Naviculales;Phaeodactylaceae;Phaeodactylum
OG5_141187	XP_002957804	Eukaryota;Viridiplantae;Chlorophyta;core chlorophytes;Chlorophyceae;CS clade;Chlamydomonadales;Volvocaceae;Volvox
OG5_144823	NP_193225	Eukaryota;Viridiplantae;Streptophyta;Embryophyta;Tracheophyta;Spermatophyta;Magnoliopsida;eudicotyledons;Gunneridae;Pentapetalae;rosids;malvids;Brassicales;Brassicaceae;Camelineae;Arabidopsis
OG5_157165	XP_003063852	Eukaryota;Viridiplantae;Chlorophyta;Mamiellophyceae;Mamiellales;Mamiellaceae;Micromonas
OG5_164838	XP_003064769	Eukaryota;Viridiplantae;Chlorophyta;Mamiellophyceae;Mamiellales;Mamiellaceae;Micromonas
OG5_168222	XP_002182892	Eukaryota;Sar;Stramenopiles;Ochrophyta;Bacillariophyta;Bacillariophyceae;Bacillariophycidae;Naviculales;Phaeodactylaceae;Phaeodactylum
OG5_159867	XP_002899903	Eukaryota;Sar;Stramenopiles;Oomycota;Peronosporomycetes;Peronosporales;Peronosporaceae;Phytophthora
OG5_155047	XP_002184163	Eukaryota;Sar;Stramenopiles;Ochrophyta;Bacillariophyta;Bacillariophyceae;Bacillariophycidae;Naviculales;Phaeodactylaceae;Phaeodactylum
OG5_149718	XP_002901822	Eukaryota;Sar;Stramenopiles;Oomycota;Peronosporomycetes;Peronosporales;Peronosporaceae;Phytophthora
OG5_171568	XP_002903036	Eukaryota;Sar;Stramenopiles;Oomycota;Peronosporomycetes;Peronosporales;Peronosporaceae;Phytophthora
OG5_129851	XP_002945866	Eukaryota;Viridiplantae;Chlorophyta;core chlorophytes;Chlorophyceae;CS clade;Chlamydomonadales;Volvocaceae;Volvox
OG5_147318	NP_568162	Eukaryota;Viridiplantae;Streptophyta;Embryophyta;Tracheophyta;Spermatophyta;Magnoliopsida;eudicotyledons;Gunneridae;Pentapetalae;rosids;malvids;Brassicales;Brassicaceae;Camelineae;Arabidopsis
OG5_141334	XP_002951434	Eukaryota;Viridiplantae;Chlorophyta;core chlorophytes;Chlorophyceae;CS clade;Chlamydomonadales;Volvocaceae;Volvox
OG5_155266	NP_566285	Eukaryota;Viridiplantae;Streptophyta;Embryophyta;Tracheophyta;Spermatophyta;Magnoliopsida;eudicotyledons;Gunneridae;Pentapetalae;rosids;malvids;Brassicales;Brassicaceae;Camelineae;Arabidopsis
OG5_155486	NP_566580	Eukaryota;Viridiplantae;Streptophyta;Embryophyta;Tracheophyta;Spermatophyta;Magnoliopsida;eudicotyledons;Gunneridae;Pentapetalae;rosids;malvids;Brassicales;Brassicaceae;Camelineae;Arabidopsis
OG5_146631	NP_850027	Eukaryota;Viridiplantae;Streptophyta;Embryophyta;Tracheophyta;Spermatophyta;Magnoliopsida;eudicotyledons;Gunneridae;Pentapetalae;rosids;malvids;Brassicales;Brassicaceae;Camelineae;Arabidopsis
OG5_141040	XP_002182282	Eukaryota;Sar;Stramenopiles;Ochrophyta;Bacillariophyta;Bacillariophyceae;Bacillariophycidae;Naviculales;Phaeodactylaceae;Phaeodactylum
OG5_140438	NP_001056273	Eukaryota;Viridiplantae;Streptophyta;Embryophyta;Tracheophyta;Spermatophyta;Magnoliophyta;Liliopsida;Poales;Poaceae;BOP clade;Oryzoideae;Oryzeae;Oryzinae;Oryza
OG5_147303	NP_566650	Eukaryota;Viridiplantae;Streptophyta;Embryophyta;Tracheophyta;Spermatophyta;Magnoliopsida;eudicotyledons;Gunneridae;Pentapetalae;rosids;malvids;Brassicales;Brassicaceae;Camelineae;Arabidopsis
OG5_133281	NP_001051030	Eukaryota;Viridiplantae;Streptophyta;Embryophyta;Tracheophyta;Spermatophyta;Magnoliophyta;Liliopsida;Poales;Poaceae;BOP clade;Oryzoideae;Oryzeae;Oryzinae;Oryza
OG5_150167	NP_001051470	Eukaryota;Viridiplantae;Streptophyta;Embryophyta;Tracheophyta;Spermatophyta;Magnoliophyta;Liliopsida;Poales;Poaceae;BOP clade;Oryzoideae;Oryzeae;Oryzinae;Oryza
OG5_133567	NP_001059848	Eukaryota;Viridiplantae;Streptophyta;Embryophyta;Tracheophyta;Spermatophyta;Magnoliophyta;Liliopsida;Poales;Poaceae;BOP clade;Oryzoideae;Oryzeae;Oryzinae;Oryza
OG5_130840	XP_002176290	Eukaryota;Sar;Stramenopiles;Ochrophyta;Bacillariophyta;Bacillariophyceae;Bacillariophycidae;Naviculales;Phaeodactylaceae;Phaeodactylum
OG5_130948	XP_002946225	Eukaryota;Viridiplantae;Chlorophyta;core chlorophytes;Chlorophyceae;CS clade;Chlamydomonadales;Volvocaceae;Volvox
OG5_131146	XP_003063671	Eukaryota;Viridiplantae;Chlorophyta;Mamiellophyceae;Mamiellales;Mamiellaceae;Micromonas
OG5_131372	NP_566160	Eukaryota;Viridiplantae;Streptophyta;Embryophyta;Tracheophyta;Spermatophyta;Magnoliopsida;eudicotyledons;Gunneridae;Pentapetalae;rosids;malvids;Brassicales;Brassicaceae;Camelineae;Arabidopsis
OG5_131401	XP_003064160	Eukaryota;Viridiplantae;Chlorophyta;Mamiellophyceae;Mamiellales;Mamiellaceae;Micromonas
OG5_134854	NP_001042707	Eukaryota;Viridiplantae;Streptophyta;Embryophyta;Tracheophyta;Spermatophyta;Magnoliophyta;Liliopsida;Poales;Poaceae;BOP clade;Oryzoideae;Oryzeae;Oryzinae;Oryza
OG5_136909	XP_003059858	Eukaryota;Viridiplantae;Chlorophyta;Mamiellophyceae;Mamiellales;Mamiellaceae;Micromonas
OG5_139967	XP_001609923	Eukaryota;Sar;Alveolata;Apicomplexa;Aconoidasida;Piroplasmida;Babesiidae;Babesia
OG5_140007	NP_001055569	Eukaryota;Viridiplantae;Streptophyta;Embryophyta;Tracheophyta;Spermatophyta;Magnoliophyta;Liliopsida;Poales;Poaceae;BOP clade;Oryzoideae;Oryzeae;Oryzinae;Oryza
OG5_140468	NP_974078	Eukaryota;Viridiplantae;Streptophyta;Embryophyta;Tracheophyta;Spermatophyta;Magnoliophyta;eudicotyledons;Gunneridae;Pentapetalae;rosids;malvids;Brassicales;Brassicaceae;Camelineae;Arabidopsis
OG5_143049	NP_001031572	Eukaryota;Viridiplantae;Streptophyta;Embryophyta;Tracheophyta;Spermatophyta;Magnoliopsida;eudicotyledons;Gunneridae;Pentapetalae;rosids;malvids;Brassicales;Brassicaceae;Camelineae;Arabidopsis
OG5_143111	NP_849282	Eukaryota;Viridiplantae;Streptophyta;Embryophyta;Tracheophyta;Spermatophyta;Magnoliopsida;eudicotyledons;Gunneridae;Pentapetalae;rosids;malvids;Brassicales;Brassicaceae;Camelineae;Arabidopsis
OG5_144237	NP_565214	Eukaryota;Viridiplantae;Streptophyta;Embryophyta;Tracheophyta;Spermatophyta;Magnoliopsida;eudicotyledons;Gunneridae;Pentapetalae;rosids;malvids;Brassicales;Brassicaceae;Camelineae;Arabidopsis
OG5_146397	NP_197654	Eukaryota;Viridiplantae;Streptophyta;Embryophyta;Tracheophyta;Spermatophyta;Magnoliopsida;eudicotyledons;Gunneridae;Pentapetalae;rosids;malvids;Brassicales;Brassicaceae;Camelineae;Arabidopsis
OG5_146619	NP_172837	Eukaryota;Viridiplantae;Streptophyta;Embryophyta;Tracheophyta;Spermatophyta;Magnoliopsida;eudicotyledons;Gunneridae;Pentapetalae;rosids;malvids;Brassicales;Brassicaceae;Camelineae;Arabidopsis
OG5_146704	XP_002182719	Eukaryota;Sar;Stramenopiles;Ochrophyta;Bacillariophyta;Bacillariophyceae;Bacillariophycidae;Naviculales;Phaeodactylaceae;Phaeodactylum
OG5_147237	NP_001064776	Eukaryota;Viridiplantae;Streptophyta;Embryophyta;Tracheophyta;Spermatophyta;Magnoliophyta;Liliopsida;Poales;Poaceae;BOP clade;Oryzoideae;Oryzeae;Oryzinae;Oryza
OG5_147266	NP_198682	Eukaryota;Viridiplantae;Streptophyta;Embryophyta;Tracheophyta;Spermatophyta;Magnoliopsida;eudicotyledons;Gunneridae;Pentapetalae;rosids;malvids;Brassicales;Brassicaceae;Camelineae;Arabidopsis
OG5_147281	NP_563687	Eukaryota;Viridiplantae;Streptophyta;Embryophyta;Tracheophyta;Spermatophyta;Magnoliopsida;eudicotyledons;Gunneridae;Pentapetalae;rosids;malvids;Brassicales;Brassicaceae;Camelineae;Arabidopsis
OG5_149465	NP_001067509	Eukaryota;Viridiplantae;Streptophyta;Embryophyta;Tracheophyta;Spermatophyta;Magnoliophyta;Liliopsida;Poales;Poaceae;BOP clade;Oryzoideae;Oryzeae;Oryzinae;Oryza
OG5_149678	XP_002951348	Eukaryota;Viridiplantae;Chlorophyta;core chlorophytes;Chlorophyceae;CS clade;Chlamydomonadales;Volvocaceae;Volvox
OG5_150284	XP_002958711	Eukaryota;Viridiplantae;Chlorophyta;core chlorophytes;Chlorophyceae;CS clade;Chlamydomonadales;Volvocaceae;Volvox
OG5_150339	NP_195437	Eukaryota;Viridiplantae;Streptophyta;Embryophyta;Tracheophyta;Spermatophyta;Magnoliopsida;eudicotyledons;Gunneridae;Pentapetalae;rosids;malvids;Brassicales;Brassicaceae;Camelineae;Arabidopsis
OG5_150387	NP_564838	Eukaryota;Viridiplantae;Streptophyta;Embryophyta;Tracheophyta;Spermatophyta;Magnoliopsida;eudicotyledons;Gunneridae;Pentapetalae;rosids;malvids;Brassicales;Brassicaceae;Camelineae;Arabidopsis
OG5_164687	NP_564711	Eukaryota;Viridiplantae;Streptophyta;Embryophyta;Tracheophyta;Spermatophyta;Magnoliopsida;eudicotyledons;Gunneridae;Pentapetalae;rosids;malvids;Brassicales;Brassicaceae;Camelineae;Arabidopsis
OG5_172384	NP_001054705	Eukaryota;Viridiplantae;Streptophyta;Embryophyta;Tracheophyta;Spermatophyta;Magnoliophyta;Liliopsida;Poales;Poaceae;BOP clade;Oryzoideae;Oryzeae;Oryzinae;Oryza
OG5_172391	NP_001056338	Eukaryota;Viridiplantae;Streptophyta;Embryophyta;Tracheophyta;Spermatophyta;Magnoliophyta;Liliopsida;Poales;Poaceae;BOP clade;Oryzoideae;Oryzeae;Oryzinae;Oryza
OG5_130200	XP_002950237	Eukaryota;Viridiplantae;Chlorophyta;core chlorophytes;Chlorophyceae;CS clade;Chlamydomonadales;Volvocaceae;Volvox
OG5_135376	XP_002948588	Eukaryota;Viridiplantae;Chlorophyta;core chlorophytes;Chlorophyceae;CS clade;Chlamydomonadales;Volvocaceae;Volvox
OG5_136203	XP_002947052	Eukaryota;Viridiplantae;Chlorophyta;core chlorophytes;Chlorophyceae;CS clade;Chlamydomonadales;Volvocaceae;Volvox
OG5_138020	XP_002953108	Eukaryota;Viridiplantae;Chlorophyta;core chlorophytes;Chlorophyceae;CS clade;Chlamydomonadales;Volvocaceae;Volvox
OG5_138412	NP_567816	Eukaryota;Viridiplantae;Streptophyta;Embryophyta;Tracheophyta;Spermatophyta;Magnoliopsida;eudicotyledons;Gunneridae;Pentapetalae;rosids;malvids;Brassicales;Brassicaceae;Camelineae;Arabidopsis
OG5_140105	XP_002182106	Eukaryota;Sar;Stramenopiles;Ochrophyta;Bacillariophyta;Bacillariophyceae;Bacillariophycidae;Naviculales;Phaeodactylaceae;Phaeodactylum
OG5_142893	XP_003060453	Eukaryota;Viridiplantae;Chlorophyta;Mamiellophyceae;Mamiellales;Mamiellaceae;Micromonas
OG5_143063	NP_001078131	Eukaryota;Viridiplantae;Streptophyta;Embryophyta;Tracheophyta;Spermatophyta;Magnoliopsida;eudicotyledons;Gunneridae;Pentapetalae;rosids;malvids;Brassicales;Brassicaceae;Camelineae;Arabidopsis
OG5_145087	NP_001054016	Eukaryota;Viridiplantae;Streptophyta;Embryophyta;Tracheophyta;Spermatophyta;Magnoliophyta;Liliopsida;Poales;Poaceae;BEP clade;Ehrhartoideae;Oryzeae;Oryza
OG5_153430	NP_683531	Eukaryota;Viridiplantae;Streptophyta;Embryophyta;Tracheophyta;Spermatophyta;Magnoliopsida;eudicotyledons;Gunneridae;Pentapetalae;rosids;malvids;Brassicales;Brassicaceae;Camelineae;Arabidopsis
OG5_158975	XP_002946459	Eukaryota;Viridiplantae;Chlorophyta;core chlorophytes;Chlorophyceae;CS clade;Chlamydomonadales;Volvocaceae;Volvox
OG5_160450	XP_002948984	Eukaryota;Viridiplantae;Chlorophyta;core chlorophytes;Chlorophyceae;CS clade;Chlamydomonadales;Volvocaceae;Volvox
OG5_172543	XP_002956616	Eukaryota;Viridiplantae;Chlorophyta;core chlorophytes;Chlorophyceae;CS clade;Chlamydomonadales;Volvocaceae;Volvox
OG5_136918	NP_851082	Eukaryota;Viridiplantae;Streptophyta;Embryophyta;Tracheophyta;Spermatophyta;Magnoliopsida;eudicotyledons;Gunneridae;Pentapetalae;rosids;malvids;Brassicales;Brassicaceae;Camelineae;Arabidopsis
OG5_133915	NP_197014	Eukaryota;Viridiplantae;Streptophyta;Embryophyta;Tracheophyta;Spermatophyta;Magnoliopsida;eudicotyledons;Gunneridae;Pentapetalae;rosids;malvids;Brassicales;Brassicaceae;Camelineae;Arabidopsis
OG5_156536	XP_003060276	Eukaryota;Viridiplantae;Chlorophyta;Mamiellophyceae;Mamiellales;Mamiellaceae;Micromonas
OG5_130995	XP_003293850	Eukaryota;Amoebozoa;Evosea;Eumycetozoa;Dictyostelia;Dictyosteliales;Dictyosteliaceae;Dictyostelium
OG5_156149	NP_192607	Eukaryota;Viridiplantae;Streptophyta;Embryophyta;Tracheophyta;Spermatophyta;Magnoliopsida;eudicotyledons;Gunneridae;Pentapetalae;rosids;malvids;Brassicales;Brassicaceae;Camelineae;Arabidopsis
OG5_188735	XP_002668081	Eukaryota;Discoba;Heterolobosea;Tetramitia;Eutetramitia;Vahlkampfiidae;Naegleria
OG5_133156	XP_003062586	Eukaryota;Viridiplantae;Chlorophyta;Mamiellophyceae;Mamiellales;Mamiellaceae;Micromonas
OG5_130966	XP_002954841	Eukaryota;Viridiplantae;Chlorophyta;core chlorophytes;Chlorophyceae;CS clade;Chlamydomonadales;Volvocaceae;Volvox
OG5_136555	NP_193360	Eukaryota;Viridiplantae;Streptophyta;Embryophyta;Tracheophyta;Spermatophyta;Magnoliopsida;eudicotyledons;Gunneridae;Pentapetalae;rosids;malvids;Brassicales;Brassicaceae;Camelineae;Arabidopsis
OG5_141117	NP_563807	Eukaryota;Viridiplantae;Streptophyta;Embryophyta;Tracheophyta;Spermatophyta;Magnoliopsida;eudicotyledons;Gunneridae;Pentapetalae;rosids;malvids;Brassicales;Brassicaceae;Camelineae;Arabidopsis
OG5_165291	XP_003064382	Eukaryota;Viridiplantae;Chlorophyta;Mamiellophyceae;Mamiellales;Mamiellaceae;Micromonas
OG5_137299	NP_001118865	Eukaryota;Viridiplantae;Streptophyta;Embryophyta;Tracheophyta;Spermatophyta;Magnoliophyta;eudicotyledons;Gunneridae;Pentapetalae;rosids;malvids;Brassicales;Brassicaceae;Camelineae;Arabidopsis
OG5_165864	XP_002948830	Eukaryota;Viridiplantae;Chlorophyta;core chlorophytes;Chlorophyceae;CS clade;Chlamydomonadales;Volvocaceae;Volvox
OG5_172610	XP_002955138	Eukaryota;Viridiplantae;Chlorophyta;core chlorophytes;Chlorophyceae;CS clade;Chlamydomonadales;Volvocaceae;Volvox
OG5_141824	KAF4325201.1	Eukaryota;Sar;Stramenopiles;Oomycota;Peronosporomycetes;Peronosporales;Peronosporaceae;Phytophthora
OG5_160804	KAK3584236.1	Eukaryota;Metazoa;Spiralia;Lophotrochozoa;Mollusca;Bivalvia;Autobranchia;Heteroconchia;Palaeoheterodonta;Unionida;Unionoidea;Unionidae;Ambleminae;Lampsilini;Potamilus
OG5_136079	OMJ86373.1	Eukaryota;Sar;Alveolata;Ciliophora;Postciliodesmatophora;Heterotrichea;Heterotrichida;Stentoridae;Stentor
OG5_140530	XP_055339803.1	Eukaryota;Metazoa;Ecdysozoa;Tardigrada;Eutardigrada;Parachela;Macrobiotoidea;Macrobiotidae;Paramacrobiotus
OG5_147362	KAF1853659.1	Eukaryota;Viridiplantae;Streptophyta;Embryophyta;Tracheophyta;Spermatophyta;Magnoliopsida;eudicotyledons;Gunneridae;Pentapetalae;rosids;fabids;Fabales;Fabaceae;Papilionoideae;50 kb inversion clade;genistoids sensu lato;core genistoids;Genisteae;Lupinus
OG5_137896	GIQ86588.1	Eukaryota;Metamonada;Carpediemonas-like organisms;Kipferlia
OG5_141290	KAG0771624.1	Eukaryota;Fungi;Fungi incertae sedis;Mucoromycota;Mucoromycotina;Mucoromycetes;Mucorales;Mucorineae;Rhizopodaceae;Rhizopus
OG5_158933	KZV14249.1	Eukaryota;Viridiplantae;Streptophyta;Embryophyta;Tracheophyta;Spermatophyta;Magnoliopsida;eudicotyledons;Gunneridae;Pentapetalae;asterids;lamiids;Lamiales;Gesneriaceae;Didymocarpoideae;Trichosporeae;Loxocarpinae;Dorcoceras
OG5_171181	GKT27058.1	Eukaryota;Metamonada;Carpediemonas-like organisms;Aduncisulcus
OG5_133735	KAF9404290.1	Eukaryota;Metazoa;Ecdysozoa;Arthropoda;Hexapoda;Insecta;Pterygota;Neoptera;Endopterygota;Lepidoptera;Glossata;Ditrysia;Noctuoidea;Noctuidae;Amphipyrinae;Spodoptera
OG5_168406	GBG29099.1	Eukaryota;Sar;Stramenopiles;Bigyra;Labyrinthulomycetes;Thraustochytrida;Thraustochytriidae;Hondaea
OG5_135382	CAI8039283.1	Eukaryota;Metazoa;Porifera;Demospongiae;Heteroscleromorpha;Tetractinellida;Astrophorina;Geodiidae;Geodia
OG5_135887	KAI3773129.1	Eukaryota;Viridiplantae;Streptophyta;Embryophyta;Tracheophyta;Spermatophyta;Magnoliopsida;eudicotyledons;Gunneridae;Pentapetalae;asterids;campanulids;Asterales;Asteraceae;Carduoideae;Cardueae;Arctiinae;Arctium
OG5_144486	XP_001702153.2	Eukaryota;Viridiplantae;Chlorophyta;core chlorophytes;Chlorophyceae;CS clade;Chlamydomonadales;Chlamydomonadaceae;Chlamydomonas
OG5_144570	KAH9400121.1	Eukaryota;Metazoa;Ecdysozoa;Arthropoda;Chelicerata;Arachnida;Acari;Acariformes;Sarcoptiformes;Astigmata;Acaroidea;Acaridae;Tyrophaginae;Tyrophagus
OG5_168600	CAF0760839.1	Eukaryota;Metazoa;Spiralia;Gnathifera;Rotifera;Eurotatoria;Bdelloidea;Adinetida;Adinetidae;Adineta
OG5_143192	KAF1313233.1	Eukaryota;Sar;Stramenopiles;Oomycota;Peronosporomycetes;Pythiales;Pythiaceae;Globisporangium
OG5_154337	KAI1695414.1	Eukaryota;Metazoa;Ecdysozoa;Nematoda;Chromadorea;Rhabditida;Tylenchina;Tylenchomorpha;Sphaerularioidea;Anguinidae;Anguininae;Ditylenchus
OG5_134306	XP_009227135.1	Eukaryota;Fungi;Dikarya;Ascomycota;Pezizomycotina;Sordariomycetes;Sordariomycetidae;Magnaporthales;Magnaporthaceae;Gaeumannomyces
OG5_136127	KAG6330999.1	Eukaryota;Fungi;Dikarya;Basidiomycota;Agaricomycotina;Agaricomycetes;Agaricomycetidae;Boletales;Sclerodermatineae;Astraeaceae;Astraeus
OG5_139903	CAI8015707.1	Eukaryota;Metazoa;Porifera;Demospongiae;Heteroscleromorpha;Tetractinellida;Astrophorina;Geodiidae;Geodia
OG5_141132	CAI8013700.1	Eukaryota;Metazoa;Porifera;Demospongiae;Heteroscleromorpha;Tetractinellida;Astrophorina;Geodiidae;Geodia
OG5_142358	AUG32218.1	Eukaryota;Sar;Rhizaria;Cercozoa;Imbricatea;Silicofilosea;Euglyphida;Paulinellidae;Paulinella
OG5_144158	KAF1852465.1	Eukaryota;Viridiplantae;Streptophyta;Embryophyta;Tracheophyta;Spermatophyta;Magnoliopsida;eudicotyledons;Gunneridae;Pentapetalae;rosids;fabids;Fabales;Fabaceae;Papilionoideae;50 kb inversion clade;genistoids sensu lato;core genistoids;Genisteae;Lupinus
OG5_144529	WOO80313.1	Eukaryota;Fungi;Dikarya;Basidiomycota;Agaricomycotina;Tremellomycetes;Trichosporonales;Trichosporonaceae;Vanrija
OG5_146696	KAF5274845.1	Eukaryota;Metazoa;Ecdysozoa;Arthropoda;Hexapoda;Insecta;Pterygota;Neoptera;Endopterygota;Coleoptera;Polyphaga;Elateriformia;Elateroidea;Lampyridae;Luciolinae;Abscondita
OG5_147505	CAE7275888.1	Eukaryota;Sar;Alveolata;Dinophyceae;Suessiales;Symbiodiniaceae;Symbiodinium
OG5_148148	CAJ1391749.1	Eukaryota;Sar;Alveolata;Dinophyceae;Suessiales;Symbiodiniaceae;Effrenium
OG5_149648	EEF26102.1	Eukaryota;Viridiplantae;Streptophyta;Embryophyta;Tracheophyta;Spermatophyta;Magnoliopsida;eudicotyledons;Gunneridae;Pentapetalae;rosids;fabids;Malpighiales;Euphorbiaceae;Acalyphoideae;Acalypheae;Ricinus
OG5_150839	KAF9143683.1	Eukaryota;Fungi;Fungi incertae sedis;Mucoromycota;Mortierellomycotina;Mortierellomycetes;Mortierellales;Mortierellaceae;Mortierella
OG5_156431	KAH8256896.1	Eukaryota;Metazoa;Ecdysozoa;Arthropoda;Hexapoda;Insecta;Pterygota;Neoptera;Endopterygota;Diptera;Brachycera;Muscomorpha;Ephydroidea;Drosophilidae;Drosophila
OG5_158620	KAI5933574.1	Eukaryota;Metazoa;Chordata;Craniata;Vertebrata;Euteleostomi;Mammalia;Eutheria;Laurasiatheria;Pholidota;Manidae;Manis
OG5_159796	EEF24406.1	Eukaryota;Viridiplantae;Streptophyta;Embryophyta;Tracheophyta;Spermatophyta;Magnoliopsida;eudicotyledons;Gunneridae;Pentapetalae;rosids;fabids;Malpighiales;Euphorbiaceae;Acalyphoideae;Acalypheae;Ricinus
OG5_158971	CAE7757508.1	Eukaryota;Sar;Alveolata;Dinophyceae;Suessiales;Symbiodiniaceae;Symbiodinium
OG5_137349	KAG0162245.1	Eukaryota;Fungi;Fungi incertae sedis;Mucoromycota;Mucoromycotina;Mucoromycetes;Mucorales;Mucorineae;Mucoraceae;Apophysomyces
OG5_171116	KAF9122806.1	Eukaryota;Fungi;Fungi incertae sedis;Mucoromycota;Mortierellomycotina;Mortierellomycetes;Mortierellales;Mortierellaceae;Mortierella
OG5_146682	KAG9390332.1	Eukaryota;Metamonada;Carpediemonas-like organisms;Carpediemonas
OG5_133747	KAF4325824.1	Eukaryota;Sar;Stramenopiles;Oomycota;Peronosporomycetes;Peronosporales;Peronosporaceae;Phytophthora
OG5_132919	KAK1548252.1	Eukaryota;Viridiplantae;Streptophyta;Embryophyta;Tracheophyta;Spermatophyta;Magnoliopsida;eudicotyledons;Gunneridae;Pentapetalae;rosids;malvids;Sapindales;Sapindaceae;Hippocastanoideae;Acereae;Acer
OG5_191214	XP_003289424.1	Eukaryota;Amoebozoa;Evosea;Eumycetozoa;Dictyostelia;Dictyosteliales;Dictyosteliaceae;Dictyostelium
OG5_149873	GJD10652.1	Eukaryota;Rhodophyta;Bangiophyceae;Galdieriales;Galdieriaceae;Galdieria
OG5_155900	KAH3767444.1	Eukaryota;Amoebozoa;Evosea;Archamoebae;Pelobiontida;Pelomyxidae;Pelomyxa
OG5_158986	KAF9119413.1	Eukaryota;Fungi;Fungi incertae sedis;Mucoromycota;Mortierellomycotina;Mortierellomycetes;Mortierellales;Mortierellaceae;Mortierella
OG5_174896	OHT11262.1	Eukaryota;Metamonada;Parabasalia;Tritrichomonadida;Tritrichomonadidae;Tritrichomonas
OG5_140240	AAM52982.1	Eukaryota;Viridiplantae;Chlorophyta;core chlorophytes;Chlorophyceae;CS clade;Chlamydomonadales;Dunaliellaceae;Dunaliella
OG5_144783	KAJ1681117.1	Eukaryota;Viridiplantae;Streptophyta;Embryophyta;Tracheophyta;Spermatophyta;Magnoliopsida;Liliopsida;Poales;Cyperaceae;Cyperoideae;Rhynchosporeae;Rhynchospora
OG5_158682	CAE7877944.1	Eukaryota;Sar;Alveolata;Dinophyceae;Suessiales;Symbiodiniaceae;Symbiodinium
OG5_159910	CAE7407360.1	Eukaryota;Sar;Alveolata;Dinophyceae;Suessiales;Symbiodiniaceae;Symbiodinium
OG5_164005	EEF23115.1	Eukaryota;Viridiplantae;Streptophyta;Embryophyta;Tracheophyta;Spermatophyta;Magnoliopsida;eudicotyledons;Gunneridae;Pentapetalae;rosids;fabids;Malpighiales;Euphorbiaceae;Acalyphoideae;Acalypheae;Ricinus
OG5_176929	KAG4074733.1	Eukaryota;Metazoa;Ecdysozoa;Arthropoda;Hexapoda;Insecta;Pterygota;Neoptera;Endopterygota;Diptera;Nematocera;Sciaroidea;Sciaridae;Bradysia
OG5_190964	KAF1853618.1	Eukaryota;Viridiplantae;Streptophyta;Embryophyta;Tracheophyta;Spermatophyta;Magnoliopsida;eudicotyledons;Gunneridae;Pentapetalae;rosids;fabids;Fabales;Fabaceae;Papilionoideae;50 kb inversion clade;genistoids sensu lato;core genistoids;Genisteae;Lupinus
OG5_136984	KAK0333302.1	Eukaryota;Fungi;Dikarya;Ascomycota;Pezizomycotina;Dothideomycetes;Dothideomycetidae;Mycosphaerellales;Teratosphaeriaceae;Friedmanniomyces
OG5_165937	KAG4069202.1	Eukaryota;Metazoa;Ecdysozoa;Arthropoda;Hexapoda;Insecta;Pterygota;Neoptera;Endopterygota;Diptera;Nematocera;Sciaroidea;Sciaridae;Bradysia
OG5_175941	YP_002048690.1	Eukaryota;Sar;Rhizaria;Cercozoa;Imbricatea;Silicofilosea;Euglyphida;Paulinellidae;Paulinella
OG5_135814	KAK1548180.1	Eukaryota;Viridiplantae;Streptophyta;Embryophyta;Tracheophyta;Spermatophyta;Magnoliopsida;eudicotyledons;Gunneridae;Pentapetalae;rosids;malvids;Sapindales;Sapindaceae;Hippocastanoideae;Acereae;Acer
OG5_138454	CAD7397631.1	Eukaryota;Metazoa;Ecdysozoa;Arthropoda;Hexapoda;Insecta;Pterygota;Neoptera;Polyneoptera;Phasmatodea;Timematodea;Timematoidea;Timematidae;Timema
OG5_155489	KAF9404257.1	Eukaryota;Metazoa;Ecdysozoa;Arthropoda;Hexapoda;Insecta;Pterygota;Neoptera;Endopterygota;Lepidoptera;Glossata;Ditrysia;Noctuoidea;Noctuidae;Amphipyrinae;Spodoptera
OG5_162913	KAJ1520565.1	Eukaryota;Metazoa;Ecdysozoa;Arthropoda;Hexapoda;Insecta;Pterygota;Neoptera;Paraneoptera;Thysanoptera;Terebrantia;Thripoidea;Thripidae;Megalurothrips
OG5_169443	KAK0279118.1	Eukaryota;Fungi;Dikarya;Ascomycota;Pezizomycotina;Dothideomycetes;Dothideomycetidae;Mycosphaerellales;Teratosphaeriaceae;Friedmanniomyces
OG5_176296	KAI1692823.1	Eukaryota;Metazoa;Ecdysozoa;Nematoda;Chromadorea;Rhabditida;Tylenchina;Tylenchomorpha;Sphaerularioidea;Anguinidae;Anguininae;Ditylenchus
OG5_187939	KAF9117959.1	Eukaryota;Fungi;Fungi incertae sedis;Mucoromycota;Mortierellomycotina;Mortierellomycetes;Mortierellales;Mortierellaceae;Mortierella
OG5_134824	KAK0038693.1	Eukaryota;Metazoa;Spiralia;Lophotrochozoa;Mollusca;Gastropoda;Heterobranchia;Euthyneura;Panpulmonata;Hygrophila;Lymnaeoidea;Planorbidae;Biomphalaria
OG5_158780	XP_024539254.1	Eukaryota;Viridiplantae;Streptophyta;Embryophyta;Tracheophyta;Lycopodiopsida;Selaginellales;Selaginellaceae;Selaginella
OG5_174922	KAI9029213.1	Eukaryota;Fungi;Fungi incertae sedis;Chytridiomycota;Chytridiomycota incertae sedis;Monoblepharidomycetes;Monoblepharidales;Monoblepharidales incertae sedis;Hyaloraphidium
OG5_138333	KGQ11439.1	Eukaryota;Fungi;Dikarya;Ascomycota;Pezizomycotina;Sordariomycetes;Hypocreomycetidae;Hypocreales;Cordycipitaceae;Beauveria
OG5_138556	CAI8033232.1	Eukaryota;Metazoa;Porifera;Demospongiae;Heteroscleromorpha;Tetractinellida;Astrophorina;Geodiidae;Geodia
OG5_156870	EJD37950.1	Eukaryota;Fungi;Dikarya;Basidiomycota;Agaricomycotina;Agaricomycetes;Auriculariales;Auriculariaceae;Auricularia
OG5_158985	KAK1745981.1	Eukaryota;Sar;Stramenopiles;Ochrophyta;Bacillariophyta;Coscinodiscophyceae;Thalassiosirophycidae;Thalassiosirales;Skeletonemataceae;Skeletonema;Skeletonema marinoi-dohrnii complex
OG5_129334	KAI3490430.1	Eukaryota;Viridiplantae;Streptophyta;Embryophyta;Tracheophyta;Spermatophyta;Magnoliopsida;eudicotyledons;Gunneridae;Pentapetalae;asterids;campanulids;Asterales;Asteraceae;Cichorioideae;Cichorieae;Cichoriinae;Cichorium
OG5_130330	KAF9120504.1	Eukaryota;Fungi;Fungi incertae sedis;Mucoromycota;Mortierellomycotina;Mortierellomycetes;Mortierellales;Mortierellaceae;Mortierella
OG5_130541	KAJ8703656.1	Eukaryota;Metazoa;Ecdysozoa;Arthropoda;Hexapoda;Insecta;Pterygota;Neoptera;Endopterygota;Lepidoptera;Glossata;Ditrysia;Noctuoidea;Noctuidae;Noctuinae;Hadenini;Mythimna
OG5_132292	KMS65079.1	Eukaryota;Viridiplantae;Streptophyta;Embryophyta;Tracheophyta;Spermatophyta;Magnoliopsida;eudicotyledons;Gunneridae;Pentapetalae;Caryophyllales;Chenopodiaceae;Betoideae;Beta
OG5_132440	CAE7148902.1	Eukaryota;Sar;Alveolata;Dinophyceae;Suessiales;Symbiodiniaceae;Symbiodinium
OG5_134266	CAI8052961.1	Eukaryota;Metazoa;Porifera;Demospongiae;Heteroscleromorpha;Tetractinellida;Astrophorina;Geodiidae;Geodia
OG5_134793	CAI8053905.1	Eukaryota;Metazoa;Porifera;Demospongiae;Heteroscleromorpha;Tetractinellida;Astrophorina;Geodiidae;Geodia
OG5_136452	KAF4325420.1	Eukaryota;Sar;Stramenopiles;Oomycota;Peronosporomycetes;Peronosporales;Peronosporaceae;Phytophthora
OG5_137432	CAI8046755.1	Eukaryota;Metazoa;Porifera;Demospongiae;Heteroscleromorpha;Tetractinellida;Astrophorina;Geodiidae;Geodia
OG5_137932	XP_004344787.1	Eukaryota;Amoebozoa;Discosea;Longamoebia;Centramoebida;Acanthamoebidae;Acanthamoeba
OG5_138465	KAF9135066.1	Eukaryota;Fungi;Fungi incertae sedis;Mucoromycota;Mortierellomycotina;Mortierellomycetes;Mortierellales;Mortierellaceae;Mortierella
OG5_141211	KAI5823287.1	Eukaryota;Fungi;Dikarya;Basidiomycota;Agaricomycotina;Agaricomycetes;Agaricomycetidae;Agaricales;Schizophyllaceae;Schizophyllum
OG5_141388	CAD7236964.1	Eukaryota;Metazoa;Ecdysozoa;Arthropoda;Crustacea;Oligostraca;Ostracoda;Podocopa;Podocopida;Cytherocopina;Cytheroidea;Cytherideidae;Cyprideis
OG5_142771	KAG1439709.1	Eukaryota;Fungi;Fungi incertae sedis;Mucoromycota;Mucoromycotina;Mucoromycetes;Mucorales;Mucorineae;Rhizopodaceae;Rhizopus
OG5_144205	CAE7740371.1	Eukaryota;Sar;Alveolata;Dinophyceae;Suessiales;Symbiodiniaceae;Symbiodinium
OG5_144670	EEF23777.1	Eukaryota;Viridiplantae;Streptophyta;Embryophyta;Tracheophyta;Spermatophyta;Magnoliopsida;eudicotyledons;Gunneridae;Pentapetalae;rosids;fabids;Malpighiales;Euphorbiaceae;Acalyphoideae;Acalypheae;Ricinus
OG5_145212	CAE7163442.1	Eukaryota;Sar;Alveolata;Dinophyceae;Suessiales;Symbiodiniaceae;Symbiodinium
OG5_146351	KAH8298863.1	Eukaryota;Metazoa;Ecdysozoa;Arthropoda;Hexapoda;Insecta;Pterygota;Neoptera;Endopterygota;Diptera;Brachycera;Muscomorpha;Ephydroidea;Drosophilidae;Drosophila
OG5_149601	XP_035673609.1	Eukaryota;Metazoa;Chordata;Cephalochordata;Leptocardii;Amphioxiformes;Branchiostomatidae;Branchiostoma
OG5_149694	XP_040670070.1	Eukaryota;Fungi;Dikarya;Ascomycota;Pezizomycotina;Eurotiomycetes;Eurotiomycetidae;Eurotiales;Aspergillaceae;Aspergillus;Aspergillus subgen. Nidulantes
OG5_149813	GLC62678.1	Eukaryota;Viridiplantae;Chlorophyta;core chlorophytes;Chlorophyceae;CS clade;Chlamydomonadales;Volvocaceae;Pleodorina
OG5_149822	KAF4325798.1	Eukaryota;Sar;Stramenopiles;Oomycota;Peronosporomycetes;Peronosporales;Peronosporaceae;Phytophthora
OG5_152730	CAG8473837.1	Eukaryota;Fungi;Fungi incertae sedis;Mucoromycota;Glomeromycotina;Glomeromycetes;Paraglomerales;Paraglomeraceae;Paraglomus
OG5_152823	CAF1377230.1	Eukaryota;Metazoa;Spiralia;Gnathifera;Rotifera;Eurotatoria;Bdelloidea;Adinetida;Adinetidae;Adineta
OG5_155260	KAK2571638.1	Eukaryota;Metazoa;Cnidaria;Anthozoa;Hexacorallia;Scleractinia;Astrocoeniina;Acroporidae;Acropora
OG5_155439	KAG4069239.1	Eukaryota;Metazoa;Ecdysozoa;Arthropoda;Hexapoda;Insecta;Pterygota;Neoptera;Endopterygota;Diptera;Nematocera;Sciaroidea;Sciaridae;Bradysia
OG5_155625	KAI9432503.1	Eukaryota;Fungi;Dikarya;Basidiomycota;Agaricomycotina;Agaricomycetes;Russulales;Russulaceae;Russula
OG5_155738	KAK0351523.1	Eukaryota;Fungi;Dikarya;Ascomycota;Pezizomycotina;Dothideomycetes;Dothideomycetidae;Mycosphaerellales;Teratosphaeriaceae;Friedmanniomyces
OG5_155912	KAK0343692.1	Eukaryota;Fungi;Dikarya;Ascomycota;Pezizomycotina;Dothideomycetes;Dothideomycetidae;Mycosphaerellales;Teratosphaeriaceae;Friedmanniomyces
OG5_156153	CAE7843589.1	Eukaryota;Sar;Alveolata;Dinophyceae;Suessiales;Symbiodiniaceae;Symbiodinium
OG5_158715	CAF1510944.1	Eukaryota;Metazoa;Spiralia;Gnathifera;Rotifera;Eurotatoria;Bdelloidea;Adinetida;Adinetidae;Adineta
OG5_158929	KAI7254511.1	Eukaryota;Fungi;Dikarya;Ascomycota;Pezizomycotina;Dothideomycetes;Dothideomycetidae;Mycosphaerellales;Teratosphaeriaceae;Hortaea
OG5_159159	KAH0433508.1	Eukaryota;Fungi;Dikarya;Ascomycota;Pezizomycotina;Dothideomycetes;Dothideomycetidae;Dothideales;Saccotheciaceae;Aureobasidium
OG5_159298	KAI7258021.1	Eukaryota;Fungi;Dikarya;Ascomycota;Pezizomycotina;Dothideomycetes;Dothideomycetidae;Mycosphaerellales;Teratosphaeriaceae;Hortaea
OG5_159530	KAF4325963.1	Eukaryota;Sar;Stramenopiles;Oomycota;Peronosporomycetes;Peronosporales;Peronosporaceae;Phytophthora
OG5_159855	CAE7486385.1	Eukaryota;Sar;Alveolata;Dinophyceae;Suessiales;Symbiodiniaceae;Symbiodinium
OG5_162885	KAJ9450190.1	Eukaryota;Discoba;Euglenozoa;Diplonemea;Diplonemidae;Diplonema
OG5_163421	KAF4324580.1	Eukaryota;Sar;Stramenopiles;Oomycota;Peronosporomycetes;Peronosporales;Peronosporaceae;Phytophthora
OG5_163577	XP_027549096.1	Eukaryota;Metazoa;Chordata;Craniata;Vertebrata;Euteleostomi;Archelosauria;Archosauria;Dinosauria;Saurischia;Theropoda;Coelurosauria;Aves;Neognathae;Neoaves;Telluraves;Australaves;Passeriformes;Pipridae;Neopelma
OG5_163755	KAG4078440.1	Eukaryota;Metazoa;Ecdysozoa;Arthropoda;Hexapoda;Insecta;Pterygota;Neoptera;Endopterygota;Diptera;Nematocera;Sciaroidea;Sciaridae;Bradysia
OG5_163977	XP_036320193.1	Eukaryota;Metazoa;Ecdysozoa;Arthropoda;Hexapoda;Insecta;Pterygota;Neoptera;Endopterygota;Diptera;Brachycera;Muscomorpha;Tephritoidea;Tephritidae;Rhagoletis
OG5_168405	KAF9129633.1	Eukaryota;Fungi;Fungi incertae sedis;Mucoromycota;Mortierellomycotina;Mortierellomycetes;Mortierellales;Mortierellaceae;Mortierella
OG5_168774	KAJ3390368.1	Eukaryota;Fungi;Fungi incertae sedis;Chytridiomycota;Chytridiomycota incertae sedis;Chytridiomycetes;Lobulomycetales;Lobulomycetaceae;Lobulomyces
OG5_169857	KAK3361095.1	Eukaryota;Fungi;Dikarya;Ascomycota;Pezizomycotina;Sordariomycetes;Sordariomycetidae;Sordariales;Lasiosphaeriaceae;Lasiosphaeria
OG5_169930	CAI8054020.1	Eukaryota;Metazoa;Porifera;Demospongiae;Heteroscleromorpha;Tetractinellida;Astrophorina;Geodiidae;Geodia
OG5_171270	CAE7404333.1	Eukaryota;Sar;Alveolata;Dinophyceae;Suessiales;Symbiodiniaceae;Symbiodinium
OG5_171726	XP_018918226.1	Eukaryota;Metazoa;Ecdysozoa;Arthropoda;Hexapoda;Insecta;Pterygota;Neoptera;Paraneoptera;Hemiptera;Sternorrhyncha;Aleyrodoidea;Aleyrodidae;Aleyrodinae;Bemisia
OG5_175175	KAJ3198068.1	Eukaryota;Fungi;Fungi incertae sedis;Chytridiomycota;Chytridiomycota incertae sedis;Chytridiomycetes;Chytridiales;Chytridiaceae;Irineochytrium
OG5_176295	KAK3045607.1	Eukaryota;Fungi;Dikarya;Ascomycota;Pezizomycotina;Dothideomycetes;Dothideomycetidae;Mycosphaerellales;Extremaceae;Extremus
OG5_176643	KAG1647458.1	Eukaryota;Metazoa;Ecdysozoa;Arthropoda;Chelicerata;Pycnogonida;Pantopoda;Nymphon
OG5_144567	KAF9126666.1	Eukaryota;Fungi;Fungi incertae sedis;Mucoromycota;Mortierellomycotina;Mortierellomycetes;Mortierellales;Mortierellaceae;Mortierella
OG5_135083	KAF4325723.1	Eukaryota;Sar;Stramenopiles;Oomycota;Peronosporomycetes;Peronosporales;Peronosporaceae;Phytophthora
OG5_140094	KAF4326015.1	Eukaryota;Sar;Stramenopiles;Oomycota;Peronosporomycetes;Peronosporales;Peronosporaceae;Phytophthora
OG5_142721	KAF4515955.1	Eukaryota;Metazoa;Ecdysozoa;Arthropoda;Hexapoda;Insecta;Pterygota;Palaeoptera;Ephemeroptera;Scapphodonta;Ephemeridae;Ephemera
OG5_150454	KAG1715911.1	Eukaryota;Fungi;Dikarya;Basidiomycota;Agaricomycotina;Agaricomycetes;Agaricomycetidae;Boletales;Sclerodermatineae;Astraeaceae;Astraeus
OG5_164876	KAF9121324.1	Eukaryota;Fungi;Fungi incertae sedis;Mucoromycota;Mortierellomycotina;Mortierellomycetes;Mortierellales;Mortierellaceae;Mortierella
OG5_169177	ELT91087.1	Eukaryota;Metazoa;Spiralia;Lophotrochozoa;Annelida;Polychaeta;Sedentaria;Scolecida;Capitellidae;Capitella
OG5_177062	PKC51539.1	Eukaryota;Fungi;Fungi incertae sedis;Mucoromycota;Glomeromycotina;Glomeromycetes;Glomerales;Glomeraceae;Rhizophagus
OG5_133991	CAE7835016.1	Eukaryota;Sar;Alveolata;Dinophyceae;Suessiales;Symbiodiniaceae;Symbiodinium
OG5_144416	EEF27444.1	Eukaryota;Viridiplantae;Streptophyta;Embryophyta;Tracheophyta;Spermatophyta;Magnoliopsida;eudicotyledons;Gunneridae;Pentapetalae;rosids;fabids;Malpighiales;Euphorbiaceae;Acalyphoideae;Acalypheae;Ricinus
OG5_131519	KAK0333272.1	Eukaryota;Fungi;Dikarya;Ascomycota;Pezizomycotina;Dothideomycetes;Dothideomycetidae;Mycosphaerellales;Teratosphaeriaceae;Friedmanniomyces
OG5_132143	CAE7811843.1	Eukaryota;Sar;Alveolata;Dinophyceae;Suessiales;Symbiodiniaceae;Symbiodinium
OG5_141319	KAH0442030.1	Eukaryota;Fungi;Dikarya;Ascomycota;Pezizomycotina;Dothideomycetes;Dothideomycetidae;Dothideales;Saccotheciaceae;Aureobasidium
OG5_138543	KAG1255575.1	Eukaryota;Fungi;Fungi incertae sedis;Mucoromycota;Mucoromycotina;Mucoromycetes;Mucorales;Mucorineae;Rhizopodaceae;Rhizopus
OG5_131193	KAF4516155.1	Eukaryota;Metazoa;Ecdysozoa;Arthropoda;Hexapoda;Insecta;Pterygota;Palaeoptera;Ephemeroptera;Scapphodonta;Ephemeridae;Ephemera
OG5_156726	KAI3490508.1	Eukaryota;Viridiplantae;Streptophyta;Embryophyta;Tracheophyta;Spermatophyta;Magnoliopsida;eudicotyledons;Gunneridae;Pentapetalae;asterids;campanulids;Asterales;Asteraceae;Cichorioideae;Cichorieae;Cichoriinae;Cichorium
OG5_133531	CAE7344634.1	Eukaryota;Sar;Alveolata;Dinophyceae;Suessiales;Symbiodiniaceae;Symbiodinium
OG5_127065	KAI3472639.1	Eukaryota;Viridiplantae;Streptophyta;Embryophyta;Tracheophyta;Spermatophyta;Magnoliopsida;eudicotyledons;Gunneridae;Pentapetalae;asterids;lamiids;Lamiales;Paulowniaceae;Paulownia
OG5_127115	KAF9144201.1	Eukaryota;Fungi;Fungi incertae sedis;Mucoromycota;Mortierellomycotina;Mortierellomycetes;Mortierellales;Mortierellaceae;Mortierella
OG5_129763	KAF4516037.1	Eukaryota;Metazoa;Ecdysozoa;Arthropoda;Hexapoda;Insecta;Pterygota;Palaeoptera;Ephemeroptera;Scapphodonta;Ephemeridae;Ephemera
OG5_132474	KAG6336520.1	Eukaryota;Fungi;Dikarya;Basidiomycota;Agaricomycotina;Agaricomycetes;Agaricomycetidae;Boletales;Sclerodermatineae;Astraeaceae;Astraeus
OG5_132475	EEF21992.1	Eukaryota;Viridiplantae;Streptophyta;Embryophyta;Tracheophyta;Spermatophyta;Magnoliopsida;eudicotyledons;Gunneridae;Pentapetalae;rosids;fabids;Malpighiales;Euphorbiaceae;Acalyphoideae;Acalypheae;Ricinus
OG5_133518	AID67466.1	Eukaryota;Viridiplantae;Prasinodermophyta;Palmophyllophyceae;Prasinococcales;Prasinococcaceae;Prasinococcus
OG5_136230	KAJ8146405.1	Eukaryota;Fungi;Dikarya;Ascomycota;Saccharomycotina;Pichiomycetes;Metschnikowiaceae;Metschnikowia
OG5_142696	CAI8040161.1	Eukaryota;Metazoa;Porifera;Demospongiae;Heteroscleromorpha;Tetractinellida;Astrophorina;Geodiidae;Geodia
OG5_149457	KAG1388373.1	Eukaryota;Fungi;Fungi incertae sedis;Mucoromycota;Mucoromycotina;Mucoromycetes;Mucorales;Mucorineae;Rhizopodaceae;Rhizopus
OG5_150682	CDW59886.1	Eukaryota;Metazoa;Ecdysozoa;Nematoda;Enoplea;Dorylaimia;Trichinellida;Trichuridae;Trichuris
OG5_153497	KAF4321247.1	Eukaryota;Sar;Stramenopiles;Oomycota;Peronosporomycetes;Peronosporales;Peronosporaceae;Phytophthora
OG5_157227	XP_037773151.1	Eukaryota;Metazoa;Ecdysozoa;Arthropoda;Crustacea;Multicrustacea;Malacostraca;Eumalacostraca;Eucarida;Decapoda;Dendrobranchiata;Penaeoidea;Penaeidae;Penaeus
OG5_159187	CAF1230129.1	Eukaryota;Metazoa;Spiralia;Gnathifera;Rotifera;Eurotatoria;Bdelloidea;Philodinida;Philodinidae;Rotaria
OG5_163202	RYO75857.1	Eukaryota;Fungi;Dikarya;Ascomycota;Pezizomycotina;Sordariomycetes;Xylariomycetidae;Xylariales;Xylariales incertae sedis;Monosporascus
OG5_163482	KAF1853622.1	Eukaryota;Viridiplantae;Streptophyta;Embryophyta;Tracheophyta;Spermatophyta;Magnoliopsida;eudicotyledons;Gunneridae;Pentapetalae;rosids;fabids;Fabales;Fabaceae;Papilionoideae;50 kb inversion clade;genistoids sensu lato;core genistoids;Genisteae;Lupinus
OG5_171552	KAK0360932.1	Eukaryota;Fungi;Dikarya;Ascomycota;Pezizomycotina;Dothideomycetes;Dothideomycetidae;Mycosphaerellales;Teratosphaeriaceae;Friedmanniomyces
OG5_174031	KAK0351808.1	Eukaryota;Fungi;Dikarya;Ascomycota;Pezizomycotina;Dothideomycetes;Dothideomycetidae;Mycosphaerellales;Teratosphaeriaceae;Friedmanniomyces
OG5_132737	CAI8002120.1	Eukaryota;Metazoa;Porifera;Demospongiae;Heteroscleromorpha;Tetractinellida;Astrophorina;Geodiidae;Geodia
OG5_141655	KAK1784155.1	Eukaryota;Metazoa;Chordata;Craniata;Vertebrata;Euteleostomi;Actinopterygii;Neopterygii;Teleostei;Ostariophysi;Gymnotiformes;Gymnotoidei;Gymnotidae;Electrophorus
OG5_131963	CAD7237514.1	Eukaryota;Metazoa;Ecdysozoa;Arthropoda;Crustacea;Oligostraca;Ostracoda;Podocopa;Podocopida;Cytherocopina;Cytheroidea;Cytherideidae;Cyprideis
OG5_132738	KAF5271632.1	Eukaryota;Metazoa;Ecdysozoa;Arthropoda;Hexapoda;Insecta;Pterygota;Neoptera;Endopterygota;Coleoptera;Polyphaga;Elateriformia;Elateroidea;Lampyridae;Luciolinae;Abscondita
OG5_147360	CAF0859944.1	Eukaryota;Metazoa;Spiralia;Gnathifera;Rotifera;Eurotatoria;Bdelloidea;Philodinida;Philodinidae;Rotaria
OG5_168022	CAE7341951.1	Eukaryota;Sar;Alveolata;Dinophyceae;Suessiales;Symbiodiniaceae;Symbiodinium
OG5_133997	CAI8006521.1	Eukaryota;Metazoa;Porifera;Demospongiae;Heteroscleromorpha;Tetractinellida;Astrophorina;Geodiidae;Geodia
OG5_160826	KAF4530643.1	Eukaryota;Metazoa;Ecdysozoa;Arthropoda;Hexapoda;Insecta;Pterygota;Palaeoptera;Ephemeroptera;Scapphodonta;Ephemeridae;Ephemera
OG5_134778	CAI8030982.1	Eukaryota;Metazoa;Porifera;Demospongiae;Heteroscleromorpha;Tetractinellida;Astrophorina;Geodiidae;Geodia
OG5_212023	OEU17198.1	Eukaryota;Sar;Stramenopiles;Ochrophyta;Bacillariophyta;Bacillariophyceae;Bacillariophycidae;Bacillariales;Bacillariaceae;Fragilariopsis
OG5_136236	XP_005834508.1	Eukaryota;Cryptophyceae;Pyrenomonadales;Geminigeraceae;Guillardia
OG5_142650	XP_009527697.1	Eukaryota;Sar;Stramenopiles;Oomycota;Peronosporomycetes;Peronosporales;Peronosporaceae;Phytophthora
OG5_147345	XP_040091644.1	Eukaryota;Metazoa;Chordata;Craniata;Vertebrata;Euteleostomi;Mammalia;Eutheria;Laurasiatheria;Artiodactyla;Ruminantia;Pecora;Bovidae;Hippotraginae;Oryx
OG5_152534	CAF3853918.1	Eukaryota;Metazoa;Spiralia;Gnathifera;Rotifera;Eurotatoria;Bdelloidea;Philodinida;Philodinidae;Rotaria
OG5_156748	KAJ3198158.1	Eukaryota;Fungi;Fungi incertae sedis;Chytridiomycota;Chytridiomycota incertae sedis;Chytridiomycetes;Chytridiales;Chytridiaceae;Irineochytrium
OG5_158690	KAG3106667.1	Eukaryota;Sar;Stramenopiles;Oomycota;Peronosporomycetes;Peronosporales;Peronosporaceae;Phytophthora
OG5_159911	GFH56200.1	Eukaryota;Sar;Stramenopiles;Ochrophyta;Bacillariophyta;Coscinodiscophyceae;Chaetocerotophycidae;Chaetocerotales;Chaetocerotaceae;Chaetoceros
OG5_168866	KAF9123999.1	Eukaryota;Fungi;Fungi incertae sedis;Mucoromycota;Mortierellomycotina;Mortierellomycetes;Mortierellales;Mortierellaceae;Mortierella
OG5_176519	CAE7835105.1	Eukaryota;Sar;Alveolata;Dinophyceae;Suessiales;Symbiodiniaceae;Symbiodinium
OG5_203275	YP_002049352.1	Eukaryota;Sar;Rhizaria;Cercozoa;Imbricatea;Silicofilosea;Euglyphida;Paulinellidae;Paulinella
OG5_170941	KAI7247452.1	Eukaryota;Fungi;Dikarya;Ascomycota;Pezizomycotina;Dothideomycetes;Dothideomycetidae;Mycosphaerellales;Teratosphaeriaceae;Hortaea
OG5_138525	WMP12153.1	Eukaryota;Rhodophyta;Florideophyceae;Rhodymeniophycidae;Ceramiales;Rhodomelaceae;Laurencieae;Laurencia
OG5_131583	PKC52376.1	Eukaryota;Fungi;Fungi incertae sedis;Mucoromycota;Glomeromycotina;Glomeromycetes;Glomerales;Glomeraceae;Rhizophagus
OG5_146610	AIW52595.1	Eukaryota;Amoebozoa;Evosea;Archamoebae;Mastigamoebida;Mastigamoebidae;Mastigamoeba
OG5_171707	ELT98634.1	Eukaryota;Metazoa;Spiralia;Lophotrochozoa;Annelida;Polychaeta;Sedentaria;Scolecida;Capitellidae;Capitella
OG5_141559	TNV67771.1	Eukaryota;Sar;Alveolata;Ciliophora;Intramacronucleata;Spirotrichea;Stichotrichia;Sporadotrichida;Halteriidae;Halteria
OG5_131028	KAJ8145990.1	Eukaryota;Fungi;Dikarya;Ascomycota;Saccharomycotina;Pichiomycetes;Metschnikowiaceae;Metschnikowia
OG5_133768	KAF4324680.1	Eukaryota;Sar;Stramenopiles;Oomycota;Peronosporomycetes;Peronosporales;Peronosporaceae;Phytophthora
OG5_141335	KAH3758804.1	Eukaryota;Amoebozoa;Evosea;Archamoebae;Pelobiontida;Pelomyxidae;Pelomyxa
OG5_149662	KAF4324587.1	Eukaryota;Sar;Stramenopiles;Oomycota;Peronosporomycetes;Peronosporales;Peronosporaceae;Phytophthora
OG5_155861	EEF24643.1	Eukaryota;Viridiplantae;Streptophyta;Embryophyta;Tracheophyta;Spermatophyta;Magnoliopsida;eudicotyledons;Gunneridae;Pentapetalae;rosids;fabids;Malpighiales;Euphorbiaceae;Acalyphoideae;Acalypheae;Ricinus
OG5_158502	RYO74447.1	Eukaryota;Fungi;Dikarya;Ascomycota;Pezizomycotina;Sordariomycetes;Xylariomycetidae;Xylariales;Xylariales incertae sedis;Monosporascus
OG5_163262	KEY82420.1	Eukaryota;Fungi;Dikarya;Ascomycota;Pezizomycotina;Eurotiomycetes;Eurotiomycetidae;Eurotiales;Aspergillaceae;Aspergillus;Aspergillus subgen. Fumigati
OG5_160451	RWW90930.1	Eukaryota;Viridiplantae;Streptophyta;Embryophyta;Tracheophyta;Spermatophyta;Magnoliopsida;Liliopsida;Zingiberales;Musaceae;Ensete
OG5_150447	RKL24040.1	Eukaryota;Fungi;Dikarya;Ascomycota;Pezizomycotina;Sordariomycetes;Hypocreomycetidae;Hypocreales;Nectriaceae;Fusarium;Fusarium fujikuroi species complex
OG5_162856	CAJ0557473.1	Eukaryota;Metazoa;Ecdysozoa;Nematoda;Chromadorea;Rhabditida;Rhabditina;Rhabditomorpha;Rhabditoidea;Rhabditidae;Mesorhabditinae;Mesorhabditis
OG5_209093	KII65022.1	Eukaryota;Metazoa;Cnidaria;Myxozoa;Myxosporea;Bivalvulida;Platysporina;Myxobolidae;Thelohanellus
OG5_171453	RUS16357.1	Eukaryota;Fungi;Fungi incertae sedis;Mucoromycota;Mucoromycotina;Endogonomycetes;Endogonales;Endogonaceae;Endogone
OG5_141346	AGG19201.1	Eukaryota;Viridiplantae;Streptophyta;Embryophyta;Tracheophyta;Spermatophyta;Magnoliopsida;eudicotyledons;Gunneridae;Pentapetalae;Caryophyllales;Tamaricaceae;Tamarix
OG5_142694	KAI8927846.1	Eukaryota;Fungi;Fungi incertae sedis;Chytridiomycota;Chytridiomycota incertae sedis;Chytridiomycetes;Chytridiales;Chytriomycetaceae;Entophlyctis
OG5_149720	CAI8039310.1	Eukaryota;Metazoa;Porifera;Demospongiae;Heteroscleromorpha;Tetractinellida;Astrophorina;Geodiidae;Geodia
OG5_149315	XP_046578631.1	Eukaryota;Metazoa;Spiralia;Lophotrochozoa;Mollusca;Gastropoda;Vetigastropoda;Lepetellida;Haliotoidea;Haliotidae;Haliotis
OG5_163168	KAG1316179.1	Eukaryota;Fungi;Fungi incertae sedis;Mucoromycota;Mucoromycotina;Mucoromycetes;Mucorales;Mucorineae;Rhizopodaceae;Rhizopus
OG5_137362	KAF5271639.1	Eukaryota;Metazoa;Ecdysozoa;Arthropoda;Hexapoda;Insecta;Pterygota;Neoptera;Endopterygota;Coleoptera;Polyphaga;Elateriformia;Elateroidea;Lampyridae;Luciolinae;Abscondita
OG5_137893	KAK4523193.1	Eukaryota;Rhodophyta;Bangiophyceae;Galdieriales;Galdieriaceae;Galdieria
OG5_143174	GLC62124.1	Eukaryota;Viridiplantae;Chlorophyta;core chlorophytes;Chlorophyceae;CS clade;Chlamydomonadales;Volvocaceae;Pleodorina
OG5_144795	KAF4324663.1	Eukaryota;Sar;Stramenopiles;Oomycota;Peronosporomycetes;Peronosporales;Peronosporaceae;Phytophthora
OG5_145737	KAG9586251.1	Eukaryota;Fungi;Dikarya;Ascomycota;Pezizomycotina;Dothideomycetes;Dothideomycetidae;Dothideales;Saccotheciaceae;Aureobasidium
OG5_146588	CAE7752077.1	Eukaryota;Sar;Alveolata;Dinophyceae;Suessiales;Symbiodiniaceae;Symbiodinium
OG5_139281	VVC46325.1	Eukaryota;Metazoa;Ecdysozoa;Arthropoda;Hexapoda;Insecta;Pterygota;Neoptera;Paraneoptera;Hemiptera;Sternorrhyncha;Aphidomorpha;Aphidoidea;Aphididae;Lachninae;Cinara
OG5_135844	KAG1251913.1	Eukaryota;Fungi;Fungi incertae sedis;Mucoromycota;Mucoromycotina;Mucoromycetes;Mucorales;Mucorineae;Rhizopodaceae;Rhizopus
OG5_155474	KAJ3198318.1	Eukaryota;Fungi;Fungi incertae sedis;Chytridiomycota;Chytridiomycota incertae sedis;Chytridiomycetes;Chytridiales;Chytridiaceae;Irineochytrium
OG5_127292	KAF4515785.1	Eukaryota;Metazoa;Ecdysozoa;Arthropoda;Hexapoda;Insecta;Pterygota;Palaeoptera;Ephemeroptera;Scapphodonta;Ephemeridae;Ephemera
OG5_142637	KAG4080921.1	Eukaryota;Metazoa;Ecdysozoa;Arthropoda;Hexapoda;Insecta;Pterygota;Neoptera;Endopterygota;Diptera;Nematocera;Sciaroidea;Sciaridae;Bradysia
OG5_135093	KAK0366257.1	Eukaryota;Fungi;Dikarya;Ascomycota;Pezizomycotina;Dothideomycetes;Dothideomycetidae;Mycosphaerellales;Teratosphaeriaceae;Friedmanniomyces
OG5_127928	KAF9131067.1	Eukaryota;Fungi;Fungi incertae sedis;Mucoromycota;Mortierellomycotina;Mortierellomycetes;Mortierellales;Mortierellaceae;Mortierella
OG5_128712	CAJ1411865.1	Eukaryota;Sar;Alveolata;Dinophyceae;Suessiales;Symbiodiniaceae;Effrenium
OG5_129566	CAI8029071.1	Eukaryota;Metazoa;Porifera;Demospongiae;Heteroscleromorpha;Tetractinellida;Astrophorina;Geodiidae;Geodia
OG5_134035	CAE7280741.1	Eukaryota;Sar;Alveolata;Dinophyceae;Suessiales;Symbiodiniaceae;Symbiodinium
OG5_136401	XP_040567922.1	Eukaryota;Metazoa;Ecdysozoa;Arthropoda;Crustacea;Multicrustacea;Hexanauplia;Copepoda;Siphonostomatoida;Caligidae;Lepeophtheirus
OG5_138437	KAF9114558.1	Eukaryota;Fungi;Fungi incertae sedis;Mucoromycota;Mortierellomycotina;Mortierellomycetes;Mortierellales;Mortierellaceae;Mortierella
OG5_143175	KAG1268331.1	Eukaryota;Fungi;Fungi incertae sedis;Mucoromycota;Mucoromycotina;Mucoromycetes;Mucorales;Mucorineae;Rhizopodaceae;Rhizopus
OG5_150142	KAF4325416.1	Eukaryota;Sar;Stramenopiles;Oomycota;Peronosporomycetes;Peronosporales;Peronosporaceae;Phytophthora
OG5_152107	RYP59679.1	Eukaryota;Fungi;Dikarya;Ascomycota;Pezizomycotina;Sordariomycetes;Xylariomycetidae;Xylariales;Xylariales incertae sedis;Monosporascus
OG5_168126	KAI9430014.1	Eukaryota;Fungi;Dikarya;Basidiomycota;Agaricomycotina;Agaricomycetes;Russulales;Russulaceae;Russula
OG5_136373	YP_009130483.1	Eukaryota;Viridiplantae;Chlorophyta;core chlorophytes;Ulvophyceae;TCBD clade;Bryopsidales;Bryopsidineae;Bryopsidaceae;Bryopsis
OG5_144652	KAK0038691.1	Eukaryota;Metazoa;Spiralia;Lophotrochozoa;Mollusca;Gastropoda;Heterobranchia;Euthyneura;Panpulmonata;Hygrophila;Lymnaeoidea;Planorbidae;Biomphalaria
OG5_131956	KAJ3198520.1	Eukaryota;Fungi;Fungi incertae sedis;Chytridiomycota;Chytridiomycota incertae sedis;Chytridiomycetes;Chytridiales;Chytridiaceae;Irineochytrium
OG5_155518	CAD7236820.1	Eukaryota;Metazoa;Ecdysozoa;Arthropoda;Crustacea;Oligostraca;Ostracoda;Podocopa;Podocopida;Cytherocopina;Cytheroidea;Cytherideidae;Cyprideis
OG5_155615	KAF4334820.1	Eukaryota;Fungi;Dikarya;Ascomycota;Pezizomycotina;Sordariomycetes;Hypocreomycetidae;Hypocreales;Nectriaceae;Fusarium;Fusarium burgessii species complex
OG5_132803	KAK0355470.1	Eukaryota;Fungi;Dikarya;Ascomycota;Pezizomycotina;Dothideomycetes;Dothideomycetidae;Mycosphaerellales;Teratosphaeriaceae;Friedmanniomyces
OG5_139487	VDO06513.1	Eukaryota;Metazoa;Ecdysozoa;Nematoda;Chromadorea;Rhabditida;Spirurina;Spiruromorpha;Filarioidea;Onchocercidae;Brugia
OG5_144548	KAG1649152.1	Eukaryota;Metazoa;Ecdysozoa;Arthropoda;Chelicerata;Pycnogonida;Pantopoda;Nymphon
OG5_144629	CAJ1391658.1	Eukaryota;Sar;Alveolata;Dinophyceae;Suessiales;Symbiodiniaceae;Effrenium
OG5_149270	KAI9432894.1	Eukaryota;Fungi;Dikarya;Basidiomycota;Agaricomycotina;Agaricomycetes;Russulales;Russulaceae;Russula
OG5_170980	CAE7359311.1	Eukaryota;Sar;Alveolata;Dinophyceae;Suessiales;Symbiodiniaceae;Symbiodinium
OG5_173586	CAE7280677.1	Eukaryota;Sar;Alveolata;Dinophyceae;Suessiales;Symbiodiniaceae;Symbiodinium
OG5_153446	KAI1691855.1	Eukaryota;Metazoa;Ecdysozoa;Nematoda;Chromadorea;Rhabditida;Tylenchina;Tylenchomorpha;Sphaerularioidea;Anguinidae;Anguininae;Ditylenchus
OG5_159958	CAI8041151.1	Eukaryota;Metazoa;Porifera;Demospongiae;Heteroscleromorpha;Tetractinellida;Astrophorina;Geodiidae;Geodia
OG5_205092	KAJ1445452.1	Eukaryota;Sar;Stramenopiles;Ochrophyta;Pelagophyceae
OG5_132299	KAH7715948.1	Eukaryota;Metazoa;Ecdysozoa;Nematoda;Chromadorea;Rhabditida;Tylenchina;Tylenchomorpha;Aphelenchoidea;Aphelenchoididae;Aphelenchoides
OG5_133986	CAE7897782.1	Eukaryota;Sar;Alveolata;Dinophyceae;Suessiales;Symbiodiniaceae;Symbiodinium
OG5_136235	KAF4325975.1	Eukaryota;Sar;Stramenopiles;Oomycota;Peronosporomycetes;Peronosporales;Peronosporaceae;Phytophthora
OG5_152429	KAI2501321.1	Eukaryota;Sar;Stramenopiles;Ochrophyta;Bacillariophyta;Fragilariophyceae;Fragilariophycidae;Fragilariales;Fragilariaceae;Fragilaria
OG5_169483	KAH0445191.1	Eukaryota;Fungi;Dikarya;Ascomycota;Pezizomycotina;Dothideomycetes;Dothideomycetidae;Dothideales;Saccotheciaceae;Aureobasidium
OG5_211119	KAI9006321.1	Eukaryota;Fungi;Fungi incertae sedis;Chytridiomycota;Chytridiomycota incertae sedis;Monoblepharidomycetes;Monoblepharidales;Monoblepharidales incertae sedis;Hyaloraphidium
OG5_140267	PRP85340.1	Eukaryota;Amoebozoa;Evosea;Variosea;Cavosteliida;Cavosteliaceae;Planoprotostelium
OG5_165283	OHT13453.1	Eukaryota;Metamonada;Parabasalia;Tritrichomonadida;Tritrichomonadidae;Tritrichomonas
OG5_158416	KAG1716881.1	Eukaryota;Fungi;Dikarya;Basidiomycota;Agaricomycotina;Agaricomycetes;Agaricomycetidae;Boletales;Sclerodermatineae;Astraeaceae;Astraeus
OG5_146648	KAI7269073.1	Eukaryota;Fungi;Dikarya;Ascomycota;Pezizomycotina;Dothideomycetes;Dothideomycetidae;Mycosphaerellales;Teratosphaeriaceae;Hortaea
OG5_137364	PFX11134.1	Eukaryota;Metazoa;Cnidaria;Anthozoa;Hexacorallia;Scleractinia;Astrocoeniina;Pocilloporidae;Stylophora
OG5_163095	XP_033337738.1	Eukaryota;Metazoa;Ecdysozoa;Arthropoda;Hexapoda;Insecta;Pterygota;Neoptera;Endopterygota;Hymenoptera;Apocrita;Aculeata;Apoidea;Anthophila;Halictidae;Halictinae;Augochlorini;Megalopta
OG5_172358	KAK2952475.1	Eukaryota;Metamonada;Preaxostyla;Oxymonadida;Blattamonas
OG5_135712	XP_010674966.2	Eukaryota;Viridiplantae;Streptophyta;Embryophyta;Tracheophyta;Spermatophyta;Magnoliopsida;eudicotyledons;Gunneridae;Pentapetalae;Caryophyllales;Chenopodiaceae;Betoideae;Beta
OG5_158977	PQQ13928.1	Eukaryota;Viridiplantae;Streptophyta;Embryophyta;Tracheophyta;Spermatophyta;Magnoliopsida;eudicotyledons;Gunneridae;Pentapetalae;rosids;fabids;Rosales;Rosaceae;Amygdaloideae;Amygdaleae;Prunus
OG5_131890	KAK0354406.1	Eukaryota;Fungi;Dikarya;Ascomycota;Pezizomycotina;Dothideomycetes;Dothideomycetidae;Mycosphaerellales;Teratosphaeriaceae;Friedmanniomyces
OG5_130368	KAG9609857.1	Eukaryota;Fungi;Dikarya;Ascomycota;Pezizomycotina;Dothideomycetes;Dothideomycetidae;Dothideales;Saccotheciaceae;Aureobasidium
OG5_134734	CAI8020612.1	Eukaryota;Metazoa;Porifera;Demospongiae;Heteroscleromorpha;Tetractinellida;Astrophorina;Geodiidae;Geodia
OG5_140568	KAI2498861.1	Eukaryota;Sar;Stramenopiles;Ochrophyta;Bacillariophyta;Fragilariophyceae;Fragilariophycidae;Fragilariales;Fragilariaceae;Fragilaria
OG5_162681	EEF25052.1	Eukaryota;Viridiplantae;Streptophyta;Embryophyta;Tracheophyta;Spermatophyta;Magnoliopsida;eudicotyledons;Gunneridae;Pentapetalae;rosids;fabids;Malpighiales;Euphorbiaceae;Acalyphoideae;Acalypheae;Ricinus
OG5_165200	KAK0351436.1	Eukaryota;Fungi;Dikarya;Ascomycota;Pezizomycotina;Dothideomycetes;Dothideomycetidae;Mycosphaerellales;Teratosphaeriaceae;Friedmanniomyces
OG5_141180	RYO75746.1	Eukaryota;Fungi;Dikarya;Ascomycota;Pezizomycotina;Sordariomycetes;Xylariomycetidae;Xylariales;Xylariales incertae sedis;Monosporascus
OG5_147341	KAG6330998.1	Eukaryota;Fungi;Dikarya;Basidiomycota;Agaricomycotina;Agaricomycetes;Agaricomycetidae;Boletales;Sclerodermatineae;Astraeaceae;Astraeus
OG5_155491	KAG2439268.1	Eukaryota;Viridiplantae;Chlorophyta;core chlorophytes;Chlorophyceae;CS clade;Chlamydomonadales;Chlamydomonadaceae;Chlamydomonas
OG5_172392	YP_002048703.1	Eukaryota;Sar;Rhizaria;Cercozoa;Imbricatea;Silicofilosea;Euglyphida;Paulinellidae;Paulinella
OG5_132296	KAG9575345.1	Eukaryota;Fungi;Dikarya;Ascomycota;Pezizomycotina;Dothideomycetes;Dothideomycetidae;Dothideales;Saccotheciaceae;Aureobasidium
OG5_143190	XP_004254261.1	Eukaryota;Amoebozoa;Evosea;Archamoebae;Mastigamoebida;Entamoebidae;Entamoeba
OG5_144263	KAK0485930.1	Eukaryota;Fungi;Dikarya;Basidiomycota;Agaricomycotina;Agaricomycetes;Agaricomycetidae;Agaricales;Marasmiineae;Physalacriaceae;Armillaria
OG5_155551	KAH0442900.1	Eukaryota;Fungi;Dikarya;Ascomycota;Pezizomycotina;Dothideomycetes;Dothideomycetidae;Dothideales;Saccotheciaceae;Aureobasidium
OG5_131265	KAI4453502.1	Eukaryota;Metazoa;Ecdysozoa;Arthropoda;Hexapoda;Insecta;Pterygota;Neoptera;Endopterygota;Coleoptera;Polyphaga;Scarabaeiformia;Scarabaeidae;Melolonthinae;Holotrichia
OG5_135256	KAJ8139973.1	Eukaryota;Fungi;Dikarya;Ascomycota;Saccharomycotina;Pichiomycetes;Metschnikowiaceae;Metschnikowia
OG5_160403	KAG1249751.1	Eukaryota;Fungi;Fungi incertae sedis;Mucoromycota;Mucoromycotina;Mucoromycetes;Mucorales;Mucorineae;Rhizopodaceae;Rhizopus
OG5_133472	KAJ0336165.1	Eukaryota;Fungi;Dikarya;Ascomycota;Pezizomycotina;Sordariomycetes;Hypocreomycetidae;Glomerellales;Glomerellaceae;Colletotrichum;Colletotrichum gloeosporioides species complex
OG5_168416	KAF5308123.1	Eukaryota;Metazoa;Ecdysozoa;Arthropoda;Hexapoda;Insecta;Pterygota;Neoptera;Endopterygota;Coleoptera;Polyphaga;Elateriformia;Elateroidea;Lampyridae;Luciolinae;Abscondita
OG5_131888	KAF4516328.1	Eukaryota;Metazoa;Ecdysozoa;Arthropoda;Hexapoda;Insecta;Pterygota;Palaeoptera;Ephemeroptera;Scapphodonta;Ephemeridae;Ephemera
OG5_225206	P59858.1	Eukaryota;Rhodophyta;Florideophyceae;Rhodymeniophycidae;Ceramiales;Rhodomelaceae;Polysiphonioideae;Polysiphonia
OG5_225212	AUG32147.1	Eukaryota;Sar;Rhizaria;Cercozoa;Imbricatea;Silicofilosea;Euglyphida;Paulinellidae;Paulinella
OG5_225207	AUG32603.1	Eukaryota;Sar;Rhizaria;Cercozoa;Imbricatea;Silicofilosea;Euglyphida;Paulinellidae;Paulinella
OG5_225211	YP_002048856.1	Eukaryota;Sar;Rhizaria;Cercozoa;Imbricatea;Silicofilosea;Euglyphida;Paulinellidae;Paulinella
OG5_155564	XP_008856139.1	Eukaryota;Amoebozoa;Evosea;Archamoebae;Mastigamoebida;Entamoebidae;Entamoeba
OG5_151284	CDW59911.1	Eukaryota;Metazoa;Ecdysozoa;Nematoda;Enoplea;Dorylaimia;Trichinellida;Trichuridae;Trichuris
OG5_137879	EMH73668.1	Eukaryota;Amoebozoa;Evosea;Archamoebae;Mastigamoebida;Entamoebidae;Entamoeba
OG5_160479	XP_651498.1	Eukaryota;Amoebozoa;Evosea;Archamoebae;Mastigamoebida;Entamoebidae;Entamoeba
OG5_160738	KAG0192017.1	Eukaryota;Fungi;Fungi incertae sedis;Mucoromycota;Mucoromycotina;Mucoromycetes;Mucorales;Mucorineae;Mucoraceae;Apophysomyces
OG5_161654	XP_001739346.1	Eukaryota;Amoebozoa;Evosea;Archamoebae;Mastigamoebida;Entamoebidae;Entamoeba
OG5_163302	GCA64600.1	Eukaryota;Metamonada;Carpediemonas-like organisms;Kipferlia
OG5_145745	KAJ9463981.1	Eukaryota;Discoba;Euglenozoa;Diplonemea;Diplonemidae;Diplonema
OG5_145746	AGG11414.1	Eukaryota;Discoba;Euglenozoa;Kinetoplastea;Metakinetoplastina;Trypanosomatida;Trypanosomatidae;Paratrypanosoma
OG5_144619	KAK4525043.1	Eukaryota;Rhodophyta;Bangiophyceae;Galdieriales;Galdieriaceae;Galdieria
OG5_136506	KAF1357623.1	Eukaryota;Fungi;Dikarya;Ascomycota;Pezizomycotina;Dothideomycetes;Dothideomycetes incertae sedis;Pseudoperisporiaceae;Lizonia
OG5_147010	KAK3604985.1	Eukaryota;Metazoa;Spiralia;Lophotrochozoa;Mollusca;Bivalvia;Autobranchia;Heteroconchia;Palaeoheterodonta;Unionida;Unionoidea;Unionidae;Ambleminae;Lampsilini;Potamilus
OG5_161838	KAG5510362.1	Eukaryota;Discoba;Euglenozoa;Kinetoplastea;Metakinetoplastina;Trypanosomatida;Trypanosomatidae;Leishmaniinae;Porcisia
OG5_159029	KAF4529473.1	Eukaryota;Metazoa;Ecdysozoa;Arthropoda;Hexapoda;Insecta;Pterygota;Palaeoptera;Ephemeroptera;Scapphodonta;Ephemeridae;Ephemera
OG5_149563	KAG9594747.1	Eukaryota;Fungi;Dikarya;Ascomycota;Pezizomycotina;Dothideomycetes;Dothideomycetidae;Dothideales;Saccotheciaceae;Aureobasidium
OG5_142686	CAI8039217.1	Eukaryota;Metazoa;Porifera;Demospongiae;Heteroscleromorpha;Tetractinellida;Astrophorina;Geodiidae;Geodia
OG5_161364	YP_009530287.1	Eukaryota;Sar;Rhizaria;Cercozoa;Imbricatea;Silicofilosea;Euglyphida;Paulinellidae;Paulinella
OG5_139229	KAK3606852.1	Eukaryota;Metazoa;Spiralia;Lophotrochozoa;Mollusca;Bivalvia;Autobranchia;Heteroconchia;Palaeoheterodonta;Unionida;Unionoidea;Unionidae;Ambleminae;Lampsilini;Potamilus
OG5_144831	KAG9236493.1	Eukaryota;Fungi;Dikarya;Ascomycota;Pezizomycotina;Leotiomycetes;Helotiales;Helotiales incertae sedis;Amylocarpus
OG5_155484	KAH8895599.1	Eukaryota;Fungi;Dikarya;Ascomycota;Pezizomycotina;Sordariomycetes;Sordariomycetidae;Chaetosphaeriales;Chaetosphaeriaceae;Thozetella
OG5_141376	GAQ85745.1	Eukaryota;Viridiplantae;Streptophyta;Klebsormidiophyceae;Klebsormidiales;Klebsormidiaceae;Klebsormidium
OG5_159817	CAI8004271.1	Eukaryota;Metazoa;Porifera;Demospongiae;Heteroscleromorpha;Tetractinellida;Astrophorina;Geodiidae;Geodia
OG5_137911	KAK0622208.1	Eukaryota;Fungi;Dikarya;Ascomycota;Pezizomycotina;Dothideomycetes;Dothideomycetes incertae sedis;Botryosphaeriales;Botryosphaeriaceae;Lasiodiplodia
OG5_168011	CAF1333238.1	Eukaryota;Metazoa;Spiralia;Gnathifera;Rotifera;Eurotatoria;Bdelloidea;Philodinida;Philodinidae;Didymodactylos
OG5_141348	KAF4094189.1	Eukaryota;Metazoa;Chordata;Craniata;Vertebrata;Euteleostomi;Actinopterygii;Neopterygii;Teleostei;Ostariophysi;Siluriformes;Ictaluridae;Ameiurus
OG5_141454	KAH0442542.1	Eukaryota;Fungi;Dikarya;Ascomycota;Pezizomycotina;Dothideomycetes;Dothideomycetidae;Dothideales;Saccotheciaceae;Aureobasidium
OG5_146820	OAL54330.1	Eukaryota;Fungi;Dikarya;Ascomycota;Pezizomycotina;Dothideomycetes;Pleosporomycetidae;Pleosporales;Pleosporineae;Cucurbitariaceae;Pyrenochaeta
OG5_147013	KAH8196174.1	Eukaryota;Fungi;Dikarya;Ascomycota;Pezizomycotina;Sordariomycetes;Xylariomycetidae;Amphisphaeriales;Sporocadaceae;Truncatella
OG5_175644	KAG4069231.1	Eukaryota;Metazoa;Ecdysozoa;Arthropoda;Hexapoda;Insecta;Pterygota;Neoptera;Endopterygota;Diptera;Nematocera;Sciaroidea;Sciaridae;Bradysia
OG5_176100	KAK2744849.1	Eukaryota;Fungi;Dikarya;Ascomycota;Pezizomycotina;Eurotiomycetes;Eurotiomycetidae;Onygenales;Onygenales incertae sedis;Myotisia
OG5_176150	KAI8810901.1	Eukaryota;Fungi;Fungi incertae sedis;Chytridiomycota;Chytridiomycota incertae sedis;Chytridiomycetes;Cladochytriales;Cladochytriaceae;Cladochytrium
OG5_176851	KAJ8142888.1	Eukaryota;Fungi;Dikarya;Ascomycota;Saccharomycotina;Pichiomycetes;Metschnikowiaceae;Metschnikowia
OG5_179305	QRV86714.1	Eukaryota;Fungi;Dikarya;Basidiomycota;Agaricomycotina;Agaricomycetes;Cantharellales;Ceratobasidiaceae;Ceratobasidium
OG5_180723	ODQ68947.1	Eukaryota;Fungi;Dikarya;Ascomycota;Saccharomycotina;Lipomycetes;Lipomycetales;Lipomycetaceae;Lipomyces
OG5_191279	KDQ13712.1	Eukaryota;Fungi;Dikarya;Basidiomycota;Agaricomycotina;Agaricomycetes;Cantharellales;Botryobasidiaceae;Botryobasidium
OG5_146755	POY75399.1	Eukaryota;Fungi;Dikarya;Basidiomycota;Pucciniomycotina;Microbotryomycetes;Sporidiobolales;Sporidiobolaceae;Rhodotorula
OG5_150094	KAF9118541.1	Eukaryota;Fungi;Fungi incertae sedis;Mucoromycota;Mortierellomycotina;Mortierellomycetes;Mortierellales;Mortierellaceae;Mortierella
OG5_132004	KAK0347047.1	Eukaryota;Fungi;Dikarya;Ascomycota;Pezizomycotina;Dothideomycetes;Dothideomycetidae;Mycosphaerellales;Teratosphaeriaceae;Friedmanniomyces
OG5_147019	KAF5680007.1	Eukaryota;Fungi;Dikarya;Ascomycota;Pezizomycotina;Sordariomycetes;Hypocreomycetidae;Hypocreales;Nectriaceae;Fusarium;Fusarium heterosporum species complex
OG5_168413	KAG1647501.1	Eukaryota;Metazoa;Ecdysozoa;Arthropoda;Chelicerata;Pycnogonida;Pantopoda;Nymphon
OG5_169773	KAK0354636.1	Eukaryota;Fungi;Dikarya;Ascomycota;Pezizomycotina;Dothideomycetes;Dothideomycetidae;Mycosphaerellales;Teratosphaeriaceae;Friedmanniomyces
OG5_140208	KAH0445176.1	Eukaryota;Fungi;Dikarya;Ascomycota;Pezizomycotina;Dothideomycetes;Dothideomycetidae;Dothideales;Saccotheciaceae;Aureobasidium
OG5_163374	RYO78454.1	Eukaryota;Fungi;Dikarya;Ascomycota;Pezizomycotina;Sordariomycetes;Xylariomycetidae;Xylariales;Xylariales incertae sedis;Monosporascus
OG5_132583	CAI8030578.1	Eukaryota;Metazoa;Porifera;Demospongiae;Heteroscleromorpha;Tetractinellida;Astrophorina;Geodiidae;Geodia
OG5_155962	OCT48976.1	Eukaryota;Fungi;Dikarya;Ascomycota;Pezizomycotina;Eurotiomycetes;Chaetothyriomycetidae;Chaetothyriales;Herpotrichiellaceae;Cladophialophora
OG5_165075	XP_012940111.1	Eukaryota;Metazoa;Spiralia;Lophotrochozoa;Mollusca;Gastropoda;Heterobranchia;Euthyneura;Tectipleura;Aplysiida;Aplysioidea;Aplysiidae;Aplysia
OG5_134712	KAI8447395.1	Eukaryota;Fungi;Dikarya;Basidiomycota;Pucciniomycotina;Pucciniomycetes;Pucciniales;Phakopsoraceae;Phakopsora
OG5_135452	KAF2666019.1	Eukaryota;Fungi;Dikarya;Ascomycota;Pezizomycotina;Dothideomycetes;Dothideomycetes incertae sedis;Microthyriales;Microthyriaceae;Microthyrium
OG5_139323	KAK0363126.1	Eukaryota;Fungi;Dikarya;Ascomycota;Pezizomycotina;Dothideomycetes;Dothideomycetidae;Mycosphaerellales;Teratosphaeriaceae;Friedmanniomyces
OG5_142483	CAI8023982.1	Eukaryota;Metazoa;Porifera;Demospongiae;Heteroscleromorpha;Tetractinellida;Astrophorina;Geodiidae;Geodia
OG5_144626	KAK0332403.1	Eukaryota;Fungi;Dikarya;Ascomycota;Pezizomycotina;Dothideomycetes;Dothideomycetidae;Mycosphaerellales;Teratosphaeriaceae;Friedmanniomyces
OG5_144642	BBL86243.1	Eukaryota;Sar;Rhizaria;Cercozoa;Imbricatea;Silicofilosea;Euglyphida;Paulinellidae;Paulinella
OG5_144667	RUS34089.1	Eukaryota;Fungi;Fungi incertae sedis;Mucoromycota;Mucoromycotina;Endogonomycetes;Endogonales;Endogonaceae;Jimgerdemannia
OG5_146242	KAK1833053.1	Eukaryota;Fungi;Dikarya;Ascomycota;Pezizomycotina;Sordariomycetes;Sordariomycetidae;Sordariales;Podosporaceae;Podospora
OG5_149781	GAQ07443.1	Eukaryota;Fungi;Dikarya;Ascomycota;Pezizomycotina;Eurotiomycetes;Eurotiomycetidae;Eurotiales;Aspergillaceae;Aspergillus;Aspergillus subgen. Fumigati
OG5_149907	KAH0444866.1	Eukaryota;Fungi;Dikarya;Ascomycota;Pezizomycotina;Dothideomycetes;Dothideomycetidae;Dothideales;Saccotheciaceae;Aureobasidium
OG5_149948	KZM27596.1	Eukaryota;Fungi;Dikarya;Ascomycota;Pezizomycotina;Dothideomycetes;Pleosporomycetidae;Pleosporales;Pleosporineae;Didymellaceae;Ascochyta
OG5_152281	CAE7328286.1	Eukaryota;Sar;Alveolata;Dinophyceae;Suessiales;Symbiodiniaceae;Symbiodinium
OG5_152522	CAE7210711.1	Eukaryota;Sar;Alveolata;Dinophyceae;Suessiales;Symbiodiniaceae;Symbiodinium
OG5_152626	CAE7593623.1	Eukaryota;Sar;Alveolata;Dinophyceae;Suessiales;Symbiodiniaceae;Symbiodinium
OG5_152651	KAG0145676.1	Eukaryota;Fungi;Dikarya;Basidiomycota;Pucciniomycotina;Pucciniomycetes;Pucciniales;Coleosporiaceae;Cronartium
OG5_152696	CAE7734880.1	Eukaryota;Sar;Alveolata;Dinophyceae;Suessiales;Symbiodiniaceae;Symbiodinium
OG5_155230	VEU22720.1	Eukaryota;Fungi;Dikarya;Ascomycota;Saccharomycotina;Pichiomycetes;Pichiales;Pichiaceae;Brettanomyces
OG5_155378	XP_054285459.1	Eukaryota;Metazoa;Ecdysozoa;Arthropoda;Hexapoda;Insecta;Pterygota;Neoptera;Paraneoptera;Hemiptera;Auchenorrhyncha;Membracoidea;Cicadellidae;Deltocephalinae;Macrosteles
OG5_155854	XP_041558949.1	Eukaryota;Fungi;Dikarya;Ascomycota;Pezizomycotina;Eurotiomycetes;Eurotiomycetidae;Eurotiales;Aspergillaceae;Aspergillus
OG5_155859	KAH0441579.1	Eukaryota;Fungi;Dikarya;Ascomycota;Pezizomycotina;Dothideomycetes;Dothideomycetidae;Dothideales;Saccotheciaceae;Aureobasidium
OG5_155870	KFY81017.1	Eukaryota;Fungi;Dikarya;Ascomycota;Pezizomycotina;Leotiomycetes;Thelebolales;Thelebolaceae;Pseudogymnoascus
OG5_156006	KAJ8146105.1	Eukaryota;Fungi;Dikarya;Ascomycota;Saccharomycotina;Pichiomycetes;Metschnikowiaceae;Metschnikowia
OG5_158412	EEF25052.1	Eukaryota;Viridiplantae;Streptophyta;Embryophyta;Tracheophyta;Spermatophyta;Magnoliopsida;eudicotyledons;Gunneridae;Pentapetalae;rosids;fabids;Malpighiales;Euphorbiaceae;Acalyphoideae;Acalypheae;Ricinus
OG5_158913	KXH44111.1	Eukaryota;Fungi;Dikarya;Ascomycota;Pezizomycotina;Sordariomycetes;Hypocreomycetidae;Glomerellales;Glomerellaceae;Colletotrichum;Colletotrichum acutatum species complex
OG5_159922	KAJ3148531.1	Eukaryota;Fungi;Fungi incertae sedis;Chytridiomycota;Chytridiomycota incertae sedis;Chytridiomycetes;Spizellomycetales;Powellomycetaceae;Geranomyces
OG5_160543	CAF1542241.1	Eukaryota;Metazoa;Spiralia;Gnathifera;Rotifera;Eurotatoria;Bdelloidea;Philodinida;Philodinidae;Didymodactylos
OG5_163411	OQV05153.1	Eukaryota;Fungi;Dikarya;Ascomycota;Pezizomycotina;Eurotiomycetes;Chaetothyriomycetidae;Chaetothyriales;Herpotrichiellaceae;Cladophialophora
OG5_163503	ERT00445.1	Eukaryota;Fungi;Dikarya;Ascomycota;Pezizomycotina;Sordariomycetes;Sordariomycetidae;Ophiostomatales;Ophiostomataceae;Sporothrix
OG5_163546	KAI1711852.1	Eukaryota;Metazoa;Ecdysozoa;Nematoda;Chromadorea;Rhabditida;Tylenchina;Tylenchomorpha;Sphaerularioidea;Anguinidae;Anguininae;Ditylenchus
OG5_163609	GLC62031.1	Eukaryota;Viridiplantae;Chlorophyta;core chlorophytes;Chlorophyceae;CS clade;Chlamydomonadales;Volvocaceae;Pleodorina
OG5_163725	KAG4423772.1	Eukaryota;Fungi;Dikarya;Ascomycota;Pezizomycotina;Leotiomycetes;Helotiales;Ploettnerulaceae;Cadophora
OG5_163759	KAK0353004.1	Eukaryota;Fungi;Dikarya;Ascomycota;Pezizomycotina;Dothideomycetes;Dothideomycetidae;Mycosphaerellales;Teratosphaeriaceae;Friedmanniomyces
OG5_164060	KAK1141454.1	Eukaryota;Fungi;Dikarya;Ascomycota;Pezizomycotina;Eurotiomycetes;Eurotiomycetidae;Eurotiales;Aspergillaceae;Aspergillus;Aspergillus subgen. Circumdati
OG5_164066	EME42675.1	Eukaryota;Fungi;Dikarya;Ascomycota;Pezizomycotina;Dothideomycetes;Dothideomycetidae;Mycosphaerellales;Mycosphaerellaceae;Dothistroma
OG5_164864	KAF9123003.1	Eukaryota;Fungi;Fungi incertae sedis;Mucoromycota;Mortierellomycotina;Mortierellomycetes;Mortierellales;Mortierellaceae;Mortierella
OG5_165119	KAG1318857.1	Eukaryota;Fungi;Fungi incertae sedis;Mucoromycota;Mucoromycotina;Mucoromycetes;Mucorales;Mucorineae;Rhizopodaceae;Rhizopus
OG5_168700	KAK0347479.1	Eukaryota;Fungi;Dikarya;Ascomycota;Pezizomycotina;Dothideomycetes;Dothideomycetidae;Mycosphaerellales;Teratosphaeriaceae;Friedmanniomyces
OG5_169089	EZG10836.1	Eukaryota;Fungi;Dikarya;Ascomycota;Pezizomycotina;Eurotiomycetes;Eurotiomycetidae;Onygenales;Arthrodermataceae;Trichophyton
OG5_169370	CAE7674338.1	Eukaryota;Sar;Alveolata;Dinophyceae;Suessiales;Symbiodiniaceae;Symbiodinium
OG5_171024	CAF1049860.1	Eukaryota;Metazoa;Spiralia;Gnathifera;Rotifera;Eurotatoria;Bdelloidea;Adinetida;Adinetidae;Adineta
OG5_191262	KAF2834357.1	Eukaryota;Fungi;Dikarya;Ascomycota;Pezizomycotina;Dothideomycetes;Dothideomycetes incertae sedis;Patellariales;Patellariaceae;Patellaria
OG5_191162	KAK0363116.1	Eukaryota;Fungi;Dikarya;Ascomycota;Pezizomycotina;Dothideomycetes;Dothideomycetidae;Mycosphaerellales;Teratosphaeriaceae;Friedmanniomyces
OG5_136232	KAK0366272.1	Eukaryota;Fungi;Dikarya;Ascomycota;Pezizomycotina;Dothideomycetes;Dothideomycetidae;Mycosphaerellales;Teratosphaeriaceae;Friedmanniomyces
OG5_140297	KAA6423004.1	Eukaryota;Viridiplantae;Chlorophyta;core chlorophytes;Trebouxiophyceae;Trebouxiales;Trebouxiaceae;Trebouxia
OG5_155751	CAG9982977.1	Eukaryota;Fungi;Dikarya;Ascomycota;Pezizomycotina;Sordariomycetes;Hypocreomycetidae;Hypocreales;Bionectriaceae;Clonostachys
OG5_159081	ORY68169.1	Eukaryota;Fungi;Fungi incertae sedis;Chytridiomycota;Chytridiomycota incertae sedis;Neocallimastigomycetes;Neocallimastigales;Neocallimastigaceae;Neocallimastix
OG5_169583	YP_009530775.1	Eukaryota;Sar;Rhizaria;Cercozoa;Imbricatea;Silicofilosea;Euglyphida;Paulinellidae;Paulinella
OG5_225128	YP_002049175.1	Eukaryota;Sar;Rhizaria;Cercozoa;Imbricatea;Silicofilosea;Euglyphida;Paulinellidae;Paulinella
OG5_225156	AUG32148.1	Eukaryota;Sar;Rhizaria;Cercozoa;Imbricatea;Silicofilosea;Euglyphida;Paulinellidae;Paulinella
OG5_225171	AUG32628.1	Eukaryota;Sar;Rhizaria;Cercozoa;Imbricatea;Silicofilosea;Euglyphida;Paulinellidae;Paulinella
OG5_225205	AUG32094.1	Eukaryota;Sar;Rhizaria;Cercozoa;Imbricatea;Silicofilosea;Euglyphida;Paulinellidae;Paulinella
OG5_225210	YP_002048857.1	Eukaryota;Sar;Rhizaria;Cercozoa;Imbricatea;Silicofilosea;Euglyphida;Paulinellidae;Paulinella
OG5_225213	YP_009530410.1	Eukaryota;Sar;Rhizaria;Cercozoa;Imbricatea;Silicofilosea;Euglyphida;Paulinellidae;Paulinella
OG5_132584	GME07274.1	Eukaryota;Viridiplantae;Streptophyta;Embryophyta;Tracheophyta;Spermatophyta;Magnoliopsida;eudicotyledons;Gunneridae;Pentapetalae;asterids;lamiids;Solanales;Convolvulaceae;Ipomoeeae;Ipomoea
OG5_132913	XP_003887037.1	Eukaryota;Fungi;Fungi incertae sedis;Microsporidia;Unikaryonidae;Encephalitozoon
OG5_126669	KAE8243217.1	Eukaryota;Fungi;Dikarya;Basidiomycota;Ustilaginomycotina;Exobasidiomycetes;Tilletiales;Tilletiaceae;Tilletia
OG5_146644	KAJ3099330.1	Eukaryota;Fungi;Fungi incertae sedis;Chytridiomycota;Chytridiomycota incertae sedis;Chytridiomycetes;Chytridiales;Chytridiaceae;Phlyctochytrium
OG5_150482	CAE7836274.1	Eukaryota;Sar;Alveolata;Dinophyceae;Suessiales;Symbiodiniaceae;Symbiodinium
OG5_155499	KAG0774160.1	Eukaryota;Fungi;Fungi incertae sedis;Mucoromycota;Mucoromycotina;Mucoromycetes;Mucorales;Mucorineae;Rhizopodaceae;Rhizopus
OG5_163261	KAF2178561.1	Eukaryota;Fungi;Dikarya;Ascomycota;Pezizomycotina;Dothideomycetes;Dothideomycetes incertae sedis;Zopfiaceae;Zopfia
OG5_165187	KAK0341759.1	Eukaryota;Fungi;Dikarya;Ascomycota;Pezizomycotina;Dothideomycetes;Dothideomycetidae;Mycosphaerellales;Teratosphaeriaceae;Friedmanniomyces
OG5_180830	YP_002049429.1	Eukaryota;Sar;Rhizaria;Cercozoa;Imbricatea;Silicofilosea;Euglyphida;Paulinellidae;Paulinella
OG5_196617	KAK4535341.1	Eukaryota;Rhodophyta;Bangiophyceae;Cyanidiales;Cyanidiaceae;Cyanidium
OG5_146551	XP_001307952.1	Eukaryota;Metamonada;Parabasalia;Trichomonadida;Trichomonadidae;Trichomonas
OG5_172382	KAJ7530336.1	Eukaryota;Viridiplantae;Streptophyta;Embryophyta;Tracheophyta;Lycopodiopsida;Lycopodiales;Lycopodiaceae;Lycopodioideae;Diphasiastrum
OG5_135733	CAI8022261.1	Eukaryota;Metazoa;Porifera;Demospongiae;Heteroscleromorpha;Tetractinellida;Astrophorina;Geodiidae;Geodia
OG5_164927	KAG4094771.1	Eukaryota;Fungi;Fungi incertae sedis;Chytridiomycota;Chytridiomycota incertae sedis;Neocallimastigomycetes;Neocallimastigales;Neocallimastigaceae;Neocallimastix
OG5_155297	EFP00611.1	Eukaryota;Metazoa;Ecdysozoa;Nematoda;Chromadorea;Rhabditida;Rhabditina;Rhabditomorpha;Rhabditoidea;Rhabditidae;Peloderinae;Caenorhabditis
OG5_168357	KAF9404376.1	Eukaryota;Metazoa;Ecdysozoa;Arthropoda;Hexapoda;Insecta;Pterygota;Neoptera;Endopterygota;Lepidoptera;Glossata;Ditrysia;Noctuoidea;Noctuidae;Amphipyrinae;Spodoptera
OG5_146635	KAK0352392.1	Eukaryota;Fungi;Dikarya;Ascomycota;Pezizomycotina;Dothideomycetes;Dothideomycetidae;Mycosphaerellales;Teratosphaeriaceae;Friedmanniomyces
OG5_130366	XP_002118475.1	Eukaryota;Metazoa;Placozoa;Uniplacotomia;Trichoplacea;Trichoplacidae;Trichoplax
OG5_137915	KAF9118842.1	Eukaryota;Fungi;Fungi incertae sedis;Mucoromycota;Mortierellomycotina;Mortierellomycetes;Mortierellales;Mortierellaceae;Mortierella
OG5_140465	CAJ1391586.1	Eukaryota;Sar;Alveolata;Dinophyceae;Suessiales;Symbiodiniaceae;Effrenium
OG5_149677	KAH0442447.1	Eukaryota;Fungi;Dikarya;Ascomycota;Pezizomycotina;Sordariomycetes;Hypocreomycetidae;Glomerellales;Glomerellaceae;Colletotrichum;Colletotrichum gloeosporioides species complex
OG5_164008	KAF9112602.1	Eukaryota;Fungi;Fungi incertae sedis;Mucoromycota;Mortierellomycotina;Mortierellomycetes;Mortierellales;Mortierellaceae;Mortierella
OG5_164867	CAD7950649.1	Eukaryota;Sar;Alveolata;Dinophyceae;Syndiniales;Amoebophryaceae;Amoebophrya
OG5_160689	CAE7360404.1	Eukaryota;Sar;Alveolata;Dinophyceae;Suessiales;Symbiodiniaceae;Symbiodinium
OG5_138724	KAF9970813.1	Eukaryota;Fungi;Fungi incertae sedis;Mucoromycota;Mortierellomycotina;Mortierellomycetes;Mortierellales;Mortierellaceae;Actinomortierella
OG5_158436	XP_002289088.1	Eukaryota;Sar;Stramenopiles;Ochrophyta;Bacillariophyta;Coscinodiscophyceae;Thalassiosirophycidae;Thalassiosirales;Thalassiosiraceae;Thalassiosira
OG5_164818	KAK3582287.1	Eukaryota;Metazoa;Spiralia;Lophotrochozoa;Mollusca;Bivalvia;Autobranchia;Heteroconchia;Palaeoheterodonta;Unionida;Unionoidea;Unionidae;Ambleminae;Lampsilini;Potamilus
OG5_140215	KAF9119720.1	Eukaryota;Fungi;Fungi incertae sedis;Mucoromycota;Mortierellomycotina;Mortierellomycetes;Mortierellales;Mortierellaceae;Mortierella
OG5_162561	KAK0333030.1	Eukaryota;Fungi;Dikarya;Ascomycota;Pezizomycotina;Dothideomycetes;Dothideomycetidae;Mycosphaerellales;Teratosphaeriaceae;Friedmanniomyces
OG5_158925	OHT01916.1	Eukaryota;Metamonada;Parabasalia;Tritrichomonadida;Tritrichomonadidae;Tritrichomonas
OG5_171330	CAG9762482.1	Eukaryota;Metazoa;Ecdysozoa;Arthropoda;Hexapoda;Insecta;Pterygota;Neoptera;Endopterygota;Coleoptera;Polyphaga;Cucujiformia;Curculionidae;Ceutorhynchinae;Ceutorhynchus
OG5_156924	CAE7298412.1	Eukaryota;Sar;Alveolata;Dinophyceae;Suessiales;Symbiodiniaceae;Symbiodinium
OG5_129919	XP_001295755.1	Eukaryota;Metamonada;Parabasalia;Trichomonadida;Trichomonadidae;Trichomonas
OG5_163041	KAJ8144581.1	Eukaryota;Fungi;Dikarya;Ascomycota;Saccharomycotina;Pichiomycetes;Metschnikowiaceae;Metschnikowia
OG5_133749	XP_060084891.1	Eukaryota;Metazoa;Spiralia;Lophotrochozoa;Mollusca;Bivalvia;Autobranchia;Pteriomorphia;Pectinida;Pectinoidea;Pectinidae;Ylistrum
OG5_141066	XP_059689038.1	Eukaryota;Metazoa;Chordata;Craniata;Vertebrata;Euteleostomi;Archelosauria;Archosauria;Dinosauria;Saurischia;Theropoda;Coelurosauria;Aves;Neognathae;Neoaves;Aequornithes;Gaviiformes;Gaviidae;Gavia
OG5_144212	CAD8208127.1	Eukaryota;Sar;Alveolata;Ciliophora;Intramacronucleata;Oligohymenophorea;Peniculida;Parameciidae;Paramecium
OG5_150505	CAI7992427.1	Eukaryota;Metazoa;Porifera;Demospongiae;Heteroscleromorpha;Tetractinellida;Astrophorina;Geodiidae;Geodia
OG5_139264	CAI8050839.1	Eukaryota;Metazoa;Porifera;Demospongiae;Heteroscleromorpha;Tetractinellida;Astrophorina;Geodiidae;Geodia
OG5_136911	KAJ3144064.1	Eukaryota;Fungi;Fungi incertae sedis;Chytridiomycota;Chytridiomycota incertae sedis;Chytridiomycetes;Chytridiales;Chytridiaceae;Irineochytrium
OG5_140132	CAE7250292.1	Eukaryota;Sar;Alveolata;Dinophyceae;Suessiales;Symbiodiniaceae;Symbiodinium
OG5_171195	KAG1263389.1	Eukaryota;Fungi;Fungi incertae sedis;Mucoromycota;Mucoromycotina;Mucoromycetes;Mucorales;Mucorineae;Rhizopodaceae;Rhizopus
OG5_130983	RYP50787.1	Eukaryota;Fungi;Dikarya;Ascomycota;Pezizomycotina;Sordariomycetes;Xylariomycetidae;Xylariales;Xylariales incertae sedis;Monosporascus
OG5_132923	KXJ04460.1	Eukaryota;Metazoa;Cnidaria;Anthozoa;Hexacorallia;Actiniaria;Aiptasiidae;Exaiptasia
OG5_142837	KAK0343433.1	Eukaryota;Fungi;Dikarya;Ascomycota;Pezizomycotina;Dothideomycetes;Dothideomycetidae;Mycosphaerellales;Teratosphaeriaceae;Friedmanniomyces
OG5_163407	KAJ5106667.1	Eukaryota;Fungi;Dikarya;Ascomycota;Pezizomycotina;Eurotiomycetes;Eurotiomycetidae;Eurotiales;Aspergillaceae;Penicillium
OG5_145170	KAG0162127.1	Eukaryota;Fungi;Fungi incertae sedis;Mucoromycota;Mucoromycotina;Mucoromycetes;Mucorales;Mucorineae;Mucoraceae;Apophysomyces
OG5_146519	KAE8245086.1	Eukaryota;Fungi;Dikarya;Basidiomycota;Ustilaginomycotina;Exobasidiomycetes;Tilletiales;Tilletiaceae;Tilletia
OG5_149726	KAI8469245.1	Eukaryota;Viridiplantae;Chlorophyta;core chlorophytes;Chlorophyceae;CS clade;Sphaeropleales;Selenastraceae;Monoraphidium
OG5_156164	CAE7883087.1	Eukaryota;Sar;Alveolata;Dinophyceae;Suessiales;Symbiodiniaceae;Symbiodinium
OG5_138640	CAI8012461.1	Eukaryota;Metazoa;Porifera;Demospongiae;Heteroscleromorpha;Tetractinellida;Astrophorina;Geodiidae;Geodia
OG5_152748	XP_025552031.1	Eukaryota;Fungi;Dikarya;Ascomycota;Pezizomycotina;Eurotiomycetes;Eurotiomycetidae;Eurotiales;Aspergillaceae;Aspergillus;Aspergillus subgen. Circumdati
OG5_158622	KAF2489257.1	Eukaryota;Fungi;Dikarya;Ascomycota;Pezizomycotina;Dothideomycetes;Pleosporomycetidae;Mytilinidiales;Mytilinidiaceae;Lophium
OG5_196468	XP_032236268.2	Eukaryota;Metazoa;Cnidaria;Anthozoa;Hexacorallia;Actiniaria;Edwardsiidae;Nematostella
OG5_138715	YP_009530295.1	Eukaryota;Sar;Rhizaria;Cercozoa;Imbricatea;Silicofilosea;Euglyphida;Paulinellidae;Paulinella
OG5_144855	KAF9130791.1	Eukaryota;Fungi;Fungi incertae sedis;Mucoromycota;Mortierellomycotina;Mortierellomycetes;Mortierellales;Mortierellaceae;Mortierella
OG5_155005	CAH2216965.1	Eukaryota;Metazoa;Ecdysozoa;Arthropoda;Hexapoda;Insecta;Pterygota;Neoptera;Endopterygota;Lepidoptera;Glossata;Ditrysia;Papilionoidea;Nymphalidae;Satyrinae;Satyrini;Parargina;Pararge
OG5_157668	OUM66307.1	Eukaryota;Fungi;Fungi incertae sedis;Chytridiomycota;Chytridiomycota incertae sedis;Neocallimastigomycetes;Neocallimastigales;Neocallimastigaceae;Piromyces
OG5_171049	YP_002049153.1	Eukaryota;Sar;Rhizaria;Cercozoa;Imbricatea;Silicofilosea;Euglyphida;Paulinellidae;Paulinella
OG5_129917	KAG6335926.1	Eukaryota;Fungi;Dikarya;Basidiomycota;Agaricomycotina;Agaricomycetes;Agaricomycetidae;Boletales;Sclerodermatineae;Astraeaceae;Astraeus
OG5_169767	XP_002503320.1	Eukaryota;Viridiplantae;Chlorophyta;Mamiellophyceae;Mamiellales;Mamiellaceae;Micromonas
OG5_169140	KAG1663017.1	Eukaryota;Viridiplantae;Chlorophyta;core chlorophytes;Chlorophyceae;CS clade;Chlamydomonadales;Chlamydomonadaceae;Chlamydomonas
OG5_132963	XP_031776094.1	Eukaryota;Metazoa;Ecdysozoa;Arthropoda;Hexapoda;Insecta;Pterygota;Neoptera;Endopterygota;Hymenoptera;Apocrita;Aculeata;Apoidea;Anthophila;Apidae;Apis
OG5_139599	Lacked an identifiable eukaryotic query sequence	No_Eukaryotic_Homologs
OG5_159009	Lacked an identifiable eukaryotic query sequence	No_Eukaryotic_Homologs
OG5_165178	Lacked an identifiable eukaryotic query sequence	No_Eukaryotic_Homologs
OG5_169451	Lacked an identifiable eukaryotic query sequence	No_Eukaryotic_Homologs
OG5_145894	Lacked an identifiable eukaryotic query sequence	No_Eukaryotic_Homologs
OG5_155694	Lacked an identifiable eukaryotic query sequence	No_Eukaryotic_Homologs
OG5_156947	Lacked an identifiable eukaryotic query sequence	No_Eukaryotic_Homologs
OG5_136926	Lacked an identifiable eukaryotic query sequence	No_Eukaryotic_Homologs
OG5_152559	Lacked an identifiable eukaryotic query sequence	No_Eukaryotic_Homologs
OG5_156772	Lacked an identifiable eukaryotic query sequence	No_Eukaryotic_Homologs
OG5_157239	Lacked an identifiable eukaryotic query sequence	No_Eukaryotic_Homologs
OG5_137279	Lacked an identifiable eukaryotic query sequence	No_Eukaryotic_Homologs
OG5_154992	Lacked an identifiable eukaryotic query sequence	No_Eukaryotic_Homologs
OG5_155026	Lacked an identifiable eukaryotic query sequence	No_Eukaryotic_Homologs
OG5_133453	Lacked an identifiable eukaryotic query sequence	No_Eukaryotic_Homologs
OG5_137092	Lacked an identifiable eukaryotic query sequence	No_Eukaryotic_Homologs
OG5_163976	Lacked an identifiable eukaryotic query sequence	No_Eukaryotic_Homologs
OG5_164835	Lacked an identifiable eukaryotic query sequence	No_Eukaryotic_Homologs
OG5_181722	Lacked an identifiable eukaryotic query sequence	No_Eukaryotic_Homologs
OG5_155449	Lacked an identifiable eukaryotic query sequence	No_Eukaryotic_Homologs
OG5_181187	Lacked an identifiable eukaryotic query sequence	No_Eukaryotic_Homologs
OG5_169789	Lacked an identifiable eukaryotic query sequence	No_Eukaryotic_Homologs
OG5_169929	Lacked an identifiable eukaryotic query sequence	No_Eukaryotic_Homologs
OG5_133082	Lacked an identifiable eukaryotic query sequence	No_Eukaryotic_Homologs
OG5_142782	Lacked an identifiable eukaryotic query sequence	No_Eukaryotic_Homologs
OG5_171000	Lacked an identifiable eukaryotic query sequence	No_Eukaryotic_Homologs
OG5_150652	Lacked an identifiable eukaryotic query sequence	No_Eukaryotic_Homologs
OG5_161984	Lacked an identifiable eukaryotic query sequence	No_Eukaryotic_Homologs
OG5_131641	Lacked an identifiable eukaryotic query sequence	No_Eukaryotic_Homologs
OG5_168301	Lacked an identifiable eukaryotic query sequence	No_Eukaryotic_Homologs
OG5_150490	Lacked an identifiable eukaryotic query sequence	No_Eukaryotic_Homologs
OG5_137320	Lacked an identifiable eukaryotic query sequence	No_Eukaryotic_Homologs
OG5_144182	Lacked an identifiable eukaryotic query sequence	No_Eukaryotic_Homologs
OG5_129770	Lacked an identifiable eukaryotic query sequence	No_Eukaryotic_Homologs
OG5_138557	Lacked an identifiable eukaryotic query sequence	No_Eukaryotic_Homologs
OG5_139260	Lacked an identifiable eukaryotic query sequence	No_Eukaryotic_Homologs
OG5_140179	Lacked an identifiable eukaryotic query sequence	No_Eukaryotic_Homologs
OG5_153661	Lacked an identifiable eukaryotic query sequence	No_Eukaryotic_Homologs
OG5_157084	Lacked an identifiable eukaryotic query sequence	No_Eukaryotic_Homologs
OG5_144463	Lacked an identifiable eukaryotic query sequence	No_Eukaryotic_Homologs
OG5_159993	Lacked an identifiable eukaryotic query sequence	No_Eukaryotic_Homologs
OG5_159048	Lacked an identifiable eukaryotic query sequence	No_Eukaryotic_Homologs
OG5_162847	Lacked an identifiable eukaryotic query sequence	No_Eukaryotic_Homologs
OG5_145081	Lacked an identifiable eukaryotic query sequence	No_Eukaryotic_Homologs
OG5_150425	Lacked an identifiable eukaryotic query sequence	No_Eukaryotic_Homologs
OG5_136096	Lacked an identifiable eukaryotic query sequence	No_Eukaryotic_Homologs
