# Supplementary material for: What impact do new homologs have on detecting interdomain horizontal gene transfer in eukaryotes? A reassessment of Katz (2015)
Source: Biol Open. 2026 Mar 25;15(3):bio062387. doi: 10.1242/bio.062387 (PMC13054926; doi:10.1242/bio.062387)
Supplement: Table S6. Metadata used as input for the AVP analysis, including ingroup definitions, exclusion group parameters (EGP), and their corresponding taxonomic identifiers (taxid). [file biolopen-15-062387-TableS6.xlsx]

## Sheet: ST6
Supplementary Table S6. Metadata used as input for the AVP analysis, including ingroup definitions, exclusion group parameters (EGP), and their corresponding taxonomic identifiers (taxid).
id	Ingroup	Ingroup_taxid	EGP	egp_taxid
OG5_137351	Eukaryota	2759	Amoebozoa	554915
OG5_152912	Eukaryota	2759	Amoebozoa	554915
OG5_168829	Eukaryota	2759	Amoebozoa	554915
OG5_152550	Eukaryota	2759	Amoebozoa	554915
OG5_152616	Eukaryota	2759	Amoebozoa	554915
OG5_168706	Eukaryota	2759	Amoebozoa	554915
OG5_169954	Eukaryota	2759	Amoebozoa	554915
OG5_135742	Eukaryota	2759	Amoebozoa	554915
OG5_142772	Eukaryota	2759	Amoebozoa	554915
OG5_133327	Eukaryota	2759	Amoebozoa	554915
OG5_141720	Eukaryota	2759	Amoebozoa	554915
OG5_144404	Eukaryota	2759	Amoebozoa	554915
OG5_144520	Eukaryota	2759	Amoebozoa	554915
OG5_149795	Eukaryota	2759	Amoebozoa	554915
OG5_150450	Eukaryota	2759	Amoebozoa	554915
OG5_153500	Eukaryota	2759	Amoebozoa	554915
OG5_157713	Eukaryota	2759	Amoebozoa	554915
OG5_158714	Eukaryota	2759	Amoebozoa	554915
OG5_158719	Eukaryota	2759	Amoebozoa	554915
OG5_168729	Eukaryota	2759	Amoebozoa	554915
OG5_168850	Eukaryota	2759	Amoebozoa	554915
OG5_168861	Eukaryota	2759	Amoebozoa	554915
OG5_171422	Eukaryota	2759	Amoebozoa	554915
OG5_145229	Eukaryota	2759	Amoebozoa	554915
OG5_161504	Eukaryota	2759	Amoebozoa	554915
OG5_135440	Eukaryota	2759	Opisthokonta	33154
OG5_141168	Eukaryota	2759	Opisthokonta	33154
OG5_152189	Eukaryota	2759	Opisthokonta	33154
OG5_133449	Eukaryota	2759	Opisthokonta	33154
OG5_136422	Eukaryota	2759	Opisthokonta	33154
OG5_146284	Eukaryota	2759	Opisthokonta	33154
OG5_131433	Eukaryota	2759	Opisthokonta	33154
OG5_136496	Eukaryota	2759	Opisthokonta	33154
OG5_137341	Eukaryota	2759	Opisthokonta	33154
OG5_142366	Eukaryota	2759	Opisthokonta	33154
OG5_135396	Eukaryota	2759	Opisthokonta	33154
OG5_136960	Eukaryota	2759	Opisthokonta	33154
OG5_139326	Eukaryota	2759	Opisthokonta	33154
OG5_144135	Eukaryota	2759	Opisthokonta	33154
OG5_144734	Eukaryota	2759	Opisthokonta	33154
OG5_149739	Eukaryota	2759	Opisthokonta	33154
OG5_153371	Eukaryota	2759	Opisthokonta	33154
OG5_155475	Eukaryota	2759	Opisthokonta	33154
OG5_163412	Eukaryota	2759	Opisthokonta	33154
OG5_131132	Eukaryota	2759	Opisthokonta	33154
OG5_137002	Eukaryota	2759	Opisthokonta	33154
OG5_139990	Eukaryota	2759	Opisthokonta	33154
OG5_140559	Eukaryota	2759	Opisthokonta	33154
OG5_153460	Eukaryota	2759	Opisthokonta	33154
OG5_146455	Eukaryota	2759	Opisthokonta	33154
OG5_137562	Eukaryota	2759	Opisthokonta	33154
OG5_138348	Eukaryota	2759	Opisthokonta	33154
OG5_131637	Eukaryota	2759	Opisthokonta	33154
OG5_135967	Eukaryota	2759	Opisthokonta	33154
OG5_136074	Eukaryota	2759	Opisthokonta	33154
OG5_136917	Eukaryota	2759	Opisthokonta	33154
OG5_138468	Eukaryota	2759	Opisthokonta	33154
OG5_140427	Eukaryota	2759	Opisthokonta	33154
OG5_144505	Eukaryota	2759	Opisthokonta	33154
OG5_146865	Eukaryota	2759	Opisthokonta	33154
OG5_147034	Eukaryota	2759	Opisthokonta	33154
OG5_152123	Eukaryota	2759	Opisthokonta	33154
OG5_152316	Eukaryota	2759	Opisthokonta	33154
OG5_155231	Eukaryota	2759	Opisthokonta	33154
OG5_139279	Eukaryota	2759	Opisthokonta	33154
OG5_139328	Eukaryota	2759	Opisthokonta	33154
OG5_142765	Eukaryota	2759	Opisthokonta	33154
OG5_147640	Eukaryota	2759	Opisthokonta	33154
OG5_140261	Eukaryota	2759	Discoba	2611352
OG5_144238	Eukaryota	2759	Opisthokonta	33154
OG5_149602	Eukaryota	2759	Opisthokonta	33154
OG5_149818	Eukaryota	2759	Opisthokonta	33154
OG5_155248	Eukaryota	2759	Opisthokonta	33154
OG5_159726	Eukaryota	2759	Opisthokonta	33154
OG5_137481	Eukaryota	2759	Opisthokonta	33154
OG5_138338	Eukaryota	2759	Opisthokonta	33154
OG5_127635	Eukaryota	2759	Opisthokonta	33154
OG5_130030	Eukaryota	2759	Opisthokonta	33154
OG5_130067	Eukaryota	2759	Discoba	2611352
OG5_130469	Eukaryota	2759	Opisthokonta	33154
OG5_131043	Eukaryota	2759	Opisthokonta	33154
OG5_131262	Eukaryota	2759	Opisthokonta	33154
OG5_131336	Eukaryota	2759	Opisthokonta	33154
OG5_131754	Eukaryota	2759	Opisthokonta	33154
OG5_131966	Eukaryota	2759	Opisthokonta	33154
OG5_132149	Eukaryota	2759	Opisthokonta	33154
OG5_132150	Eukaryota	2759	Viridiplantae	33090
OG5_132156	Eukaryota	2759	Opisthokonta	33154
OG5_132382	Eukaryota	2759	Opisthokonta	33154
OG5_132746	Eukaryota	2759	Opisthokonta	33154
OG5_133095	Eukaryota	2759	Opisthokonta	33154
OG5_133121	Eukaryota	2759	Sar	2698737
OG5_133244	Eukaryota	2759	Opisthokonta	33154
OG5_133349	Eukaryota	2759	Opisthokonta	33154
OG5_133973	Eukaryota	2759	Opisthokonta	33154
OG5_133998	Eukaryota	2759	Opisthokonta	33154
OG5_134004	Eukaryota	2759	Opisthokonta	33154
OG5_134073	Eukaryota	2759	Opisthokonta	33154
OG5_134703	Eukaryota	2759	Opisthokonta	33154
OG5_134808	Eukaryota	2759	Opisthokonta	33154
OG5_134933	Eukaryota	2759	Opisthokonta	33154
OG5_135109	Eukaryota	2759	Opisthokonta	33154
OG5_135671	Eukaryota	2759	Opisthokonta	33154
OG5_135861	Eukaryota	2759	Opisthokonta	33154
OG5_136108	Eukaryota	2759	Opisthokonta	33154
OG5_137350	Eukaryota	2759	Opisthokonta	33154
OG5_137844	Eukaryota	2759	Opisthokonta	33154
OG5_137942	Eukaryota	2759	Opisthokonta	33154
OG5_137943	Eukaryota	2759	Opisthokonta	33154
OG5_138433	Eukaryota	2759	Opisthokonta	33154
OG5_138479	Eukaryota	2759	Opisthokonta	33154
OG5_138565	Eukaryota	2759	Opisthokonta	33154
OG5_139285	Eukaryota	2759	Opisthokonta	33154
OG5_139355	Eukaryota	2759	Opisthokonta	33154
OG5_139377	Eukaryota	2759	Opisthokonta	33154
OG5_140062	Eukaryota	2759	Opisthokonta	33154
OG5_140232	Eukaryota	2759	Opisthokonta	33154
OG5_140256	Eukaryota	2759	Opisthokonta	33154
OG5_140299	Eukaryota	2759	Opisthokonta	33154
OG5_140387	Eukaryota	2759	Opisthokonta	33154
OG5_141116	Eukaryota	2759	Opisthokonta	33154
OG5_141345	Eukaryota	2759	Opisthokonta	33154
OG5_141371	Eukaryota	2759	Opisthokonta	33154
OG5_141387	Eukaryota	2759	Opisthokonta	33154
OG5_141446	Eukaryota	2759	Opisthokonta	33154
OG5_141709	Eukaryota	2759	Opisthokonta	33154
OG5_142688	Eukaryota	2759	Opisthokonta	33154
OG5_142783	Eukaryota	2759	Opisthokonta	33154
OG5_142805	Eukaryota	2759	Opisthokonta	33154
OG5_144400	Eukaryota	2759	Viridiplantae	33090
OG5_144513	Eukaryota	2759	Opisthokonta	33154
OG5_144546	Eukaryota	2759	Discoba	2611352
OG5_144651	Eukaryota	2759	Opisthokonta	33154
OG5_146297	Eukaryota	2759	Opisthokonta	33154
OG5_146549	Eukaryota	2759	Opisthokonta	33154
OG5_146742	Eukaryota	2759	Opisthokonta	33154
OG5_146856	Eukaryota	2759	Opisthokonta	33154
OG5_149285	Eukaryota	2759	Opisthokonta	33154
OG5_149436	Eukaryota	2759	Opisthokonta	33154
OG5_149583	Eukaryota	2759	Opisthokonta	33154
OG5_149642	Eukaryota	2759	Opisthokonta	33154
OG5_149991	Eukaryota	2759	Opisthokonta	33154
OG5_150699	Eukaryota	2759	Opisthokonta	33154
OG5_152217	Eukaryota	2759	Opisthokonta	33154
OG5_152681	Eukaryota	2759	Opisthokonta	33154
OG5_152849	Eukaryota	2759	Opisthokonta	33154
OG5_153492	Eukaryota	2759	Opisthokonta	33154
OG5_155310	Eukaryota	2759	Opisthokonta	33154
OG5_155629	Eukaryota	2759	Opisthokonta	33154
OG5_155671	Eukaryota	2759	Opisthokonta	33154
OG5_155742	Eukaryota	2759	Opisthokonta	33154
OG5_155746	Eukaryota	2759	Opisthokonta	33154
OG5_156991	Eukaryota	2759	Opisthokonta	33154
OG5_159394	Eukaryota	2759	Opisthokonta	33154
OG5_159830	Eukaryota	2759	Opisthokonta	33154
OG5_163064	Eukaryota	2759	Opisthokonta	33154
OG5_165431	Eukaryota	2759	Opisthokonta	33154
OG5_176474	Eukaryota	2759	Opisthokonta	33154
OG5_176971	Eukaryota	2759	Opisthokonta	33154
OG5_152204	Eukaryota	2759	Opisthokonta	33154
OG5_138567	Eukaryota	2759	Opisthokonta	33154
OG5_131026	Eukaryota	2759	Opisthokonta	33154
OG5_135997	Eukaryota	2759	Opisthokonta	33154
OG5_128593	Eukaryota	2759	Opisthokonta	33154
OG5_128913	Eukaryota	2759	Opisthokonta	33154
OG5_131199	Eukaryota	2759	Opisthokonta	33154
OG5_131674	Eukaryota	2759	Opisthokonta	33154
OG5_136807	Eukaryota	2759	Opisthokonta	33154
OG5_137296	Eukaryota	2759	Opisthokonta	33154
OG5_138693	Eukaryota	2759	Opisthokonta	33154
OG5_139064	Eukaryota	2759	Opisthokonta	33154
OG5_144381	Eukaryota	2759	Opisthokonta	33154
OG5_144465	Eukaryota	2759	Opisthokonta	33154
OG5_146700	Eukaryota	2759	Opisthokonta	33154
OG5_149580	Eukaryota	2759	Opisthokonta	33154
OG5_159761	Eukaryota	2759	Opisthokonta	33154
OG5_137307	Eukaryota	2759	Opisthokonta	33154
OG5_139533	Eukaryota	2759	Viridiplantae	33090
OG5_156204	Eukaryota	2759	Viridiplantae	33090
OG5_131873	Eukaryota	2759	Viridiplantae	33090
OG5_152385	Eukaryota	2759	Viridiplantae	33090
OG5_160488	Eukaryota	2759	Viridiplantae	33090
OG5_169867	Eukaryota	2759	Viridiplantae	33090
OG5_168760	Eukaryota	2759	Viridiplantae	33090
OG5_137547	Eukaryota	2759	Viridiplantae	33090
OG5_160425	Eukaryota	2759	Viridiplantae	33090
OG5_132146	Eukaryota	2759	Viridiplantae	33090
OG5_147229	Eukaryota	2759	Viridiplantae	33090
OG5_129982	Eukaryota	2759	Viridiplantae	33090
OG5_144431	Eukaryota	2759	Viridiplantae	33090
OG5_163659	Eukaryota	2759	Viridiplantae	33090
OG5_131344	Eukaryota	2759	Viridiplantae	33090
OG5_139531	Eukaryota	2759	Viridiplantae	33090
OG5_149797	Eukaryota	2759	Viridiplantae	33090
OG5_171013	Eukaryota	2759	Viridiplantae	33090
OG5_135374	Eukaryota	2759	Viridiplantae	33090
OG5_134571	Eukaryota	2759	Viridiplantae	33090
OG5_147113	Eukaryota	2759	Viridiplantae	33090
OG5_153241	Eukaryota	2759	Viridiplantae	33090
OG5_156559	Eukaryota	2759	Viridiplantae	33090
OG5_160163	Eukaryota	2759	Viridiplantae	33090
OG5_128582	Eukaryota	2759	Viridiplantae	33090
OG5_147212	Eukaryota	2759	Viridiplantae	33090
OG5_150096	Eukaryota	2759	Viridiplantae	33090
OG5_150399	Eukaryota	2759	Viridiplantae	33090
OG5_156486	Eukaryota	2759	Viridiplantae	33090
OG5_131885	Eukaryota	2759	Viridiplantae	33090
OG5_129975	Eukaryota	2759	Viridiplantae	33090
OG5_130126	Eukaryota	2759	Viridiplantae	33090
OG5_130231	Eukaryota	2759	Viridiplantae	33090
OG5_131515	Eukaryota	2759	Viridiplantae	33090
OG5_131675	Eukaryota	2759	Viridiplantae	33090
OG5_131740	Eukaryota	2759	Viridiplantae	33090
OG5_131894	Eukaryota	2759	Viridiplantae	33090
OG5_131993	Eukaryota	2759	Viridiplantae	33090
OG5_132565	Eukaryota	2759	Viridiplantae	33090
OG5_132920	Eukaryota	2759	Viridiplantae	33090
OG5_136213	Eukaryota	2759	Viridiplantae	33090
OG5_137068	Eukaryota	2759	Viridiplantae	33090
OG5_137456	Eukaryota	2759	Viridiplantae	33090
OG5_140466	Eukaryota	2759	Viridiplantae	33090
OG5_141283	Eukaryota	2759	Viridiplantae	33090
OG5_144897	Eukaryota	2759	Viridiplantae	33090
OG5_144900	Eukaryota	2759	Viridiplantae	33090
OG5_144998	Eukaryota	2759	Viridiplantae	33090
OG5_147136	Eukaryota	2759	Viridiplantae	33090
OG5_152555	Eukaryota	2759	Viridiplantae	33090
OG5_153251	Eukaryota	2759	Viridiplantae	33090
OG5_153304	Eukaryota	2759	Viridiplantae	33090
OG5_153406	Eukaryota	2759	Viridiplantae	33090
OG5_154999	Eukaryota	2759	Viridiplantae	33090
OG5_161978	Eukaryota	2759	Viridiplantae	33090
OG5_164340	Eukaryota	2759	Viridiplantae	33090
OG5_164435	Eukaryota	2759	Viridiplantae	33090
OG5_164496	Eukaryota	2759	Viridiplantae	33090
OG5_164717	Eukaryota	2759	Viridiplantae	33090
OG5_170113	Eukaryota	2759	Viridiplantae	33090
OG5_172581	Eukaryota	2759	Viridiplantae	33090
OG5_197066	Eukaryota	2759	Viridiplantae	33090
OG5_130032	Eukaryota	2759	Viridiplantae	33090
OG5_130643	Eukaryota	2759	Viridiplantae	33090
OG5_130711	Eukaryota	2759	Viridiplantae	33090
OG5_131049	Eukaryota	2759	Viridiplantae	33090
OG5_131597	Eukaryota	2759	Viridiplantae	33090
OG5_131696	Eukaryota	2759	Viridiplantae	33090
OG5_131749	Eukaryota	2759	Viridiplantae	33090
OG5_132024	Eukaryota	2759	Viridiplantae	33090
OG5_132080	Eukaryota	2759	Viridiplantae	33090
OG5_132442	Eukaryota	2759	Viridiplantae	33090
OG5_132578	Eukaryota	2759	Viridiplantae	33090
OG5_132925	Eukaryota	2759	Viridiplantae	33090
OG5_134491	Eukaryota	2759	Viridiplantae	33090
OG5_134566	Eukaryota	2759	Viridiplantae	33090
OG5_135385	Eukaryota	2759	Viridiplantae	33090
OG5_136083	Eukaryota	2759	Viridiplantae	33090
OG5_136229	Eukaryota	2759	Viridiplantae	33090
OG5_136476	Eukaryota	2759	Viridiplantae	33090
OG5_136946	Eukaryota	2759	Viridiplantae	33090
OG5_137382	Eukaryota	2759	Viridiplantae	33090
OG5_137563	Eukaryota	2759	Viridiplantae	33090
OG5_138075	Eukaryota	2759	Viridiplantae	33090
OG5_140199	Eukaryota	2759	Viridiplantae	33090
OG5_141275	Eukaryota	2759	Viridiplantae	33090
OG5_141293	Eukaryota	2759	Viridiplantae	33090
OG5_141558	Eukaryota	2759	Viridiplantae	33090
OG5_141641	Eukaryota	2759	Viridiplantae	33090
OG5_141642	Eukaryota	2759	Viridiplantae	33090
OG5_142333	Eukaryota	2759	Viridiplantae	33090
OG5_142597	Eukaryota	2759	Viridiplantae	33090
OG5_142647	Eukaryota	2759	Viridiplantae	33090
OG5_144421	Eukaryota	2759	Viridiplantae	33090
OG5_144434	Eukaryota	2759	Viridiplantae	33090
OG5_144960	Eukaryota	2759	Viridiplantae	33090
OG5_147141	Eukaryota	2759	Viridiplantae	33090
OG5_147249	Eukaryota	2759	Viridiplantae	33090
OG5_147321	Eukaryota	2759	Viridiplantae	33090
OG5_147354	Eukaryota	2759	Viridiplantae	33090
OG5_149793	Eukaryota	2759	Viridiplantae	33090
OG5_150337	Eukaryota	2759	Viridiplantae	33090
OG5_150398	Eukaryota	2759	Viridiplantae	33090
OG5_152561	Eukaryota	2759	Viridiplantae	33090
OG5_152612	Eukaryota	2759	Viridiplantae	33090
OG5_152613	Eukaryota	2759	Viridiplantae	33090
OG5_155952	Eukaryota	2759	Viridiplantae	33090
OG5_156555	Eukaryota	2759	Viridiplantae	33090
OG5_156764	Eukaryota	2759	Viridiplantae	33090
OG5_159716	Eukaryota	2759	Viridiplantae	33090
OG5_159898	Eukaryota	2759	Viridiplantae	33090
OG5_161370	Eukaryota	2759	Viridiplantae	33090
OG5_161533	Eukaryota	2759	Viridiplantae	33090
OG5_163173	Eukaryota	2759	Viridiplantae	33090
OG5_163175	Eukaryota	2759	Viridiplantae	33090
OG5_163665	Eukaryota	2759	Viridiplantae	33090
OG5_163932	Eukaryota	2759	Viridiplantae	33090
OG5_164059	Eukaryota	2759	Viridiplantae	33090
OG5_164368	Eukaryota	2759	Viridiplantae	33090
OG5_164648	Eukaryota	2759	Viridiplantae	33090
OG5_164913	Eukaryota	2759	Viridiplantae	33090
OG5_194707	Eukaryota	2759	Viridiplantae	33090
OG5_243918	Eukaryota	2759	Viridiplantae	33090
OG5_130961	Eukaryota	2759	Viridiplantae	33090
OG5_137342	Eukaryota	2759	Viridiplantae	33090
OG5_131267	Eukaryota	2759	Viridiplantae	33090
OG5_140373	Eukaryota	2759	Viridiplantae	33090
OG5_150377	Eukaryota	2759	Viridiplantae	33090
OG5_153239	Eukaryota	2759	Viridiplantae	33090
OG5_156667	Eukaryota	2759	Viridiplantae	33090
OG5_127485	Eukaryota	2759	Viridiplantae	33090
OG5_163207	Eukaryota	2759	Viridiplantae	33090
OG5_142830	Eukaryota	2759	Viridiplantae	33090
OG5_137861	Eukaryota	2759	Viridiplantae	33090
OG5_138781	Eukaryota	2759	Viridiplantae	33090
OG5_139567	Eukaryota	2759	Viridiplantae	33090
OG5_142677	Eukaryota	2759	Viridiplantae	33090
OG5_145000	Eukaryota	2759	Viridiplantae	33090
OG5_147184	Eukaryota	2759	Viridiplantae	33090
OG5_150286	Eukaryota	2759	Viridiplantae	33090
OG5_156566	Eukaryota	2759	Viridiplantae	33090
OG5_172374	Eukaryota	2759	Viridiplantae	33090
OG5_135984	Eukaryota	2759	Viridiplantae	33090
OG5_136060	Eukaryota	2759	Viridiplantae	33090
OG5_137357	Eukaryota	2759	Viridiplantae	33090
OG5_152759	Eukaryota	2759	Sar	2698737
OG5_144423	Eukaryota	2759	Sar	2698737
OG5_150506	Eukaryota	2759	Sar	2698737
OG5_133885	Eukaryota	2759	Viridiplantae	33090
OG5_172047	Eukaryota	2759	Sar	2698737
OG5_149454	Eukaryota	2759	Sar	2698737
OG5_135391	Eukaryota	2759	Sar	2698737
OG5_139321	Eukaryota	2759	Opisthokonta	33154
OG5_139441	Eukaryota	2759	Sar	2698737
OG5_144441	Eukaryota	2759	Sar	2698737
OG5_133517	Eukaryota	2759	Sar	2698737
OG5_153432	Eukaryota	2759	Sar	2698737
OG5_135105	Eukaryota	2759	Sar	2698737
OG5_136076	Eukaryota	2759	Sar	2698737
OG5_137913	Eukaryota	2759	Sar	2698737
OG5_137989	Eukaryota	2759	Sar	2698737
OG5_138109	Eukaryota	2759	Sar	2698737
OG5_138778	Eukaryota	2759	Sar	2698737
OG5_146654	Eukaryota	2759	Sar	2698737
OG5_146840	Eukaryota	2759	Sar	2698737
OG5_150838	Eukaryota	2759	Sar	2698737
OG5_152610	Eukaryota	2759	Sar	2698737
OG5_153105	Eukaryota	2759	Discoba	2611352
OG5_154753	Eukaryota	2759	Sar	2698737
OG5_159638	Eukaryota	2759	Sar	2698737
OG5_171446	Eukaryota	2759	Sar	2698737
OG5_152077	Eukaryota	2759	Sar	2698737
OG5_166309	Eukaryota	2759	Sar	2698737
OG5_141276	Eukaryota	2759	Sar	2698737
OG5_136942	Eukaryota	2759	Discoba	2611352
OG5_168036	Eukaryota	2759	Sar	2698737
OG5_158960	Eukaryota	2759	Amoebozoa	554915
OG5_135136	Eukaryota	2759	Amoebozoa	554915
OG5_146439	Eukaryota	2759	Viridiplantae	33090
OG5_155488	Eukaryota	2759	Amoebozoa	554915
OG5_172482	Eukaryota	2759	Discoba	2611352
OG5_130801	Eukaryota	2759	Opisthokonta	33154
OG5_134483	Eukaryota	2759	Amoebozoa	554915
OG5_210545	Eukaryota	2759	Opisthokonta	33154
OG5_132562	Eukaryota	2759	Opisthokonta	33154
OG5_136069	Eukaryota	2759	Opisthokonta	33154
OG5_136542	Eukaryota	2759	Opisthokonta	33154
OG5_138059	Eukaryota	2759	Amoebozoa	554915
OG5_142703	Eukaryota	2759	Opisthokonta	33154
OG5_133700	Eukaryota	2759	Opisthokonta	33154
OG5_150028	Eukaryota	2759	Amoebozoa	554915
OG5_158525	Eukaryota	2759	Viridiplantae	33090
OG5_144906	Eukaryota	2759	Amoebozoa	554915
OG5_155995	Eukaryota	2759	Viridiplantae	33090
OG5_135724	Eukaryota	2759	Sar	2698737
OG5_135386	Eukaryota	2759	Sar	2698737
OG5_171108	Eukaryota	2759	Amoebozoa	554915
OG5_155745	Eukaryota	2759	Opisthokonta	33154
OG5_130014	Eukaryota	2759	Opisthokonta	33154
OG5_130298	Eukaryota	2759	Opisthokonta	33154
OG5_131868	Eukaryota	2759	Opisthokonta	33154
OG5_128614	Eukaryota	2759	Opisthokonta	33154
OG5_129913	Eukaryota	2759	Opisthokonta	33154
OG5_132947	Eukaryota	2759	Amoebozoa	554915
OG5_134255	Eukaryota	2759	Amoebozoa	554915
OG5_163473	Eukaryota	2759	Amoebozoa	554915
OG5_160432	Eukaryota	2759	Amoebozoa	554915
OG5_141265	Eukaryota	2759	Amoebozoa	554915
OG5_143329	Eukaryota	2759	Sar	2698737
OG5_135114	Eukaryota	2759	Discoba	2611352
OG5_156076	Eukaryota	2759	Opisthokonta	33154
OG5_136596	Eukaryota	2759	Viridiplantae	33090
OG5_136756	Eukaryota	2759	Amoebozoa	554915
OG5_152159	Eukaryota	2759	Amoebozoa	554915
OG5_144240	Eukaryota	2759	Opisthokonta	33154
OG5_141261	Eukaryota	2759	Opisthokonta	33154
OG5_131791	Eukaryota	2759	Discoba	2611352
OG5_135187	Eukaryota	2759	Opisthokonta	33154
OG5_141702	Eukaryota	2759	Opisthokonta	33154
OG5_135084	Eukaryota	2759	Viridiplantae	33090
OG5_140124	Eukaryota	2759	Viridiplantae	33090
OG5_169862	Eukaryota	2759	Viridiplantae	33090
OG5_129352	Eukaryota	2759	Viridiplantae	33090
OG5_137082	Eukaryota	2759	Opisthokonta	33154
OG5_159572	Eukaryota	2759	Viridiplantae	33090
OG5_130305	Eukaryota	2759	Opisthokonta	33154
OG5_133658	Eukaryota	2759	Opisthokonta	33154
OG5_135721	Eukaryota	2759	Viridiplantae	33090
OG5_149620	Eukaryota	2759	Viridiplantae	33090
OG5_168407	Eukaryota	2759	Viridiplantae	33090
OG5_171114	Eukaryota	2759	Viridiplantae	33090
OG5_152343	Eukaryota	2759	Viridiplantae	33090
OG5_140693	Eukaryota	2759	Opisthokonta	33154
OG5_137703	Eukaryota	2759	Opisthokonta	33154
OG5_146603	Eukaryota	2759	Opisthokonta	33154
OG5_153441	Eukaryota	2759	Opisthokonta	33154
OG5_130382	Eukaryota	2759	Viridiplantae	33090
OG5_132290	Eukaryota	2759	Opisthokonta	33154
OG5_132961	Eukaryota	2759	Opisthokonta	33154
OG5_134234	Eukaryota	2759	Opisthokonta	33154
OG5_135299	Eukaryota	2759	Viridiplantae	33090
OG5_135787	Eukaryota	2759	Opisthokonta	33154
OG5_137229	Eukaryota	2759	Opisthokonta	33154
OG5_140186	Eukaryota	2759	Opisthokonta	33154
OG5_140298	Eukaryota	2759	Discoba	2611352
OG5_142324	Eukaryota	2759	Opisthokonta	33154
OG5_149671	Eukaryota	2759	Opisthokonta	33154
OG5_149857	Eukaryota	2759	Viridiplantae	33090
OG5_163156	Eukaryota	2759	Opisthokonta	33154
OG5_146472	Eukaryota	2759	Opisthokonta	33154
OG5_142714	Eukaryota	2759	Sar	2698737
OG5_144414	Eukaryota	2759	Opisthokonta	33154
OG5_130293	Eukaryota	2759	Opisthokonta	33154
OG5_130658	Eukaryota	2759	Opisthokonta	33154
OG5_129134	Eukaryota	2759	Opisthokonta	33154
OG5_132160	Eukaryota	2759	Opisthokonta	33154
OG5_133152	Eukaryota	2759	Opisthokonta	33154
OG5_133353	Eukaryota	2759	Opisthokonta	33154
OG5_133450	Eukaryota	2759	Opisthokonta	33154
OG5_135144	Eukaryota	2759	Opisthokonta	33154
OG5_135645	Eukaryota	2759	Sar	2698737
OG5_137411	Eukaryota	2759	Sar	2698737
OG5_140676	Eukaryota	2759	Opisthokonta	33154
OG5_141563	Eukaryota	2759	Sar	2698737
OG5_141723	Eukaryota	2759	Opisthokonta	33154
OG5_142775	Eukaryota	2759	Opisthokonta	33154
OG5_142991	Eukaryota	2759	Sar	2698737
OG5_152623	Eukaryota	2759	Sar	2698737
OG5_159299	Eukaryota	2759	Sar	2698737
OG5_165097	Eukaryota	2759	Sar	2698737
OG5_137904	Eukaryota	2759	Opisthokonta	33154
OG5_133724	Eukaryota	2759	Opisthokonta	33154
OG5_136507	Eukaryota	2759	Opisthokonta	33154
OG5_132192	Eukaryota	2759	Opisthokonta	33154
OG5_155706	Eukaryota	2759	Opisthokonta	33154
OG5_133438	Eukaryota	2759	Opisthokonta	33154
OG5_142838	Eukaryota	2759	Viridiplantae	33090
OG5_152867	Eukaryota	2759	Opisthokonta	33154
OG5_128023	Eukaryota	2759	Opisthokonta	33154
OG5_169253	Eukaryota	2759	Viridiplantae	33090
OG5_130642	Eukaryota	2759	Viridiplantae	33090
OG5_128364	Eukaryota	2759	Opisthokonta	33154
OG5_128410	Eukaryota	2759	Opisthokonta	33154
OG5_128451	Eukaryota	2759	Opisthokonta	33154
OG5_130301	Eukaryota	2759	Opisthokonta	33154
OG5_132638	Eukaryota	2759	Opisthokonta	33154
OG5_135166	Eukaryota	2759	Opisthokonta	33154
OG5_129910	Eukaryota	2759	Opisthokonta	33154
OG5_129123	Eukaryota	2759	Opisthokonta	33154
OG5_129900	Eukaryota	2759	Opisthokonta	33154
OG5_128970	Eukaryota	2759	Opisthokonta	33154
OG5_130768	Eukaryota	2759	Opisthokonta	33154
OG5_134809	Eukaryota	2759	Opisthokonta	33154
OG5_153690	Eukaryota	2759	Opisthokonta	33154
OG5_169785	Eukaryota	2759	Opisthokonta	33154
OG5_163187	Eukaryota	2759	Sar	2698737
OG5_129780	Eukaryota	2759	Opisthokonta	33154
OG5_130703	Eukaryota	2759	Opisthokonta	33154
OG5_132383	Eukaryota	2759	Opisthokonta	33154
OG5_132399	Eukaryota	2759	Opisthokonta	33154
OG5_132867	Eukaryota	2759	Opisthokonta	33154
OG5_133160	Eukaryota	2759	Opisthokonta	33154
OG5_133333	Eukaryota	2759	Opisthokonta	33154
OG5_134817	Eukaryota	2759	Opisthokonta	33154
OG5_135280	Eukaryota	2759	Opisthokonta	33154
OG5_136119	Eukaryota	2759	Opisthokonta	33154
OG5_136521	Eukaryota	2759	Opisthokonta	33154
OG5_137006	Eukaryota	2759	Opisthokonta	33154
OG5_141579	Eukaryota	2759	Sar	2698737
OG5_144108	Eukaryota	2759	Sar	2698737
OG5_144530	Eukaryota	2759	Viridiplantae	33090
OG5_147651	Eukaryota	2759	Sar	2698737
OG5_129848	Eukaryota	2759	Opisthokonta	33154
OG5_131612	Eukaryota	2759	Opisthokonta	33154
OG5_143028	Eukaryota	2759	Opisthokonta	33154
OG5_156119	Eukaryota	2759	Opisthokonta	33154
OG5_133114	Eukaryota	2759	Opisthokonta	33154
OG5_135135	Eukaryota	2759	Sar	2698737
OG5_131932	Eukaryota	2759	Viridiplantae	33090
OG5_142704	Eukaryota	2759	Sar	2698737
OG5_138538	Eukaryota	2759	Viridiplantae	33090
OG5_158671	Eukaryota	2759	Viridiplantae	33090
OG5_131263	Eukaryota	2759	Viridiplantae	33090
OG5_156698	Eukaryota	2759	Viridiplantae	33090
OG5_160498	Eukaryota	2759	Viridiplantae	33090
OG5_149711	Eukaryota	2759	Viridiplantae	33090
OG5_144134	Eukaryota	2759	Viridiplantae	33090
OG5_140469	Eukaryota	2759	Viridiplantae	33090
OG5_147257	Eukaryota	2759	Viridiplantae	33090
OG5_150283	Eukaryota	2759	Viridiplantae	33090
OG5_150498	Eukaryota	2759	Viridiplantae	33090
OG5_163245	Eukaryota	2759	Viridiplantae	33090
OG5_170675	Eukaryota	2759	Viridiplantae	33090
OG5_130152	Eukaryota	2759	Viridiplantae	33090
OG5_130464	Eukaryota	2759	Viridiplantae	33090
OG5_132740	Eukaryota	2759	Viridiplantae	33090
OG5_132745	Eukaryota	2759	Viridiplantae	33090
OG5_133105	Eukaryota	2759	Viridiplantae	33090
OG5_133331	Eukaryota	2759	Viridiplantae	33090
OG5_135670	Eukaryota	2759	Viridiplantae	33090
OG5_135702	Eukaryota	2759	Viridiplantae	33090
OG5_135823	Eukaryota	2759	Viridiplantae	33090
OG5_136489	Eukaryota	2759	Viridiplantae	33090
OG5_136933	Eukaryota	2759	Viridiplantae	33090
OG5_137379	Eukaryota	2759	Sar	2698737
OG5_137545	Eukaryota	2759	Viridiplantae	33090
OG5_142479	Eukaryota	2759	Viridiplantae	33090
OG5_143142	Eukaryota	2759	Viridiplantae	33090
OG5_144474	Eukaryota	2759	Viridiplantae	33090
OG5_147125	Eukaryota	2759	Viridiplantae	33090
OG5_149537	Eukaryota	2759	Viridiplantae	33090
OG5_149634	Eukaryota	2759	Viridiplantae	33090
OG5_150224	Eukaryota	2759	Viridiplantae	33090
OG5_150373	Eukaryota	2759	Viridiplantae	33090
OG5_150501	Eukaryota	2759	Viridiplantae	33090
OG5_155510	Eukaryota	2759	Viridiplantae	33090
OG5_163172	Eukaryota	2759	Sar	2698737
OG5_164841	Eukaryota	2759	Viridiplantae	33090
OG5_168743	Eukaryota	2759	Viridiplantae	33090
OG5_146615	Eukaryota	2759	Sar	2698737
OG5_149659	Eukaryota	2759	Sar	2698737
OG5_158803	Eukaryota	2759	Sar	2698737
OG5_163868	Eukaryota	2759	Sar	2698737
OG5_167618	Eukaryota	2759	Sar	2698737
OG5_145213	Eukaryota	2759	Sar	2698737
OG5_149347	Eukaryota	2759	Sar	2698737
OG5_160925	Eukaryota	2759	Sar	2698737
OG5_133303	Eukaryota	2759	Viridiplantae	33090
OG5_133515	Eukaryota	2759	Viridiplantae	33090
OG5_138746	Eukaryota	2759	Viridiplantae	33090
OG5_131215	Eukaryota	2759	Viridiplantae	33090
OG5_141681	Eukaryota	2759	Viridiplantae	33090
OG5_143133	Eukaryota	2759	Sar	2698737
OG5_147137	Eukaryota	2759	Viridiplantae	33090
OG5_147197	Eukaryota	2759	Viridiplantae	33090
OG5_156589	Eukaryota	2759	Viridiplantae	33090
OG5_173601	Eukaryota	2759	Sar	2698737
OG5_144390	Eukaryota	2759	Sar	2698737
OG5_139557	Eukaryota	2759	Viridiplantae	33090
OG5_133657	Eukaryota	2759	Sar	2698737
OG5_131701	Eukaryota	2759	Sar	2698737
OG5_147720	Eukaryota	2759	Sar	2698737
OG5_164438	Eukaryota	2759	Viridiplantae	33090
OG5_130709	Eukaryota	2759	Viridiplantae	33090
OG5_138537	Eukaryota	2759	Viridiplantae	33090
OG5_139176	Eukaryota	2759	Viridiplantae	33090
OG5_139574	Eukaryota	2759	Viridiplantae	33090
OG5_140405	Eukaryota	2759	Viridiplantae	33090
OG5_140491	Eukaryota	2759	Viridiplantae	33090
OG5_141320	Eukaryota	2759	Viridiplantae	33090
OG5_141658	Eukaryota	2759	Viridiplantae	33090
OG5_143116	Eukaryota	2759	Viridiplantae	33090
OG5_149392	Eukaryota	2759	Viridiplantae	33090
OG5_156551	Eukaryota	2759	Sar	2698737
OG5_157649	Eukaryota	2759	Viridiplantae	33090
OG5_164693	Eukaryota	2759	Viridiplantae	33090
OG5_166829	Eukaryota	2759	Viridiplantae	33090
OG5_171675	Eukaryota	2759	Viridiplantae	33090
OG5_129402	Eukaryota	2759	Sar	2698737
OG5_130886	Eukaryota	2759	Viridiplantae	33090
OG5_130915	Eukaryota	2759	Viridiplantae	33090
OG5_133572	Eukaryota	2759	Viridiplantae	33090
OG5_135102	Eukaryota	2759	Sar	2698737
OG5_136077	Eukaryota	2759	Viridiplantae	33090
OG5_136473	Eukaryota	2759	Viridiplantae	33090
OG5_136493	Eukaryota	2759	Viridiplantae	33090
OG5_137578	Eukaryota	2759	Sar	2698737
OG5_141187	Eukaryota	2759	Viridiplantae	33090
OG5_144823	Eukaryota	2759	Viridiplantae	33090
OG5_157165	Eukaryota	2759	Viridiplantae	33090
OG5_164838	Eukaryota	2759	Viridiplantae	33090
OG5_168222	Eukaryota	2759	Sar	2698737
OG5_159867	Eukaryota	2759	Sar	2698737
OG5_155047	Eukaryota	2759	Sar	2698737
OG5_149718	Eukaryota	2759	Sar	2698737
OG5_171568	Eukaryota	2759	Sar	2698737
OG5_129851	Eukaryota	2759	Viridiplantae	33090
OG5_147318	Eukaryota	2759	Viridiplantae	33090
OG5_141334	Eukaryota	2759	Viridiplantae	33090
OG5_155266	Eukaryota	2759	Viridiplantae	33090
OG5_155486	Eukaryota	2759	Viridiplantae	33090
OG5_146631	Eukaryota	2759	Viridiplantae	33090
OG5_141040	Eukaryota	2759	Sar	2698737
OG5_140438	Eukaryota	2759	Viridiplantae	33090
OG5_147303	Eukaryota	2759	Viridiplantae	33090
OG5_133281	Eukaryota	2759	Viridiplantae	33090
OG5_150167	Eukaryota	2759	Viridiplantae	33090
OG5_133567	Eukaryota	2759	Viridiplantae	33090
OG5_130840	Eukaryota	2759	Sar	2698737
OG5_130948	Eukaryota	2759	Viridiplantae	33090
OG5_131146	Eukaryota	2759	Viridiplantae	33090
OG5_131372	Eukaryota	2759	Viridiplantae	33090
OG5_131401	Eukaryota	2759	Viridiplantae	33090
OG5_134854	Eukaryota	2759	Viridiplantae	33090
OG5_136909	Eukaryota	2759	Viridiplantae	33090
OG5_139967	Eukaryota	2759	Sar	2698737
OG5_140007	Eukaryota	2759	Viridiplantae	33090
OG5_140468	Eukaryota	2759	Viridiplantae	33090
OG5_143049	Eukaryota	2759	Viridiplantae	33090
OG5_143111	Eukaryota	2759	Viridiplantae	33090
OG5_144237	Eukaryota	2759	Viridiplantae	33090
OG5_146397	Eukaryota	2759	Viridiplantae	33090
OG5_146619	Eukaryota	2759	Viridiplantae	33090
OG5_146704	Eukaryota	2759	Sar	2698737
OG5_147237	Eukaryota	2759	Viridiplantae	33090
OG5_147266	Eukaryota	2759	Viridiplantae	33090
OG5_147281	Eukaryota	2759	Viridiplantae	33090
OG5_149465	Eukaryota	2759	Viridiplantae	33090
OG5_149678	Eukaryota	2759	Viridiplantae	33090
OG5_150284	Eukaryota	2759	Viridiplantae	33090
OG5_150339	Eukaryota	2759	Viridiplantae	33090
OG5_150387	Eukaryota	2759	Viridiplantae	33090
OG5_164687	Eukaryota	2759	Viridiplantae	33090
OG5_172384	Eukaryota	2759	Viridiplantae	33090
OG5_172391	Eukaryota	2759	Viridiplantae	33090
OG5_130200	Eukaryota	2759	Viridiplantae	33090
OG5_135376	Eukaryota	2759	Viridiplantae	33090
OG5_136203	Eukaryota	2759	Viridiplantae	33090
OG5_138020	Eukaryota	2759	Viridiplantae	33090
OG5_138412	Eukaryota	2759	Viridiplantae	33090
OG5_140105	Eukaryota	2759	Sar	2698737
OG5_142893	Eukaryota	2759	Viridiplantae	33090
OG5_143063	Eukaryota	2759	Viridiplantae	33090
OG5_145087	Eukaryota	2759	Viridiplantae	33090
OG5_153430	Eukaryota	2759	Viridiplantae	33090
OG5_158975	Eukaryota	2759	Viridiplantae	33090
OG5_160450	Eukaryota	2759	Viridiplantae	33090
OG5_172543	Eukaryota	2759	Viridiplantae	33090
OG5_136918	Eukaryota	2759	Viridiplantae	33090
OG5_133915	Eukaryota	2759	Viridiplantae	33090
OG5_156536	Eukaryota	2759	Viridiplantae	33090
OG5_130995	Eukaryota	2759	Amoebozoa	554915
OG5_156149	Eukaryota	2759	Viridiplantae	33090
OG5_188735	Eukaryota	2759	Discoba	2611352
OG5_133156	Eukaryota	2759	Viridiplantae	33090
OG5_130966	Eukaryota	2759	Viridiplantae	33090
OG5_136555	Eukaryota	2759	Viridiplantae	33090
OG5_141117	Eukaryota	2759	Viridiplantae	33090
OG5_165291	Eukaryota	2759	Viridiplantae	33090
OG5_137299	Eukaryota	2759	Viridiplantae	33090
OG5_165864	Eukaryota	2759	Viridiplantae	33090
OG5_172610	Eukaryota	2759	Viridiplantae	33090
OG5_141824	Eukaryota	2759	Sar	2698737
OG5_160804	Eukaryota	2759	Opisthokonta	33154
OG5_136079	Eukaryota	2759	Sar	2698737
OG5_140530	Eukaryota	2759	Opisthokonta	33154
OG5_147362	Eukaryota	2759	Viridiplantae	33090
OG5_137896	Eukaryota	2759	Metamonada	2611341
OG5_141290	Eukaryota	2759	Opisthokonta	33154
OG5_158933	Eukaryota	2759	Viridiplantae	33090
OG5_171181	Eukaryota	2759	Metamonada	2611341
OG5_133735	Eukaryota	2759	Opisthokonta	33154
OG5_168406	Eukaryota	2759	Sar	2698737
OG5_135382	Eukaryota	2759	Opisthokonta	33154
OG5_135887	Eukaryota	2759	Viridiplantae	33090
OG5_144486	Eukaryota	2759	Viridiplantae	33090
OG5_144570	Eukaryota	2759	Opisthokonta	33154
OG5_168600	Eukaryota	2759	Opisthokonta	33154
OG5_143192	Eukaryota	2759	Sar	2698737
OG5_154337	Eukaryota	2759	Opisthokonta	33154
OG5_134306	Eukaryota	2759	Opisthokonta	33154
OG5_136127	Eukaryota	2759	Opisthokonta	33154
OG5_139903	Eukaryota	2759	Opisthokonta	33154
OG5_141132	Eukaryota	2759	Opisthokonta	33154
OG5_142358	Eukaryota	2759	Sar	2698737
OG5_144158	Eukaryota	2759	Viridiplantae	33090
OG5_144529	Eukaryota	2759	Opisthokonta	33154
OG5_146696	Eukaryota	2759	Opisthokonta	33154
OG5_147505	Eukaryota	2759	Sar	2698737
OG5_148148	Eukaryota	2759	Sar	2698737
OG5_149648	Eukaryota	2759	Viridiplantae	33090
OG5_150839	Eukaryota	2759	Opisthokonta	33154
OG5_156431	Eukaryota	2759	Opisthokonta	33154
OG5_158620	Eukaryota	2759	Opisthokonta	33154
OG5_159796	Eukaryota	2759	Viridiplantae	33090
OG5_158971	Eukaryota	2759	Sar	2698737
OG5_137349	Eukaryota	2759	Opisthokonta	33154
OG5_171116	Eukaryota	2759	Opisthokonta	33154
OG5_146682	Eukaryota	2759	Metamonada	2611341
OG5_133747	Eukaryota	2759	Sar	2698737
OG5_132919	Eukaryota	2759	Viridiplantae	33090
OG5_191214	Eukaryota	2759	Amoebozoa	554915
OG5_149873	Eukaryota	2759	Rhodophyta	2763
OG5_155900	Eukaryota	2759	Amoebozoa	554915
OG5_158986	Eukaryota	2759	Opisthokonta	33154
OG5_174896	Eukaryota	2759	Metamonada	2611341
OG5_140240	Eukaryota	2759	Viridiplantae	33090
OG5_144783	Eukaryota	2759	Viridiplantae	33090
OG5_158682	Eukaryota	2759	Sar	2698737
OG5_159910	Eukaryota	2759	Sar	2698737
OG5_164005	Eukaryota	2759	Viridiplantae	33090
OG5_176929	Eukaryota	2759	Opisthokonta	33154
OG5_190964	Eukaryota	2759	Viridiplantae	33090
OG5_136984	Eukaryota	2759	Opisthokonta	33154
OG5_165937	Eukaryota	2759	Opisthokonta	33154
OG5_175941	Eukaryota	2759	Sar	2698737
OG5_135814	Eukaryota	2759	Viridiplantae	33090
OG5_138454	Eukaryota	2759	Opisthokonta	33154
OG5_155489	Eukaryota	2759	Opisthokonta	33154
OG5_162913	Eukaryota	2759	Opisthokonta	33154
OG5_169443	Eukaryota	2759	Opisthokonta	33154
OG5_176296	Eukaryota	2759	Opisthokonta	33154
OG5_187939	Eukaryota	2759	Opisthokonta	33154
OG5_134824	Eukaryota	2759	Opisthokonta	33154
OG5_158780	Eukaryota	2759	Viridiplantae	33090
OG5_174922	Eukaryota	2759	Opisthokonta	33154
OG5_138333	Eukaryota	2759	Opisthokonta	33154
OG5_138556	Eukaryota	2759	Opisthokonta	33154
OG5_156870	Eukaryota	2759	Opisthokonta	33154
OG5_158985	Eukaryota	2759	Sar	2698737
OG5_129334	Eukaryota	2759	Viridiplantae	33090
OG5_130330	Eukaryota	2759	Opisthokonta	33154
OG5_130541	Eukaryota	2759	Opisthokonta	33154
OG5_132292	Eukaryota	2759	Viridiplantae	33090
OG5_132440	Eukaryota	2759	Sar	2698737
OG5_134266	Eukaryota	2759	Opisthokonta	33154
OG5_134793	Eukaryota	2759	Opisthokonta	33154
OG5_136452	Eukaryota	2759	Sar	2698737
OG5_137432	Eukaryota	2759	Opisthokonta	33154
OG5_137932	Eukaryota	2759	Amoebozoa	554915
OG5_138465	Eukaryota	2759	Opisthokonta	33154
OG5_141211	Eukaryota	2759	Opisthokonta	33154
OG5_141388	Eukaryota	2759	Opisthokonta	33154
OG5_142771	Eukaryota	2759	Opisthokonta	33154
OG5_144205	Eukaryota	2759	Sar	2698737
OG5_144670	Eukaryota	2759	Viridiplantae	33090
OG5_145212	Eukaryota	2759	Sar	2698737
OG5_146351	Eukaryota	2759	Opisthokonta	33154
OG5_149601	Eukaryota	2759	Opisthokonta	33154
OG5_149694	Eukaryota	2759	Opisthokonta	33154
OG5_149813	Eukaryota	2759	Viridiplantae	33090
OG5_149822	Eukaryota	2759	Sar	2698737
OG5_152730	Eukaryota	2759	Opisthokonta	33154
OG5_152823	Eukaryota	2759	Opisthokonta	33154
OG5_155260	Eukaryota	2759	Opisthokonta	33154
OG5_155439	Eukaryota	2759	Opisthokonta	33154
OG5_155625	Eukaryota	2759	Opisthokonta	33154
OG5_155738	Eukaryota	2759	Opisthokonta	33154
OG5_155912	Eukaryota	2759	Opisthokonta	33154
OG5_156153	Eukaryota	2759	Sar	2698737
OG5_158715	Eukaryota	2759	Opisthokonta	33154
OG5_158929	Eukaryota	2759	Opisthokonta	33154
OG5_159159	Eukaryota	2759	Opisthokonta	33154
OG5_159298	Eukaryota	2759	Opisthokonta	33154
OG5_159530	Eukaryota	2759	Sar	2698737
OG5_159855	Eukaryota	2759	Sar	2698737
OG5_162885	Eukaryota	2759	Discoba	2611352
OG5_163421	Eukaryota	2759	Sar	2698737
OG5_163577	Eukaryota	2759	Opisthokonta	33154
OG5_163755	Eukaryota	2759	Opisthokonta	33154
OG5_163977	Eukaryota	2759	Opisthokonta	33154
OG5_168405	Eukaryota	2759	Opisthokonta	33154
OG5_168774	Eukaryota	2759	Opisthokonta	33154
OG5_169857	Eukaryota	2759	Opisthokonta	33154
OG5_169930	Eukaryota	2759	Opisthokonta	33154
OG5_171270	Eukaryota	2759	Sar	2698737
OG5_171726	Eukaryota	2759	Opisthokonta	33154
OG5_175175	Eukaryota	2759	Opisthokonta	33154
OG5_176295	Eukaryota	2759	Opisthokonta	33154
OG5_176643	Eukaryota	2759	Opisthokonta	33154
OG5_144567	Eukaryota	2759	Opisthokonta	33154
OG5_135083	Eukaryota	2759	Sar	2698737
OG5_140094	Eukaryota	2759	Sar	2698737
OG5_142721	Eukaryota	2759	Opisthokonta	33154
OG5_150454	Eukaryota	2759	Opisthokonta	33154
OG5_164876	Eukaryota	2759	Opisthokonta	33154
OG5_169177	Eukaryota	2759	Opisthokonta	33154
OG5_177062	Eukaryota	2759	Opisthokonta	33154
OG5_133991	Eukaryota	2759	Sar	2698737
OG5_144416	Eukaryota	2759	Viridiplantae	33090
OG5_131519	Eukaryota	2759	Opisthokonta	33154
OG5_132143	Eukaryota	2759	Sar	2698737
OG5_141319	Eukaryota	2759	Opisthokonta	33154
OG5_138543	Eukaryota	2759	Opisthokonta	33154
OG5_131193	Eukaryota	2759	Opisthokonta	33154
OG5_156726	Eukaryota	2759	Viridiplantae	33090
OG5_133531	Eukaryota	2759	Sar	2698737
OG5_127065	Eukaryota	2759	Viridiplantae	33090
OG5_127115	Eukaryota	2759	Opisthokonta	33154
OG5_129763	Eukaryota	2759	Opisthokonta	33154
OG5_132474	Eukaryota	2759	Opisthokonta	33154
OG5_132475	Eukaryota	2759	Viridiplantae	33090
OG5_133518	Eukaryota	2759	Viridiplantae	33090
OG5_136230	Eukaryota	2759	Opisthokonta	33154
OG5_142696	Eukaryota	2759	Opisthokonta	33154
OG5_149457	Eukaryota	2759	Opisthokonta	33154
OG5_150682	Eukaryota	2759	Opisthokonta	33154
OG5_153497	Eukaryota	2759	Sar	2698737
OG5_157227	Eukaryota	2759	Opisthokonta	33154
OG5_159187	Eukaryota	2759	Opisthokonta	33154
OG5_163202	Eukaryota	2759	Opisthokonta	33154
OG5_163482	Eukaryota	2759	Viridiplantae	33090
OG5_171552	Eukaryota	2759	Opisthokonta	33154
OG5_174031	Eukaryota	2759	Opisthokonta	33154
OG5_132737	Eukaryota	2759	Opisthokonta	33154
OG5_141655	Eukaryota	2759	Opisthokonta	33154
OG5_131963	Eukaryota	2759	Opisthokonta	33154
OG5_132738	Eukaryota	2759	Opisthokonta	33154
OG5_147360	Eukaryota	2759	Opisthokonta	33154
OG5_168022	Eukaryota	2759	Sar	2698737
OG5_133997	Eukaryota	2759	Opisthokonta	33154
OG5_160826	Eukaryota	2759	Opisthokonta	33154
OG5_134778	Eukaryota	2759	Opisthokonta	33154
OG5_212023	Eukaryota	2759	Sar	2698737
OG5_136236	Eukaryota	2759	Cryptophyceae	3027
OG5_142650	Eukaryota	2759	Sar	2698737
OG5_147345	Eukaryota	2759	Opisthokonta	33154
OG5_152534	Eukaryota	2759	Opisthokonta	33154
OG5_156748	Eukaryota	2759	Opisthokonta	33154
OG5_158690	Eukaryota	2759	Sar	2698737
OG5_159911	Eukaryota	2759	Sar	2698737
OG5_168866	Eukaryota	2759	Opisthokonta	33154
OG5_176519	Eukaryota	2759	Sar	2698737
OG5_203275	Eukaryota	2759	Sar	2698737
OG5_170941	Eukaryota	2759	Opisthokonta	33154
OG5_138525	Eukaryota	2759	Rhodophyta	2763
OG5_131583	Eukaryota	2759	Opisthokonta	33154
OG5_146610	Eukaryota	2759	Amoebozoa	554915
OG5_171707	Eukaryota	2759	Opisthokonta	33154
OG5_141559	Eukaryota	2759	Sar	2698737
OG5_131028	Eukaryota	2759	Opisthokonta	33154
OG5_133768	Eukaryota	2759	Sar	2698737
OG5_141335	Eukaryota	2759	Amoebozoa	554915
OG5_149662	Eukaryota	2759	Sar	2698737
OG5_155861	Eukaryota	2759	Viridiplantae	33090
OG5_158502	Eukaryota	2759	Opisthokonta	33154
OG5_163262	Eukaryota	2759	Opisthokonta	33154
OG5_160451	Eukaryota	2759	Viridiplantae	33090
OG5_150447	Eukaryota	2759	Opisthokonta	33154
OG5_162856	Eukaryota	2759	Opisthokonta	33154
OG5_209093	Eukaryota	2759	Opisthokonta	33154
OG5_171453	Eukaryota	2759	Opisthokonta	33154
OG5_141346	Eukaryota	2759	Viridiplantae	33090
OG5_142694	Eukaryota	2759	Opisthokonta	33154
OG5_149720	Eukaryota	2759	Opisthokonta	33154
OG5_149315	Eukaryota	2759	Opisthokonta	33154
OG5_163168	Eukaryota	2759	Opisthokonta	33154
OG5_137362	Eukaryota	2759	Opisthokonta	33154
OG5_137893	Eukaryota	2759	Rhodophyta	2763
OG5_143174	Eukaryota	2759	Viridiplantae	33090
OG5_144795	Eukaryota	2759	Sar	2698737
OG5_145737	Eukaryota	2759	Opisthokonta	33154
OG5_146588	Eukaryota	2759	Sar	2698737
OG5_139281	Eukaryota	2759	Opisthokonta	33154
OG5_135844	Eukaryota	2759	Opisthokonta	33154
OG5_155474	Eukaryota	2759	Opisthokonta	33154
OG5_127292	Eukaryota	2759	Opisthokonta	33154
OG5_142637	Eukaryota	2759	Opisthokonta	33154
OG5_135093	Eukaryota	2759	Opisthokonta	33154
OG5_127928	Eukaryota	2759	Opisthokonta	33154
OG5_128712	Eukaryota	2759	Sar	2698737
OG5_129566	Eukaryota	2759	Opisthokonta	33154
OG5_134035	Eukaryota	2759	Sar	2698737
OG5_136401	Eukaryota	2759	Opisthokonta	33154
OG5_138437	Eukaryota	2759	Opisthokonta	33154
OG5_143175	Eukaryota	2759	Opisthokonta	33154
OG5_150142	Eukaryota	2759	Sar	2698737
OG5_152107	Eukaryota	2759	Opisthokonta	33154
OG5_168126	Eukaryota	2759	Opisthokonta	33154
OG5_136373	Eukaryota	2759	Viridiplantae	33090
OG5_144652	Eukaryota	2759	Opisthokonta	33154
OG5_131956	Eukaryota	2759	Opisthokonta	33154
OG5_155518	Eukaryota	2759	Opisthokonta	33154
OG5_155615	Eukaryota	2759	Opisthokonta	33154
OG5_132803	Eukaryota	2759	Opisthokonta	33154
OG5_139487	Eukaryota	2759	Opisthokonta	33154
OG5_144548	Eukaryota	2759	Opisthokonta	33154
OG5_144629	Eukaryota	2759	Sar	2698737
OG5_149270	Eukaryota	2759	Opisthokonta	33154
OG5_170980	Eukaryota	2759	Sar	2698737
OG5_173586	Eukaryota	2759	Sar	2698737
OG5_153446	Eukaryota	2759	Opisthokonta	33154
OG5_159958	Eukaryota	2759	Opisthokonta	33154
OG5_205092	Eukaryota	2759	Sar	2698737
OG5_132299	Eukaryota	2759	Opisthokonta	33154
OG5_133986	Eukaryota	2759	Sar	2698737
OG5_136235	Eukaryota	2759	Sar	2698737
OG5_152429	Eukaryota	2759	Sar	2698737
OG5_169483	Eukaryota	2759	Opisthokonta	33154
OG5_211119	Eukaryota	2759	Opisthokonta	33154
OG5_140267	Eukaryota	2759	Amoebozoa	554915
OG5_165283	Eukaryota	2759	Metamonada	2611341
OG5_158416	Eukaryota	2759	Opisthokonta	33154
OG5_146648	Eukaryota	2759	Opisthokonta	33154
OG5_137364	Eukaryota	2759	Opisthokonta	33154
OG5_163095	Eukaryota	2759	Opisthokonta	33154
OG5_172358	Eukaryota	2759	Metamonada	2611341
OG5_135712	Eukaryota	2759	Viridiplantae	33090
OG5_158977	Eukaryota	2759	Viridiplantae	33090
OG5_131890	Eukaryota	2759	Opisthokonta	33154
OG5_130368	Eukaryota	2759	Opisthokonta	33154
OG5_134734	Eukaryota	2759	Opisthokonta	33154
OG5_140568	Eukaryota	2759	Sar	2698737
OG5_162681	Eukaryota	2759	Viridiplantae	33090
OG5_165200	Eukaryota	2759	Opisthokonta	33154
OG5_141180	Eukaryota	2759	Opisthokonta	33154
OG5_147341	Eukaryota	2759	Opisthokonta	33154
OG5_155491	Eukaryota	2759	Viridiplantae	33090
OG5_172392	Eukaryota	2759	Sar	2698737
OG5_132296	Eukaryota	2759	Opisthokonta	33154
OG5_143190	Eukaryota	2759	Amoebozoa	554915
OG5_144263	Eukaryota	2759	Opisthokonta	33154
OG5_155551	Eukaryota	2759	Opisthokonta	33154
OG5_131265	Eukaryota	2759	Opisthokonta	33154
OG5_135256	Eukaryota	2759	Opisthokonta	33154
OG5_160403	Eukaryota	2759	Opisthokonta	33154
OG5_133472	Eukaryota	2759	Opisthokonta	33154
OG5_168416	Eukaryota	2759	Opisthokonta	33154
OG5_131888	Eukaryota	2759	Opisthokonta	33154
OG5_225206	Eukaryota	2759	Rhodophyta	2763
OG5_225212	Eukaryota	2759	Sar	2698737
OG5_225207	Eukaryota	2759	Sar	2698737
OG5_225211	Eukaryota	2759	Sar	2698737
OG5_155564	Eukaryota	2759	Amoebozoa	554915
OG5_151284	Eukaryota	2759	Opisthokonta	33154
OG5_137879	Eukaryota	2759	Amoebozoa	554915
OG5_160479	Eukaryota	2759	Amoebozoa	554915
OG5_160738	Eukaryota	2759	Opisthokonta	33154
OG5_161654	Eukaryota	2759	Amoebozoa	554915
OG5_163302	Eukaryota	2759	Metamonada	2611341
OG5_145745	Eukaryota	2759	Discoba	2611352
OG5_145746	Eukaryota	2759	Discoba	2611352
OG5_144619	Eukaryota	2759	Rhodophyta	2763
OG5_136506	Eukaryota	2759	Opisthokonta	33154
OG5_147010	Eukaryota	2759	Opisthokonta	33154
OG5_161838	Eukaryota	2759	Discoba	2611352
OG5_159029	Eukaryota	2759	Opisthokonta	33154
OG5_149563	Eukaryota	2759	Opisthokonta	33154
OG5_142686	Eukaryota	2759	Opisthokonta	33154
OG5_161364	Eukaryota	2759	Sar	2698737
OG5_139229	Eukaryota	2759	Opisthokonta	33154
OG5_144831	Eukaryota	2759	Opisthokonta	33154
OG5_155484	Eukaryota	2759	Opisthokonta	33154
OG5_141376	Eukaryota	2759	Viridiplantae	33090
OG5_159817	Eukaryota	2759	Opisthokonta	33154
OG5_137911	Eukaryota	2759	Opisthokonta	33154
OG5_168011	Eukaryota	2759	Opisthokonta	33154
OG5_141348	Eukaryota	2759	Opisthokonta	33154
OG5_141454	Eukaryota	2759	Opisthokonta	33154
OG5_146820	Eukaryota	2759	Opisthokonta	33154
OG5_147013	Eukaryota	2759	Opisthokonta	33154
OG5_175644	Eukaryota	2759	Opisthokonta	33154
OG5_176100	Eukaryota	2759	Opisthokonta	33154
OG5_176150	Eukaryota	2759	Opisthokonta	33154
OG5_176851	Eukaryota	2759	Opisthokonta	33154
OG5_179305	Eukaryota	2759	Opisthokonta	33154
OG5_180723	Eukaryota	2759	Opisthokonta	33154
OG5_191279	Eukaryota	2759	Opisthokonta	33154
OG5_146755	Eukaryota	2759	Opisthokonta	33154
OG5_150094	Eukaryota	2759	Opisthokonta	33154
OG5_132004	Eukaryota	2759	Opisthokonta	33154
OG5_147019	Eukaryota	2759	Opisthokonta	33154
OG5_168413	Eukaryota	2759	Opisthokonta	33154
OG5_169773	Eukaryota	2759	Opisthokonta	33154
OG5_140208	Eukaryota	2759	Opisthokonta	33154
OG5_163374	Eukaryota	2759	Opisthokonta	33154
OG5_132583	Eukaryota	2759	Opisthokonta	33154
OG5_155962	Eukaryota	2759	Opisthokonta	33154
OG5_165075	Eukaryota	2759	Opisthokonta	33154
OG5_134712	Eukaryota	2759	Opisthokonta	33154
OG5_135452	Eukaryota	2759	Opisthokonta	33154
OG5_139323	Eukaryota	2759	Opisthokonta	33154
OG5_142483	Eukaryota	2759	Opisthokonta	33154
OG5_144626	Eukaryota	2759	Opisthokonta	33154
OG5_144642	Eukaryota	2759	Sar	2698737
OG5_144667	Eukaryota	2759	Opisthokonta	33154
OG5_146242	Eukaryota	2759	Opisthokonta	33154
OG5_149781	Eukaryota	2759	Opisthokonta	33154
OG5_149907	Eukaryota	2759	Opisthokonta	33154
OG5_149948	Eukaryota	2759	Opisthokonta	33154
OG5_152281	Eukaryota	2759	Sar	2698737
OG5_152522	Eukaryota	2759	Sar	2698737
OG5_152626	Eukaryota	2759	Sar	2698737
OG5_152651	Eukaryota	2759	Opisthokonta	33154
OG5_152696	Eukaryota	2759	Sar	2698737
OG5_155230	Eukaryota	2759	Opisthokonta	33154
OG5_155378	Eukaryota	2759	Opisthokonta	33154
OG5_155854	Eukaryota	2759	Opisthokonta	33154
OG5_155859	Eukaryota	2759	Opisthokonta	33154
OG5_155870	Eukaryota	2759	Opisthokonta	33154
OG5_156006	Eukaryota	2759	Opisthokonta	33154
OG5_158412	Eukaryota	2759	Viridiplantae	33090
OG5_158913	Eukaryota	2759	Opisthokonta	33154
OG5_159922	Eukaryota	2759	Opisthokonta	33154
OG5_160543	Eukaryota	2759	Opisthokonta	33154
OG5_163411	Eukaryota	2759	Opisthokonta	33154
OG5_163503	Eukaryota	2759	Opisthokonta	33154
OG5_163546	Eukaryota	2759	Opisthokonta	33154
OG5_163609	Eukaryota	2759	Viridiplantae	33090
OG5_163725	Eukaryota	2759	Opisthokonta	33154
OG5_163759	Eukaryota	2759	Opisthokonta	33154
OG5_164060	Eukaryota	2759	Opisthokonta	33154
OG5_164066	Eukaryota	2759	Opisthokonta	33154
OG5_164864	Eukaryota	2759	Opisthokonta	33154
OG5_165119	Eukaryota	2759	Opisthokonta	33154
OG5_168700	Eukaryota	2759	Opisthokonta	33154
OG5_169089	Eukaryota	2759	Opisthokonta	33154
OG5_169370	Eukaryota	2759	Sar	2698737
OG5_171024	Eukaryota	2759	Opisthokonta	33154
OG5_191262	Eukaryota	2759	Opisthokonta	33154
OG5_191162	Eukaryota	2759	Opisthokonta	33154
OG5_136232	Eukaryota	2759	Opisthokonta	33154
OG5_140297	Eukaryota	2759	Viridiplantae	33090
OG5_155751	Eukaryota	2759	Opisthokonta	33154
OG5_159081	Eukaryota	2759	Opisthokonta	33154
OG5_169583	Eukaryota	2759	Sar	2698737
OG5_225128	Eukaryota	2759	Sar	2698737
OG5_225156	Eukaryota	2759	Sar	2698737
OG5_225171	Eukaryota	2759	Sar	2698737
OG5_225205	Eukaryota	2759	Sar	2698737
OG5_225210	Eukaryota	2759	Sar	2698737
OG5_225213	Eukaryota	2759	Sar	2698737
OG5_132584	Eukaryota	2759	Viridiplantae	33090
OG5_132913	Eukaryota	2759	Opisthokonta	33154
OG5_126669	Eukaryota	2759	Opisthokonta	33154
OG5_146644	Eukaryota	2759	Opisthokonta	33154
OG5_150482	Eukaryota	2759	Sar	2698737
OG5_155499	Eukaryota	2759	Opisthokonta	33154
OG5_163261	Eukaryota	2759	Opisthokonta	33154
OG5_165187	Eukaryota	2759	Opisthokonta	33154
OG5_180830	Eukaryota	2759	Sar	2698737
OG5_196617	Eukaryota	2759	Rhodophyta	2763
OG5_146551	Eukaryota	2759	Metamonada	2611341
OG5_172382	Eukaryota	2759	Viridiplantae	33090
OG5_135733	Eukaryota	2759	Opisthokonta	33154
OG5_164927	Eukaryota	2759	Opisthokonta	33154
OG5_155297	Eukaryota	2759	Opisthokonta	33154
OG5_168357	Eukaryota	2759	Opisthokonta	33154
OG5_146635	Eukaryota	2759	Opisthokonta	33154
OG5_130366	Eukaryota	2759	Opisthokonta	33154
OG5_137915	Eukaryota	2759	Opisthokonta	33154
OG5_140465	Eukaryota	2759	Sar	2698737
OG5_149677	Eukaryota	2759	Opisthokonta	33154
OG5_164008	Eukaryota	2759	Opisthokonta	33154
OG5_164867	Eukaryota	2759	Sar	2698737
OG5_160689	Eukaryota	2759	Sar	2698737
OG5_138724	Eukaryota	2759	Opisthokonta	33154
OG5_158436	Eukaryota	2759	Sar	2698737
OG5_164818	Eukaryota	2759	Opisthokonta	33154
OG5_140215	Eukaryota	2759	Opisthokonta	33154
OG5_162561	Eukaryota	2759	Opisthokonta	33154
OG5_158925	Eukaryota	2759	Metamonada	2611341
OG5_171330	Eukaryota	2759	Opisthokonta	33154
OG5_156924	Eukaryota	2759	Sar	2698737
OG5_129919	Eukaryota	2759	Metamonada	2611341
OG5_163041	Eukaryota	2759	Opisthokonta	33154
OG5_133749	Eukaryota	2759	Opisthokonta	33154
OG5_141066	Eukaryota	2759	Opisthokonta	33154
OG5_144212	Eukaryota	2759	Sar	2698737
OG5_150505	Eukaryota	2759	Opisthokonta	33154
OG5_139264	Eukaryota	2759	Opisthokonta	33154
OG5_136911	Eukaryota	2759	Opisthokonta	33154
OG5_140132	Eukaryota	2759	Sar	2698737
OG5_171195	Eukaryota	2759	Opisthokonta	33154
OG5_130983	Eukaryota	2759	Opisthokonta	33154
OG5_132923	Eukaryota	2759	Opisthokonta	33154
OG5_142837	Eukaryota	2759	Opisthokonta	33154
OG5_163407	Eukaryota	2759	Opisthokonta	33154
OG5_145170	Eukaryota	2759	Opisthokonta	33154
OG5_146519	Eukaryota	2759	Opisthokonta	33154
OG5_149726	Eukaryota	2759	Viridiplantae	33090
OG5_156164	Eukaryota	2759	Sar	2698737
OG5_138640	Eukaryota	2759	Opisthokonta	33154
OG5_152748	Eukaryota	2759	Opisthokonta	33154
OG5_158622	Eukaryota	2759	Opisthokonta	33154
OG5_196468	Eukaryota	2759	Opisthokonta	33154
OG5_138715	Eukaryota	2759	Sar	2698737
OG5_144855	Eukaryota	2759	Opisthokonta	33154
OG5_155005	Eukaryota	2759	Opisthokonta	33154
OG5_157668	Eukaryota	2759	Opisthokonta	33154
OG5_171049	Eukaryota	2759	Sar	2698737
OG5_129917	Eukaryota	2759	Opisthokonta	33154
OG5_169767	Eukaryota	2759	Viridiplantae	33090
OG5_169140	Eukaryota	2759	Viridiplantae	33090
OG5_132963	Eukaryota	2759	Opisthokonta	33154
OG5_139599	Eukaryota	2759	NA	No identifiable eukaryotic recipient lineage can be assigned to this candidate.
OG5_159009	Eukaryota	2759	NA	No identifiable eukaryotic recipient lineage can be assigned to this candidate.
OG5_165178	Eukaryota	2759	NA	No identifiable eukaryotic recipient lineage can be assigned to this candidate.
OG5_169451	Eukaryota	2759	NA	No identifiable eukaryotic recipient lineage can be assigned to this candidate.
OG5_145894	Eukaryota	2759	NA	No identifiable eukaryotic recipient lineage can be assigned to this candidate.
OG5_155694	Eukaryota	2759	NA	No identifiable eukaryotic recipient lineage can be assigned to this candidate.
OG5_156947	Eukaryota	2759	NA	No identifiable eukaryotic recipient lineage can be assigned to this candidate.
OG5_136926	Eukaryota	2759	NA	No identifiable eukaryotic recipient lineage can be assigned to this candidate.
OG5_152559	Eukaryota	2759	NA	No identifiable eukaryotic recipient lineage can be assigned to this candidate.
OG5_156772	Eukaryota	2759	NA	No identifiable eukaryotic recipient lineage can be assigned to this candidate.
OG5_157239	Eukaryota	2759	NA	No identifiable eukaryotic recipient lineage can be assigned to this candidate.
OG5_137279	Eukaryota	2759	NA	No identifiable eukaryotic recipient lineage can be assigned to this candidate.
OG5_154992	Eukaryota	2759	NA	No identifiable eukaryotic recipient lineage can be assigned to this candidate.
OG5_155026	Eukaryota	2759	NA	No identifiable eukaryotic recipient lineage can be assigned to this candidate.
OG5_133453	Eukaryota	2759	NA	No identifiable eukaryotic recipient lineage can be assigned to this candidate.
OG5_137092	Eukaryota	2759	NA	No identifiable eukaryotic recipient lineage can be assigned to this candidate.
OG5_163976	Eukaryota	2759	NA	No identifiable eukaryotic recipient lineage can be assigned to this candidate.
OG5_164835	Eukaryota	2759	NA	No identifiable eukaryotic recipient lineage can be assigned to this candidate.
OG5_181722	Eukaryota	2759	NA	No identifiable eukaryotic recipient lineage can be assigned to this candidate.
OG5_155449	Eukaryota	2759	NA	No identifiable eukaryotic recipient lineage can be assigned to this candidate.
OG5_181187	Eukaryota	2759	NA	No identifiable eukaryotic recipient lineage can be assigned to this candidate.
OG5_169789	Eukaryota	2759	NA	No identifiable eukaryotic recipient lineage can be assigned to this candidate.
OG5_169929	Eukaryota	2759	NA	No identifiable eukaryotic recipient lineage can be assigned to this candidate.
OG5_133082	Eukaryota	2759	NA	No identifiable eukaryotic recipient lineage can be assigned to this candidate.
OG5_142782	Eukaryota	2759	NA	No identifiable eukaryotic recipient lineage can be assigned to this candidate.
OG5_171000	Eukaryota	2759	NA	No identifiable eukaryotic recipient lineage can be assigned to this candidate.
OG5_150652	Eukaryota	2759	NA	No identifiable eukaryotic recipient lineage can be assigned to this candidate.
OG5_161984	Eukaryota	2759	NA	No identifiable eukaryotic recipient lineage can be assigned to this candidate.
OG5_131641	Eukaryota	2759	NA	No identifiable eukaryotic recipient lineage can be assigned to this candidate.
OG5_168301	Eukaryota	2759	NA	No identifiable eukaryotic recipient lineage can be assigned to this candidate.
OG5_150490	Eukaryota	2759	NA	No identifiable eukaryotic recipient lineage can be assigned to this candidate.
OG5_137320	Eukaryota	2759	NA	No identifiable eukaryotic recipient lineage can be assigned to this candidate.
OG5_144182	Eukaryota	2759	NA	No identifiable eukaryotic recipient lineage can be assigned to this candidate.
OG5_129770	Eukaryota	2759	NA	No identifiable eukaryotic recipient lineage can be assigned to this candidate.
OG5_138557	Eukaryota	2759	NA	No identifiable eukaryotic recipient lineage can be assigned to this candidate.
OG5_139260	Eukaryota	2759	NA	No identifiable eukaryotic recipient lineage can be assigned to this candidate.
OG5_140179	Eukaryota	2759	NA	No identifiable eukaryotic recipient lineage can be assigned to this candidate.
OG5_153661	Eukaryota	2759	NA	No identifiable eukaryotic recipient lineage can be assigned to this candidate.
OG5_157084	Eukaryota	2759	NA	No identifiable eukaryotic recipient lineage can be assigned to this candidate.
OG5_144463	Eukaryota	2759	NA	No identifiable eukaryotic recipient lineage can be assigned to this candidate.
OG5_159993	Eukaryota	2759	NA	No identifiable eukaryotic recipient lineage can be assigned to this candidate.
OG5_159048	Eukaryota	2759	NA	No identifiable eukaryotic recipient lineage can be assigned to this candidate.
OG5_162847	Eukaryota	2759	NA	No identifiable eukaryotic recipient lineage can be assigned to this candidate.
OG5_145081	Eukaryota	2759	NA	No identifiable eukaryotic recipient lineage can be assigned to this candidate.
OG5_150425	Eukaryota	2759	NA	No identifiable eukaryotic recipient lineage can be assigned to this candidate.
OG5_136096	Eukaryota	2759	NA	No identifiable eukaryotic recipient lineage can be assigned to this candidate.
